# Supplementary material for: Biological interaction networks are conserved at the module level
Source: BMC Syst Biol. 2011 Aug 23;5:134. doi: 10.1186/1752-0509-5-134 (PMC3212960; doi:10.1186/1752-0509-5-134)
Supplement: Additional file 2 — Supplementary Table S1. Number of nodes and edges in each network. [file 1752-0509-5-134-S2.XLS]

## Sheet: stat
Species	Network type	#Nodes	#Edges		Module Coverage
					WithinModule	BetweenModule	%WithinModule
S. cerevisiae	Integrated	6299	491950		28754	463196	0.0584
	Coexpression	4684	406881		20276	386605	0.0498
	GI_negative	4165	40398		888	39510	0.022
	GI_positive	3193	13817		885	12932	0.0641
	GO	5009	66552		4345	62207	0.0653
	PPI	5976	74040		3680	70360	0.0497
	Sequence	2657	11519		8419	3100	0.7309
S. pombe	Integrated	4710	300713		44406	256307	0.1477
	Coexpression	4229	289833		38373	251460	0.1324
	GI_negative	1037	7628		220	7408	0.0288
	GI_positive	978	2847		264	2583	0.0927
	GO	3385	38118		2794	35324	0.0733
	PPI	1055	1972		306	1666	0.1552
	Sequence	2099	7036		6059	977	0.8611
C. elegans	Integrated	15528	642284		147499	494785	0.2296
	Coexpression	5955	480997		15453	465544	0.0321
	GI_negative	1028	2078		34	2044	0.0164
	GI_positive	0	0		0	0	0	(*no data available)
	GO	9032	501972		18474	483498	0.0368
	PPI	4130	7583		1139	6444	0.1502
	Sequence	9347	55657		49857	5800	0.8958
D. Melanogaster	Integrated	11190	212370		67713	144657	0.3188
	Coexpression	2420	119810		7146	112664	0.0596
	GI_negative	726	1404		137	1267	0.0976
	GI_positive	786	1792		260	1532	0.1451
	GO	5760	88742		6766	81976	0.0762
	PPI	7697	27582		2755	24827	0.0999
	Sequence	5072	18017		17219	798	0.9557
#Nodes:	Number of nodes in the corresponding network
#Edges:	Number of edges in the corresponding network
Module Coverage:	How many edges of the corresponding netwrok are within or between the modules identified from that species
