# Supplementary material for: Biological interaction networks are conserved at the module level
Source: BMC Syst Biol. 2011 Aug 23;5:134. doi: 10.1186/1752-0509-5-134 (PMC3212960; doi:10.1186/1752-0509-5-134)
Supplement: Additional file 3 — Supplementary Table S2. Conservation of the GO Molecular Function terms in S. cerevisiae and S. pombe. [file 1752-0509-5-134-S3.XLS]

## Sheet: Conservation of GO-MF Terms
GO:MF Term	Description	Size in S. cerevisiae	Size in S.pombe	%Cerevisiae edges conserved in pombe	%Pombe edges conserved in cerevisiae
GO:0003674	molecular_function	5885	5019	0.18	0.22
GO:0005488	binding	2796	2296	0.18	0.22
GO:0003824	catalytic activity	2330	1928	0.15	0.19
GO:0003676	nucleic acid binding	1072	714	0.23	0.26
GO:0016787	hydrolase activity	982	761	0.14	0.17
GO:0043167	ion binding	843	680	0.14	0.16
GO:0046872	metal ion binding	821	664	0.14	0.16
GO:0000166	nucleotide binding	799	631	0.18	0.25
GO:0016740	transferase activity	774	645	0.18	0.21
GO:0043169	cation binding	740	594	0.14	0.17
GO:0017076	purine nucleotide binding	721	616	0.17	0.25
GO:0005515	protein binding	689	769	0.14	0.17
GO:0032553	ribonucleotide binding	680	579	0.17	0.25
GO:0032555	purine ribonucleotide binding	680	579	0.17	0.25
GO:0046914	transition metal ion binding	661	517	0.14	0.16
GO:0030554	adenyl nucleotide binding	626	515	0.18	0.25
GO:0032559	adenyl ribonucleotide binding	586	480	0.18	0.25
GO:0005524	ATP binding	582	478	0.18	0.25
GO:0003677	DNA binding	559	361	0.16	0.17
GO:0008270	zinc ion binding	484	375	0.16	0.16
GO:0003723	RNA binding	464	325	0.26	0.3
GO:0005215	transporter activity	419	335	0.08	0.12
GO:0016817	hydrolase activity, acting on acid anhydrides	403	308	0.16	0.25
GO:0016462	pyrophosphatase activity	403	308	0.16	0.25
GO:0016818	hydrolase activity, acting on acid anhydrides, in phosphorus-containing anhydrides	403	308	0.16	0.25
GO:0017111	nucleoside-triphosphatase activity	383	287	0.16	0.26
GO:0016772	transferase activity, transferring phosphorus-containing groups	365	301	0.19	0.24
GO:0030528	transcription regulator activity	363	216	0.11	0.1
GO:0022892	substrate-specific transporter activity	359	262	0.08	0.13
GO:0005198	structural molecule activity	349	235	0.23	0.34
GO:0022857	transmembrane transporter activity	336	284	0.09	0.1
GO:0016788	hydrolase activity, acting on ester bonds	327	225	0.12	0.11
GO:0016491	oxidoreductase activity	323	272	0.09	0.14
GO:0022891	substrate-specific transmembrane transporter activity	296	210	0.09	0.11
GO:0016887	ATPase activity	274	218	0.18	0.26
GO:0030234	enzyme regulator activity	234	155	0.15	0.13
GO:0016301	kinase activity	222	188	0.14	0.23
GO:0003735	structural constituent of ribosome	220	214	0.25	0.34
GO:0016773	phosphotransferase activity, alcohol group as acceptor	195	167	0.15	0.22
GO:0042623	ATPase activity, coupled	193	160	0.2	0.28
GO:0015075	ion transmembrane transporter activity	187	123	0.06	0.12
GO:0016874	ligase activity	185	173	0.12	0.19
GO:0022804	active transmembrane transporter activity	184	135	0.07	0.12
GO:0008233	peptidase activity	178	123	0.11	0.14
GO:0070011	peptidase activity, acting on L-amino acid peptides	173	115	0.11	0.14
GO:0008324	cation transmembrane transporter activity	160	104	0.06	0.12
GO:0048037	cofactor binding	158	137	0.08	0.14
GO:0003702	RNA polymerase II transcription factor activity	142	136	0.09	0.09
GO:0004672	protein kinase activity	135	118	0.19	0.29
GO:0004674	protein serine/threonine kinase activity	129	113	0.2	0.3
GO:0016879	ligase activity, forming carbon-nitrogen bonds	124	125	0.1	0.11
