# Supplementary material for: Biological interaction networks are conserved at the module level
Source: BMC Syst Biol. 2011 Aug 23;5:134. doi: 10.1186/1752-0509-5-134 (PMC3212960; doi:10.1186/1752-0509-5-134)
Supplement: Additional file 4 — Supplementary Table S3. List of modules in all four species. [file 1752-0509-5-134-S4.XLS]

## Sheet: cerevisiae modules
1	BRX1 YER087C-A MAK16 YDL152W RPC37 RRP6 PUS7 MEU1 YLR003C TRM7 ALB1 YBL054W UTP5 DBP9 GCD14 NOC2 TRM11 RIX1 RPC53 CIC1 BCP1 YVH1 NSA2 URA7 DBP3 APQ13 GCD10 RPC82 NOP13 SUP45 TRM2 TRM8 RPF2 RRP3 ERB1 PNO1 RRP1 TRM82 YNL174W ROK1 SDA1 YMR185W YIL096C LHP1 EBP2 LOC1 PWP1 RPA34 PRP5 DED1 YDL063C NOP7 DBP10 NIP7 LIA1 RPC40 TRM1 YGR114C NUC1 GAR1 RNT1 SUA5 SPB1 RPC31 URE2 RRB1 RRP8 NMD3 YNL120C TIF6 YN…
2	CMK1 ATG11 STE20 TPK1 KIN82 PBS2 BCY1 HRK1 VHS1 YJL132W BUD14 ATG1 YKL171W PHO85 SCH9 RIM11 KKQ8 KIN4 SAT4 NVJ1 YPL141C TPK2 MRK1 RAD53 SLT2 KIN1 SGV1 FUS3 YPK2 BCK1 SSK22 KSP1 RRN6 KIN28 PKH2 GCN2 TOS3 CLA4 STB3 STE7 PKH3 CLN3 YLR455W YAK1 FMP48 HSL1 DUN1 SKM1 DAM1 KIN2 KNS1 MKK2 HOG1 MSL5 SIP5 MUD2 RCK1 KIN3 GIN4 PRR1 NPR1 KSS1 PKH1 DBF20 MRC1 MCK1 CHK1 YDR230W MEK1 YME2 ERD1 PRR2 PTK2 YML037C …
3	YOR277C UTP30 TMA16 NOP1 SRO9 RPA49 YLR287C YAR1 NOP8 IMP3 RPO26 CBF5 YOR309C UTP11 SUI3 SNU13 YGR272C RPC19 YOR287C BUD21 SIK1 MNI1 DEG1 YLR198C YJR124C OMS1 KTI12 YIL064W YJR003C RNA1 TMA23 RRP43 CGR1 RRP42 SKI6 SLX9 NOP53 LRP1 TIF35 UTP23 GIR2 YEL048C YBL028C GIS2 YIL127C YNR024W RRP46 KRR1 RPA43 CNS1 TIF3 MTR3 PUF6 YCR016W UTP6 LTV1 GCD2 SDO1 ESF1 CHS5 YPL238C NOP58 OTU2 RRP17 YOR169C PRP31 S…
4	SOF1 NOP14 UTP15 SQT1 UTP13 NOC4 PRP3 URB2 ENP1 DUS3 BFR2 UTP9 FAF1 SGD1 RRP9 NOP9 NAN1 YER066W KRE33 ESF2 RPN14 TIF34 DCD1 YTM1 UTP8 TRZ1 UTP21 ENP2 UTP18 UTP4 EMG1 UTP14 IPI3 UTP10 YDL062W RSA4 PWP2 UTP7 YBR271W DIP2 NDL1 PAF1 PAC1 MPP10 DOA1 YPL183C RPA12 SWD3 BMS1 DOS2 RCL1 YCS4 YLR143W LST8 CDC4 PFS2 TRL1 TUP1 YLR073C CIA1 TAF5 YIL091C YNL313C BRE2 MET30 PRP46 PEX19 PRP4 SIF2 SWD1 YGL042C TR…
5	YMR051C YOL103W-A YNL284C-A YML045W-A YHR214C-C YMR045C YLR157C-A YPR158W-B YPR137C-A YML040W YNL284C-B YLR227W-B YDR261W-B YJR027W YLR035C-A YDR034C-D YDR098C-A YBR012W-A YER159C-A YPR158C-D YDR170W-A YBL100W-B YPR158W-A YJR028W YLR256W-A YLR227W-A YOR343W-B YBL005W-A YLR157C-B YJR026W YBL107W-A YOL103W-B YGR161C-C YML039W YCL019W YJR029W YLR410W-B YMR046C YOR142W-B YFL002W-A YDR365W-B YGR161C-D…
6	SSE1 FRS1 HOM6 KAP123 ECM10 ALA1 PGI1 PRO2 DYS1 CYS4 YHB1 ZUO1 GRS1 POM152 TIF5 FAS1 HTS1 SSA2 PRT1 HEM2 ARO8 ABP140 LYS9 SSA1 YHR020W ADE5,7 WRS1 SEC63 SRV2 SRP54 TRP4 PDA1 ARO9 LHS1 AIP1 KAR2 UBP3 SSZ1 FRS2 PXL1 PDB1 MSD1 NUP82 UBP1 YOL057W LPD1 TEL2 SSC1 VPS53 PTH2 SSQ1 SAC6 YBR099C STE5 SCD6 SEC65 YPR097W TAZ1 COQ1 VPS54 ZIM17 ISC10 YJR120W IRC15 CTR86 YGR012W GRS2 UFO1 FMP38 SRP101 RIT1 INP2
7	UIP4 SYP1 SAF1 YGL036W COQ4 YOL047C YKL151C YIR014W YGR022C YJR037W RIM4 SAM50 YPL230W YMR103C YNL194C HBT1 SRB8 YJL067W TMA17 IRC9 YGR205W FMP40 OM45 YDL218W YGR035C YDR094W YGR130C YBL086C EAP1 FMP45 YLR241W YFR017C MGA1 GIS3 YKL036C XBP1 FUN14 PHM7 YCR085W MET28 SUR7 YER135C MPS3 MET8 YNL195C RSN1 RGM1 YIR016W YVC1 YGL204C YOR118W YBR013C SGA1 DIG2 YOR072W SPO75 YBR235W
8	YDR306C PXA2 YMR181C QNQ1 MBR1 CRS5 ECM8 SLZ1 SIP18 PEX7 TAM41 VID28 YNL203C GDH2 JID1 AGX1 YKL107W YBR051W PHO89 PIB1 ACH1 CHL4 YKE4 YER121W YGR067C YLR311C YER084W ECM37 YLR122C YGR110W CYB2 POG1 REG2 YPR150W HAL1 YLR271W PBN1 ARA2 FMP43 KHA1 YOR152C RPN4 ECM13 PEX18 EAF3 YIL024C SUE1 YMR141C YJL220W PXA1 YMR114C RME1 NHX1 CBT1 YLR211C YGL165C
9	PUS5 RPN6 YME1 PEX6 MSP1 NHP10 UBP6 RPN5 MRPS35 AFG2 RPT5 SEC18 HSM3 RPN9 YTH1 DCN1 YTA7 RPN11 GLC8 MUD1 RPT3 RPN8 RPN7 TRM9 ARG1 RIX7 CDC48 RPT6 YBR062C CYC2 MPD2 RPT1 SIL1 END3 RPT4 RPT2 AFG3 YTA6 SAP1 PDX3 YTA12 RRI1 MAG1 GAL4 CAP1 VPS4 TWF1 PCH2 RPN13 YBR261C PEX1 BCS1 IES1 YGL074C
10	YOR215C ATG17 YGL059W ATG19 RIM8 GTT1 MAM3 SET6 YER079W ATG8 YDR186C UBX3 MRP8 FYV10 RMD5 YJR039W YGL193C YJL163C ATG9 ISF1 ATG4 YDR262W EMI5 YOL083W SDS22 CIS1 INO1 LSM1 GRE1 BOP2 YLR326W LEE1 VID30 ATG29 DAL1 PET20 OXR1 YDL011C YKL123W ATG7 YBR137W YDL176W YMR160W YER188W YBR197C MDE1 YBR126W-A
11	YBR285W YBR056W UGA1 UBI4 SPG5 MPM1 YLR001C SRL3 YMR278W RCN2 RNY1 YLR149C AMS1 YGR149W YJL068C YMR196W CRG1 PEX2 NTH1 LSC2 OM14 YET3 YIR007W GDB1 XKS1 ICY1 COX5B SOL4 PHM8 NTH2 EDC2 YNL200C YOL053W REC114 ATH1 YTP1 YLR356W COQ6 YNL115C PDE1 NCR1 RBK1 MMM1 DPL1 YPR109W SDT1 YDR090C
12	HSP82 STI1 THP2 CPR5 CPR7 HSC82 CPR6 CPR4 MED7 YGL057C CWC15 YLR217W ILV3 ERO1 CPR8 YAL004W CPR1 CPR2 YGR235C HSP60 YOR097C ECM2 SMA2 YMR111C YPL257W CBS2 YIL141W CPR3 YBL104C PNT1 NUS1 BRL1 CUE4 YMR099C HIS2 YDR319C YIL086C YJL182C YLR404W YIR042C
13	NAT5 ARO7 ATG5 UFE1 YPL225W SEC66 YDR209C VMA22 CHZ1 YJR011C LSM7 YRB2 YKL063C YDR336W IRC25 SRP21 GPI15 DCP1 MCM22 SET5 JLP2 TAN1 FRQ1 DCP2 RCN1 PAA1 COG5 YNL217W IPK1 RAD33 YJR141W CNB1 DML1 NPY1 GYP8 YLL059C
14	COG7 YER087W MRS4 TPC1 ODC2 YHM2 SFC1 OAC1 ODC1 GGC1 YPR011C YFR045W FLX1 ORT1 CTP1 YMC2 CRC1 RIM2 BRR6 YIA6 YEA6 YMC1 ANT1 AGC1 PET8 YMR166C MRS3 YLR349W DIC1 YDL119C MTM1 PHA2 YPR059C
15	YPL068C PAB1 NRD1 BFR1 CRM1 GAL80 TRM5 HSH49 YDR433W PAT1 PBP1 YBR174C FAR11 MRD1 NSR1 NPL3 BRE5 NAB3 YDR250C YGR054W OCA5 SHE9 BRR1 HRP1 SPT20 PES4 YDR220C MTR10 YMR087W MIP6 TAD2
16	GIM3 URM1 PFD1 SRB7 SEM1 YOR238W GIM5 PRM5 RPC11 DUO1 ADY4 GPI14 GIM4 YBL029C-A SAM37 ABD1 YPL034W KRE27 IES5 YOR102W YKE2 SRL2 RDS3 DBR1 SAC3 MSS1 THP1 PAC10 SHG1 YFR018C
17	HRD1 UBC7 CDC34 YPR063C TVP18 MIM1 YDR015C HRD3 YFR026C YNL211C OCA6 YMR086C-A YDL242W GPI12 YKL066W YPR092W YOR343C YDR286C YNL320W YEL059W YDR355C YOL160W YMR135W-A YKL053W YFR007W YEL028W YAH1 YPR146C VPS69
18	GSP1 MNN11 HAM1 RHO3 SRM1 YRB1 RHO1 YLR065C GSP2 YPT6 AHP1 VPS41 YPT1 YPT32 SEC2 SEC4 YPT7 EXO70 YPT10 YPT31 CCZ1 RHO4 DSS4 GYP1 RGP1 YPT11 YOR364W COY1
19	HAT1 HHF2 SOV1 YCR043C NNT1 HHF1 RNA14 SNF6 YNL010W HHO1 INO4 RTT106 MDN1 ORC6 IES3 YKL061W VPS75 MAC1 VMA10 JHD1 SCM3 NAT4 LIP2 DYN1 SMC6 ECM5 YLL047W YPR077C
20	YBL109W FMP42 SEC31 RSP5 PFK1 CHC1 TOF1 HUL4 KGD1 BUD3 UFD4 MET6 SFP1 PFK2 YGL024W YDL163W TOM1 TOM40 FMP41 AXL2 RUP1 YLR317W RFX1 HUL5 YGR125W MCM16 AFG1 UBP2
21	AGP3 AGP2 SPF1 GAP1 PUT4 AGP1 DIP5 HAP4 YBL059W LYP1 HIP1 TAT1 YBR108W GNP1 FMP21 RAD34 CAN1 PTR3 MMP1 TAT2 SAM3 SSY1 YOR345C SAD1 SSY5 GWT1 ALP1 YDR509W
22	HXT6 HXT8 MPH2 GAL2 ITR1 YLL020C HXT2 HXT15 YBR241C VPS73 YFL040W RGT2 HXT1 HXT11 ITR2 STL1 HXT7 HXT4 MBA1 YDR387C HXT5 HXT9 HXT13 HXT14 HXT3 MPH3 HXT10
23	YPI1 PRE10 LSM12 SCL1 YNL155W BET4 PRE5 ERD2 HRT3 MTG1 VMA8 PRE9 YKT6 SPC2 PRE8 KAR4 GMH1 PUP2 NYV1 YLR257W MGM101 PRE6 BLM10 ARC18 RAM2 YGL149W YJL032W
24	SUI2 TYR1 GCD7 MRI1 YLR301W SFH5 GCN3 MAP1 URA4 PRO3 IST1 GCD6 YBL055C MUK1 YDR333C RDR1 CDD1 YOR111W PAN3 PET18 YDL144C LOT6 YER186C CDC8
25	LYS2 CDC60 TYS1 THS1 SCP160 RPN2 SPT6 YNL247W VAS1 SRP68 SRP72 ABP1 UBA1 RPG1 YBL077W SEY1 ILS1 NAT1 CRN1 MAM33 AOS1 NAM2 ISM1 MST1
26	RVS167 LSB3 LSB1 RFA2 PIN3 YSC84 YJL217W YAL027W GTS1 FUS2 YML096W APP1 YDL172C RVS161 LDB17 YNL176C YAL063C-A YJR115W YGR137W YGL085W ACF4 DEM1 YLR422W
27	SSF1 BUD22 RRP15 NOP15 SSF2 LCP5 DRN1 RRP14 YNL228W RIO1 YGR251W FCF2 SHQ1 YPR142C NOP6 NOP16 FYV7 YNL226W YKL083W YNR025C YGR150C YGR271C-A
28	GAD1 ETR1 FMP33 YLL023C YJL016W YOR289W DCS1 HSP26 HSP12 GLC3 YGR127W MSC1 YDR203W YMR090W YJR008W DCS2 YBR053C YJL015C YHR138C YKL202W YCL047C
29	HMX1 NCP1 ERG25 ERG28 ERG7 SCM4 ROX1 THR4 SPT2 CYB5 SWI1 GSF2 ERG11 ERG1 YER053C-A OLE1 NIP100 ERG5 SUR2 YJL202C
30	MATALPHA2 HMRA1 SET7 NTR2 KAR5 HMLALPHA2 CNM67 YPL071C REV7 REV1 YDR532C YOR305W RRP7 RMP1 YRB30 ERJ5 NTC20 SRB6 HMRA2 SGM1
31	HXK2 HXK1 YCL042W FMP12 PNC1 YHR087W YNL100W SHY1 GLK1 EMI2 UGX2 ECM38 YIR003W GTT2 USA1 MRL1 FMS1 YML090W YGR021W YHR126C
32	RPS2 RPL32 RPL2B YPL142C RPL27B BUD19 OPI11 RPL30 EFB1 YGL102C RPL27A RPL2A RPL10 RPS3 RPS15 NCS2 YLL044W RPL3 RML2 IRC13
33	ADH6 ADH1 ZTA1 ADH5 ADH3 ADH2 SOR2 FBA1 SPC97 YKL047W SPC72 SFA1 SOR1 LSB5 SPC98 ADH7 YNL193W YBR074W YOR022C YJL049W
34	JSN1 YJR087W YPR130C PUF2 YGR064W YNL105W YEL068C MSW1 SEN34 YNL146W ATG10 YNL266W PSY1 VPS65 YDR526C YNL285W YKL111C LDB16 YNL109W YLR104W
35	COX13 ECM15 YKL018C-A ATP15 RPC10 LSM2 RPS21B ATP17 RPS21A SMX2 TIM13 SBH2 ADI1 TOM5 THG1 TOM6 LSM6 YLR126C IRC21
36	FUN30 RAD26 SWR1 CHD1 RDH54 RAD16 IRC5 ISW1 SNF2 MOT1 PRI1 INO80 STH1 ISW2 IRC20 TAF1 RAD54 RAD5 RIS1
37	SME1 YGL220W YNL150W PRP6 FCY1 MAK10 LSM3 PGA2 TAF13 HSH155 GNA1 PRP24 PAM16 YMR244C-A MAK3 DIB1 DAP1 MAK31 YLR281C
38	YGR228W RUD3 ARF1 ARL1 ARF3 MGT1 TRS20 SEN15 MTF1 ERV25 ARF2 SAR1 POA1 CIN4 AEP2 LST7 ARL3 YGR242W SLO1
39	YGR296C-B YLL067W-A YNL339W-B YFL068W YLR466C-A YJL225W-A YEL077W-A YLL066W-A YPR204C-A YBL113W-A YHL050W-A YHR219C-A YML133W-B YDR545C-A YOR396C-A YLR467C-A YIL177W-A YER190C-B YPL283W-B
40	FBP26 YIL087C IKS1 PFK26 YGR053C ZSP1 YLR345W YLR346C RSF1 HMS1 YGL010W PET130 YOR019W VAB2 ECM29 PFK27 YHR159W DFG16
41	DAN3 DAN4 PAU4 PAU22 PAU17 PSD1 PAU6 PAU12 PAU3 PAU8 DAN1 PAU13 PAU11 PAU10 DAN2 PAU20 PAU19 PAU21
42	RPS12 RPL40A RPS31 YDR248C RPL40B RUB1 SNX3 YOR304C-A NRK1 VPS28 MRP2 YPR170C CMC1 MRPL51 SSP120 STE18 RBL2 YUH1
43	URB1 RRP5 TSR1 RRP12 SPT16 MAK21 SPT5 BBC1 POB3 RTG2 MSN5 YML009W-B UTP20 YGL114W RIO2 YHR199C-A ATG15 MKS1
44	COS7 COS3 COS6 COS5 COS8 COS9 COS12 COS10 COS1 YHL042W YFR032C COS4 YKR032W COS2 CDC1 YCR102W-A ECM34 YIL012W
45	MRPS5 MRP17 MRPS9 MRPS8 MRP4 IMG2 YDR115W RSM10 MRPL49 RSM19 MRP1 RSM25 MRPL39 MRP21 RSM18 RSM22 EHD3 RSM26
46	TIF2 SUB2 TIF1 DHH1 KAP120 HPR1 PSP2 SGS1 SAN1 SHU2 TOP3 PSY3 AEP3 RLR1 RMI1 CSM2 SWT1
47	YBL113C YRF1-7 YRF1-5 YML133C SGF29 YRF1-8 YRF1-2 YRF1-3 YHR219W YRF1-4 YJL225C YHL050C YLL066C YPR204W YRF1-1 YEL077C YHR218W-A
48	SXM1 YNL035C SEC27 ERV41 BOS1 COP1 CLU1 SEC21 NMD5 MKT1 CDC40 UTP22 SEC26 YDR128W FAS2 YOR015W YLR111W
49	RPB5 RPB4 RPB9 DST1 RPB10 RPB3 TFG2 SRP14 SRP102 YDR210W THI80 STN1 SNT309 YDR396W IES6 YLR412W YDR056C
50	QDR3 TPO1 TPO4 QDR1 TPO3 CCC1 DTR1 SFK1 QDR2 TPO2 HOL1 FLR1 AQR1 YHR048W RGS2 YJU3 YGR139W
51	SUA7 KAR1 BRF1 SPT15 SPT3 SPT7 NGG1 BDP1 NCB2 RRN7 SPT8 BUR6 KAP114 RRN9 PCC1 MSY1 YDL158C
52	PCL2 PCL9 ASH1 PCL1 CRZ1 YOR263C NIS1 YLR049C YNL046W DSE1 DSE3 YFL034W AMN1 CEM1 YGL079W GSH2 HTD2
53	SPT4 SYS1 SRB2 MOG1 YDR063W TOA2 YCL002C YNL024C-A YAL046C UTR4 SYN8 YJL133C-A ERI1 MGR2 PAU9 PAD1 RER1
54	WHI3 WHI4 YDL206W YMR209C MUM2 PGU1 YJR056C HKR1 YEA4 YBL081W YOR129C DAT1 FUN26 YML020W YPL039W RCE1 YDR249C
55	TUB2 NMD4 TUB1 ECM30 TUB3 KAP95 DPM1 STU2 SPE2 STU1 CAR1 BIK1 CDC21 TUB4 DYN3 YMR178W
56	MRS11 MRPL50 ACN9 COX17 MRP10 TIM9 SWS2 MRPL44 PET100 MRPL36 COX14 MRPL23 MDM35 MRPL7 MRS5 YBL059C-A
57	YGR102C PUT1 SPS19 POX1 FOX2 SLM4 ZPS1 ASR1 PEX3 SPG3 YNR064C PEX11 ATG3 GID7 YDR149C YNR063W
58	APJ1 JJJ1 YDJ1 SCJ1 MDJ1 SIS1 GLN1 MIA40 SWA2 DJP1 POL4 XDJ1 CAJ1 JEM1 YOL085C HLJ1
59	HTA2 HTA1 VPS71 CTK2 HDA3 TRA1 TOP2 CTK3 SWC3 VPS72 EAF6 YAF9 HDA2 HTZ1 SWC5 EPL1
60	UTH1 NCA3 ALG7 HIF1 SUN4 CWP2 ALG3 SIM1 ENT4 ILV6 YLR125W YMR244W HAP5 YLR415C YHR173C SPG1
61	CTT1 CTA1 UGA2 TFS1 HFD1 PAI3 YPR127W ALD2 ALD4 ALD3 PNS1 ALD6 ALD5 MSC7 PUT2
62	MVD1 ERG26 CYC7 COX15 YGL188C COX5A ERG2 CYC1 PET10 ERG12 YEL033W ERG8 ERG13 YDL086W YNL011C
63	HSP10 RPL41A LSM5 RPS30B RPS30A DAD4 RPL41B YHR162W YBR103C-A RPL29 YIL002W-A TMA7 AHC2 YFR011C YJL127C-B
64	YJR096W AFR1 GLO1 YPR1 YNK1 YDL124W YDL027C ARA1 GRE3 CLC1 YOR121C COQ5 GCY1 COQ3 YGR111W
65	YCK2 APM3 APL5 CWC25 HRR25 YCK1 YPR091C YCK3 URN1 ENT5 YAP3 PIN4 NAB2 YKR045C IRC4
66	YKL075C MAD1 YDR049W DBF4 YSW1 MAD2 BUB1 BET1 YBR064W GIP1 GPR1 PEX22 MAD3 YDR048C YMR158W-B
67	MST27 PRM8 MST28 YCR007C YAR028W UIP3 YAR023C PRM9 YOR376W YDL034W YHL044W YGL052W YAR029W YML003W OPI8
68	CMD1 SHE3 ELF1 YGL108C ARC35 MLC1 CDC31 ECM7 HEM15 VPS13 UBX4 YGR050C AUA1 YOR029W YML094C-A
69	IMD3 IMD4 YAR075W SAH1 KAP122 YNL013C PGM1 IMD2 IMD1 SER2 DOP1 MAG2 TGS1 YPR089W
70	CCT3 CCT4 NRM1 CCT2 CCT8 CCT5 GCD1 CCT6 VID27 RAD28 TCP1 SEN2 CCT7 FAB1
71	ADE1 SHM1 SSL2 ADE17 HUG1 ADE2 SHM2 GCV1 TSC10 ADE8 ADE16 MNI2 GCV2 YJL150W
72	ILV1 MEF2 SRY1 EFT2 RIA1 MCA1 MEF1 EFT1 ARO1 SNU114 CHA1 GUF1 YJL062W-A YJL046W
73	YHR213W SLX8 IME4 YFL051C FLO5 CCL1 YAL065C YAL064W-B FLO9 YAL064C-A FLO10 FLO1 YHR212W-A YJL027C
74	GLN4 YDR341C YBR246W RET3 TRP5 NMT1 NMA111 GUS1 VMA5 FCP1 SEC62 MSE1 MSR1 YKL098W
75	VPS17 DON1 PLC1 YDR269C CCC2 YDR271C KAR9 PSD2 YOR131C YSP2 HNT2 YOL114C ATX1 YLR334C
76	PDS1 SFG1 CLB5 CLB2 CLB6 PRI2 MPC54 ASE1 CLB1 CLB3 CLB4 YBR138C YEN1 YOL035C
77	ECM27 PDR5 IST2 PDR10 FMP29 PDR12 PDR15 YNR070W ADP1 YOL075C SNQ2 AUS1 YLR137W PDR11
78	GOR1 SER3 YPL205C PEX32 YPL113C YGL185C FDH1 SER33 PCD1 MSS18 THI2 YPL229W YOR300W YOR318C
79	YER158C YKR051W YPS5 YMR155W YPS6 MSF1 YOR228C YDR124W YMR148W YPS7 YPS1 YHR140W YMR007W YGL258W-A
80	CEX1 NUP100 NUP116 NUP84 YOR060C NUP145 SEN54 SOY1 NUP120 NIC96 CAD1 TYE7 YBR144C YNL319W
81	MTR4 POL5 BRR2 KAP104 POP6 SKI2 SKI8 HFM1 GLT1 SLH1 YMR027W YDR340W HRQ1 YDL085C-A
82	RAD51 MMS1 RAD59 DMC1 RAD52 MEI5 RAD24 NEJ1 FIS1 MPH1 RAD57 CST9 HED1 OPY1
83	YFL052W YDR426C YPL185W MAL33 YGR237C DUR3 YKR017C COS111 YGL218W YBR225W MAL13 YPR196W YOR366W
84	UBX5 PPZ2 PPQ1 PPZ1 PPG1 PPH22 PPE1 SIT4 CNA1 GLC7 CMP2 PPH21 PPH3
85	TMA19 YDR417C RPL16A BUD28 RPL16B RPL25 CAF20 PAM17 RPS13 RIB4 YKL033W-A RPP2A ACP1
86	BDS1 YIL166C DAL5 THI73 YOL163W TNA1 SEO1 YCT1 VHT1 YNR004W FEN2 YOL162W YBR012C
87	HPC2 TED1 SNF5 IFA38 HIR2 CAC2 HIR3 HIR1 YJR142W YOR331C MOD5 HUR1 FMP25
88	ATP2 TFP1 VMA13 ATP5 VMA2 YNR029C YBL100C ATP1 MRPL22 YER134C YPR116W RAV1 HO
89	SCW11 TOS1 SCW10 CTS1 DSE2 SCW4 YMR304C-A ECM33 PST1 SPS22 SPS2 BGL2 YLR285C-A
90	UBP11 UBP9 UBP15 UBP10 SGF73 UBP8 UBP7 UBP13 DOA4 SGF11 UBP12 UBP5 YJR098C
91	MDM20 PMT6 PMT4 PMT1 PMT2 OST1 YDR307W PMT5 SYG1 PMT3 YOR093C OPI6 YDL068W
92	YPR174C ASF1 IRC19 MSH6 MSH4 MSH3 MSH1 MSH2 RFA1 UBP16 RAD10 MSH5 YPR153W
93	YGR207C MRPL24 MRP13 MRPL32 ATP11 MRP51 MRPS16 MRPS28 RRF1 MRPS17 FMC1 PET123 DID2
94	BI2 COX2 MSS2 ATP8 CBP2 BI4 COX18 SCEI CBP1 COB COX3 BI3 ATP6
95	ACT1 ARP5 IES2 ARP1 ARP4 ARP6 ARP7 VRP1 YOR246C YNL171C SCP1 YDL237W
96	PRE1 UMP1 PUP1 YKR011C PRE3 OPI10 PEX27 PRE2 PBA1 ADD66 YPL066W RKR1
97	SED5 ADE12 GFD1 PEP12 IES4 TLG2 YJL131C VTI1 SEC17 GOS1 ALE1 GNT1
98	CDC13 TAF2 YCR064C RAD55 OPI7 YPL025C YGL132W GIP4 VPS8 YKR073C YMR324C SLM3
99	YCR099C YCR101C VPS35 YNR066C VTH2 ATG13 PEP1 YNR065C YCR100C PEP8 VTH1 YIL028W
100	SSB2 HEM12 PRP8 SSB1 YMR1 NUP188 SPP382 CWC27 VPS52 CWC22 YKL033W YDL228C
101	AAD14 AAD10 AAD15 BSC2 AAD16 AAD6 AAD3 AAD4 VPS29 AIF1 YKL071W YPL088W
102	ENO2 YLR031W PPN1 ARV1 ENO1 ERR2 ERR3 ERR1 CUE2 ABM1 YNL086W YLR408C
103	TGL2 YHR080C YFL042C MNE1 YLR072W YJR114W MUM3 YGR017W ARP10 PNG1 WAR1 ICS3
104	UBC8 DSD1 UBC4 UBC9 UBC13 CSF1 RAD6 UBC5 UBC11 UBC6 PEX4 LYS5
105	GRX3 FYV1 ALG1 YLR118C TRP1 ADY3 APL3 GRX4 GRX5 JJJ2 TVP23 YBR124W
106	ATM1 STE6 MDL2 YOR1 VMR1 BPT1 YKR104W YCF1 GAA1 YBT1 MDL1 NFT1
107	PHO80 PCL7 PHO4 YHR009C YER034W YKR041W PCL6 TYW3 RNH202 ELC1 YPR147C YFR035C
108	YOL166W-A YAL068W-A YFL063W YJR162C YNL337W YMR326C YER188C-A YLL065W YDR543C YKL225W YIG1 YNR077C
109	YMR098C YGL138C SCC4 YKR040C YML122C YLR416C OAR1 PAC11 YKL097C YLR236C YGL034C YLR124W
110	TSL1 COX20 TPS1 TPS2 ERS1 YML030W YIL108W CDC55 YOL087C TPS3 CTR3
111	SWE1 CDC14 ESP1 SPO12 CDC5 DBF2 BFA1 CDC15 HSL7 IRC8 BUB2
112	SMC1 PDS5 MCD1 IRR1 REC8 SMC3 SMC2 ECO1 SMC4 TID3 SCC2
113	DED81 ERG6 THR1 DPS1 KRS1 ARC1 SLM5 CIN2 MSK1 MAP2 YOR282W
114	ERP2 IRC22 ERP4 PIS1 ERP3 SVP26 PKR1 ARR3 RDI1 YDR476C PRE4
115	PMP2 BSC6 GEF1 PMP1 YMD8 SML1 CCW14 TMS1 YNL190W YCR024C-B GPI11
116	ATP14 YLR279W YLR294C FAD1 YNL205C YOL050C YGR122W YDL118W YIL032C YNL324W YGL226W
117	TEF1 SUP35 YGR266W ITT1 TEF2 SKI7 TUF1 NMD2 HBS1 GPI10 TRM12
118	PYC1 DUR1,2 ACC1 PSE1 PYC2 PEX15 CDC37 YMR293C PET112 HFA1 AMD2
119	CDC28 CAK1 CTK1 YOR006C SPO21 YNL089C CKS1 CDC7 YCR050C GVP36 JIP3
120	HAC1 SEC23 YLR379W SFB3 SEC24 SEC16 MBB1 YBL083C SPO22 SFB2 SPO16
121	YGR045C ARN2 ENB1 YKR106W YCL073C ARN1 SIT1 YDR366C YHR130C YDR102C YFR057W
122	SER1 PSA1 YKR043C YGR201C ADO1 FSF1 TEF4 NIF3 CAM1 YMR187C
123	TRM10 POP8 DFR1 ARO2 TRM112 RBG1 RBG2 YLR400W SLI15 YPR126C
124	YLR290C ERV14 ERV15 YDR367W YFH1 DAD3 YER010C TAH1 YDR357C YBR056W-A
125	YMR315W PGM2 LSB6 GSY2 COQ9 GLG2 GSY1 GLG1 RPM2 YJR146W
126	LSG1 NUG1 YPR136C BUD20 NOG2 RRN11 YGR079W YER156C VTS1 YAL034C-B
127	FRE1 CDC123 FRE4 YPR123C FRE6 FRE3 DPB4 FRE7 FRE5 FRE2
128	TSA2 FMP46 CCP1 PRX1 TSA1 YIP5 SOD2 DIE2 CLP1 YDR379C-A
129	YGR151C STE50 RSR1 BEM1 CDC24 CDC42 RHB1 BEM4 YIL163C YDL016C
130	YFL002W-B YBL100W-A YDR034C-C YDR261W-A YDR210W-A YLR410W-A YOR343W-A YGR161W-A YCL020W YOR192C-A
131	HST2 HST3 SIR2 SLX5 HST1 HST4 FOB1 SUM1 ESC2 RFM1
132	YGR011W NMA1 ARP8 ABF1 GSH1 YOL099C TAF7 NAS2 NMA2 YLR278C
133	DDR48 MDY2 APD1 YJL055W YJR100C YMR173W-A LAP3 YPR096C ICS2 URA3
134	SAC1 INP53 YLR434C INP54 INP52 FIG4 INP51 FMP14 YLR042C YOR316C-A
135	RTN2 RTN1 RNQ1 GPI16 STE24 ALG12 SLC1 DSK2 PHO8 YBR096W
136	SLP1 SAE2 SAP155 SAP185 SAP4 YOL029C SAP190 YGR115C ULP2 YJL211C
137	DNM1 VIP1 MGM1 VPS1 FMP26 FZO1 NUM1 PCP1 RFT1 UGO1
138	GRC3 IKI3 RPA135 RET1 RPB2 YMR259C SSU72 YDR061W YLR358C YOR296W
139	MCM5 MCM2 MCM3 MCM4 MCM6 MCM7 CSM1 MSA1 MCM10 YDL089W
140	RPD3 SIN3 CTI6 DEP1 HDA1 HOS2 RCO1 SNT1 VPS20 HOS1
141	YEL076C YBL111C YLR464W YRF1-6 YEL076C-A YFL065C YEL074W YHL049C BSC3 YPR203W
142	SHS1 BNI5 CDC11 SMI1 ARP9 CDC3 CDC12 CDC10 YER066C-A
143	KTR6 KTR3 KTR4 KRE2 KTR7 YUR1 KTR1 KTR5 KTR2
144	NTF2 RPL23B SPC1 COF1 RPL23A RPB8 YJR085C NOP10 VMA21
145	DOT1 RAP1 CDC6 SIR4 YKU70 SIR1 RAD7 SIR3 ORC1
146	THI13 THI5 THI11 YGR146C STE3 THI12 YPR078C YLR194C YPL014W
147	ARB1 CSE1 YEF3 NEW1 GCN1 YOR356W GCN20 HEF3 MVB12
148	NPT1 GAS1 GAS3 GAS5 PTR2 HOM3 SKG1 GAS4 GAS2
149	YIL172C GUT1 FSP2 YLR392C YOL157C YLR352W YDL012C YGR287C YJL216C
150	YML108W EMP24 ERP6 VMA4 ERP1 RBD2 ATG12 ERP5 YDL129W
151	ACB1 RPS26B DDP1 MGE1 RPS26A CBC2 HRT1 QRI5 YHR095W
152	HEK2 OXA1 ISR1 BRE4 YLR091W YJL028W YLR363W-A YJR107W YHR213W-A
153	HSP31 HSP33 YPL136W HSP32 FMO1 SNO4 THI4 YHR180W DIT2
154	PDC5 THI3 ILV2 ARO10 YEL020C PDC1 PDC6 UGA3 YDR053W
155	WWM1 YKL077W RNR2 RNR4 SEC28 YBR016W PBY1 POP4 YGR026W
156	PRP39 SNU71 LEA1 PRP40 PRP42 RSE1 LUC7 SNP1 YDR539W
157	PET494 SIS2 VHS3 YKL088W YIL067C NHA1 YKL115C YDR445C YMR317W
158	HTB2 HTB1 ADA2 SEC72 YMR122W-A PSY2 FMP37 PSY4 YKR074W
159	YBR190W YIR040C YBL108W YJL222W-B YAL067W-A YKL223W YJL222W-A YGL260W YJR157W
160	MET18 CHL1 TFB1 RAD3 VPS74 YBR184W SSL1 TFB3 TFB2
161	PRM3 HYM1 AGA1 BOP3 ASG7 FIG2 PRM1 FIG1 PRM2
162	CRD1 TVP15 OST4 YPL189C-A YDR133C YLR050C OST6 YNL198C SFT2
163	TEM1 RGD2 SPG4 VPS21 YPT52 YPT53 RHO2 RHO5 JEN1
164	AI1 Q0297 COX1 OLI1 AI2 Q0255 VAR1 AI4 AI5_ALPHA
165	RPS14B GUK1 RPS14A SNA3 RIM13 YOP1 HNT1 ESS1
166	PFS1 REC104 SPO13 REC102 SPO11 YFR054C MEI4 YLR365W
167	LAS17 RRD1 RRD2 YER152C YDR095C YLR402W ISC1 YPL251W
168	MHT1 PET54 YMR321C SAM4 PET309 PET127 YML116W-A PET122
169	RPS4B RPS4A RPL5 RPL28 RPS5 LAS1 YHR045W MDM12
170	GUT2 ECM4 GTO3 HOR7 QCR9 GTO1 YGR153W LRO1
171	FEN1 SHO1 ELO1 SUR4 MSB2 CSG2 CHS7 GPI2
172	YBR206W YAL066W SAE3 YDL187C YKL177W YBR224W YLR184W YBR277C
173	AVO1 SLM1 TSC11 ASK10 SLM2 MSS4 YPR115W NUP192
174	RPS20 RPS8B ASC1 RPS8A YIL158W ARC19 YIL161W GON7
175	CUE1 YDL114W-A RPL31A RPL31B HUB1 MRPL33 YAE1 YML079W
176	MED4 MED2 MED8 SSN2 SFL1 PGD1 MED11 ROX3
177	SSA3 RTS3 HSP42 SPI1 SSE2 SSA4 ALG2 YDR034W-B
178	SHC1 YMR052C-A TUS1 SKT5 ACK1 YBL062W YPR197C PEF1
179	MRPL16 TAX4 YLR255C ATG2 MFT1 IRS4 YOR325W YNL296W
180	PRS4 PRS1 PRS3 HIS6 PRS5 ZPR1 PRS2 PML39
181	ORM2 PHS1 SWP1 CCW12 CWH41 YKL207W RIM21 ORM1
182	RPL9A RPL9B YEL014C YGL159W YDR154C RTT107 RIB3 YOR342C
183	YML131W YGL039W YOL150C GRE2 YGL157W PAN5 LYS1 YDR541C
184	CDC39 YDR266C POP2 NOT3 NOT5 CAF130 CDC36 MOT2
185	HMO1 HTL1 RSC3 RSC9 RSC30 APN2 YFL067W YHR054C
186	YHR112C STR3 CYS3 MET3 MET17 IRC7 YFR056C YLR302C
187	LRG1 ACS2 IQG1 HOS3 BSP1 YDL032W YLR428C IRC10
188	HHT2 HHT1 SDC1 RTT109 SPP1 CSE4 CTF19 VAC7
189	YGR117C MND1 AVO2 SLI1 YBR134W SCY1 HOP2 BSC4
190	PRP45 PRP16 PRP22 OPI9 ISY1 YPR177C CTS2 SLU7
191	GSG1 TRS33 BET3 TRS31 BET5 TRS120 OMA1 GYP6
192	OAF1 YLL054C YOR392W RDS1 PIP2 HEM4 YGL140C YJL077W-B
193	HCM1 FKH1 FKH2 FHL1 YML119W PTC5 RPR2 NDD1
194	DAD1 YLR099W-A YJR112W-A FAU1 FMN1 PEX21 SCS3 YCR075W-A
195	YNR036C IMG1 APC11 YLR218C MRPL37 FMP51 NAT2 TIM11
196	BNI4 HAL9 CWC23 TBS1 CAF17 YFL015C YNR075C-A HOP1
197	TSC13 YIF1 YLR064W YJL171C ERV29 HSD1 YOS1 FMP32
198	YNG2 PHO23 RXT2 YNG1 MTG2 SNF7 YNL260C
199	OST5 RPL35B YLR076C RPL35A ATP20 TAF9 YHR151C
200	NSL1 CTF3 OKP1 NKP2 IML3 AME1 NKP1
201	RRP45 FPR4 YLR101C FPR3 ORC2 LEO1 CEF1
202	FIT2 FIT3 FMP52 YNL187W FIT1 YBL070C YAR030C
203	SPS100 YPR098C YGP1 GPG1 YGR042W YBR204C SUC2
204	UTR2 SVS1 MRPL4 RET2 CRH1 APE3 CRR1
205	YGR290W FMP10 HXT16 MAL31 SNF3 MAL11 HXT17
206	CSM3 TBF1 VID22 YGR071C COQ2 YLR057W DFG10
207	YOL048C YAL018C YDR520C YJL086C YCR097W-A FMT1 YGL118C
208	VBA3 YDR119W AZR1 VBA2 SGE1 YKR105C VBA1
209	ECI1 DCI1 CTM1 SAY1 YIL152W YLR140W AHT1
210	YBL036C KIP1 KAR3 CIN8 KIP3 SMY1 KIP2
211	ASP1 ASP3-3 ASP3-2 ASP3-4 YIL083C ASP3-1 MFA1
212	OST2 TRX3 TRX1 TRX2 YAP1 MXR1 ARR1
213	IRC14 IDH2 YKU80 IDH1 LYS12 LEU2 LSC1
214	HMS2 RAX2 YLL030C SKN7 SLN1 HSF1 ALF1
215	YAT2 CAT2 YPL033C CAF16 YAT1 YJR111C YGR069W
216	RFC4 RFC5 RFC1 POL31 RFC2 RFC3 MGS1
217	YKL162C YNL305C RAV2 YLR252W SYM1 YOR292C ATG16
218	BOI1 YEL043W YMR124W BOI2 YDR239C FIR1 YLR169W
219	PDH1 YKL100C CIT1 CIT2 CIT3 YOL037C YCL041C
220	CYR1 SGT1 PTC2 PTC1 PTC3 PTC4 NBP2
221	CLN2 GRR1 ACM1 FAR1 CSI2 BCK2 CLN1
222	FUN12 RSM28 IFM1 SUV3 VPS60 MRPL35 VTA1
223	TCB2 TCB1 STT3 PEX10 TCB3 BAS1 YMR031W-A
224	RSM24 MRPL8 YML6 MRPL9 MRP7 MRPL17 MRPL10
225	AML1 HCH1 ARD1 OTU1 YOL014W AHA1 YLR414C
226	SWM1 CDC23 APC4 APC9 APC2 CDC27 APC5
227	CDC26 CBF2 CYC8 BIR1 CDC16 CEP3 YNL295W
228	PMP3 NHP6B ILM1 NHP6A YLL014W YPR053C YBR090C
229	YPT35 LIF1 MF(ALPHA)2 YKL131W MF(ALPHA)1 SAG1 YLR012C
230	SNO3 MDM36 YDL180W SNO2 CTF13 SNO1 WSS1
231	YCL033C PST2 RFS1 YCP4 YSA1 YNL208W YCL049C
232	DIN7 RAD27 RAD2 EXO1 YOR214C YHC3 YAL037W
233	GPM1 YKL153W GPM2 GPM3 TPI1 YOR283W YLR364W
234	DIA3 PHO3 WBP1 PHO5 PHO12 PHO11 PHM6
235	ISN1 YHR078W MLH1 MLH2 PMS1 MLH3 TEP1
236	PEX5 PEX13 PEX17 PEX8 PEX12 YFR016C YMR018W
237	IML1 AYT1 YHL041W YHL037C YHL045W YER076C YCR001W
238	CIS3 PIR3 HSP150 PIR1 SED1 YJL160C YML089C
239	HOR2 RHR2 YJR023C YKL069W NCE103 DOG2 DOG1
240	DAS2 PHO84 SPL2 SNU23 PHO86 YIL092W GIT1
241	EBS1 YER077C EST1 MRM1 EST2 EST3 UBS1
242	MLP2 YRA1 SPO71 MLP1 SQS1 ULP1 YRA2
243	NEO1 DNF1 MON2 DRS2 DNF2 RCY1 DNF3
244	SOG2 SFT1 YPP1 VPS15 STT4 PIK1 VPS34
245	MCM1 ARG82 DIG1 DAL82 ARG81 ARG80 YIL105W-A
246	GAT1 GZF3 GLN3 DAL80 DAL3 YKR033C YLR053C
247	PRP43 ECM16 DHR2 YLR063W YLR419W PRP2
248	TPM2 TAF10 SBA1 TMA22 TPM1 ZRT3
249	RPS11A RPS11B YLR339C VMA7 SEC22 YGL231C
250	RPS9A RPS9B YOR051C YGR265W SEC11 NAS6
251	EAF7 YPL107W YKL023W CWC2 FYV6 GLE1
252	CYT1 YDL026W RIP1 ATG22 HEM13 YOL073C
253	CUP5 YGR106C PPA1 MBF1 TFP3 YNR061C
254	ERG20 ARP3 VPS66 ARC40 ARP2 YNL040W
255	NAF1 ECM9 YNL213C YDL009C YLR171W YGL072C
256	RPL1B HUT1 RPL1A SEC53 OPI3 YLL037W
257	YMR206W NQM1 VMA6 FMP16 TAL1 YOR053W
258	DAD2 ASK1 HSK3 SPC19 SPC34 YMR075C-A
259	YDR290W AMA1 CDC20 CDH1 YGR126W NBA1
260	YJU2 YCR102C YNL134C DOT5 SPP2 YLR460C
261	GPA2 STE4 GPA1 MDM1 YPR099C YHL026C
262	RPL4B RPL4A DTD1 CCA1 NTE1 YHR049C-A
263	KEL3 YPL009C YJL123C NOP4 TFG1 AVL9
264	VPS45 SLY1 IVY1 PEP7 VPS33 VPS16
265	ATP16 RPS25B RPS25A YDR428C MLC2 YER128W
266	SCO2 MIC14 GRH1 COX23 SCO1 MRF1
267	SGN1 YDR531W TIF4631 STO1 ATG26 TIF4632
268	PDI1 EUG1 EPS1 YPR085C MPD1 MAM1
269	TES1 SOL2 RMR1 SOL3 SOL1 LOS1
270	SDH4 YLR164W TIM18 YGL177W TIM54 TIM22
271	COR1 MAS1 RBS1 MAS2 QCR2 CAT5
272	COX7 QCR6 COX12 ATP7 RIM1 YGR182C
273	YJL152W YET1 YET2 ARC15 YIR024C ARH1
274	TAH18 TPT1 HIS1 DRE2 YJR136C YJL064W
275	FUI1 DAL4 FUR4 THI72 THI7 THI71
276	YCR061W YHL008C CWP1 YLR235C RPO41 SLS1
277	MES1 LEU1 ACO2 ACO1 YNL152W LYS4
278	BAR1 PEP4 MKC7 LST4 CHS3 YPS3
279	PIM1 SAM1 SAM2 PRP9 PRP21 ERG9
280	DIA1 YNL165W YOR385W BCD1 YMR316C-A YPR039W
281	YDR491C IZH1 IZH2 MDM10 IZH4 IZH3
282	YER189W YPR202W YFL064C YEL075C YLR463C YLR462W
283	YIL077C SKN1 KRE6 QNS1 KEG1 KRE5
284	KEL2 FAP7 LTE1 KEL1 MSL1 YJL135W
285	YDL221W PTC6 YBL044W STP22 CWC21 VAM7
286	YFL066C YLL067C YBL012C YIL177C YBL112C YHR218W
287	RPB7 RPC25 MNP1 YGL069C MTO1 RPC17
288	SSO2 DDI1 SEC10 SSO1 SEC1 MSO1
289	GCN4 ISA1 MFA2 YPR036W-A NFU1 YBR071W
290	YGR168C REX4 REX3 RNH70 PAN2 RAD30
291	RTR1 MRPL28 RTR2 YIM2 YPR014C YDL162C
292	SUS1 DUT1 PSF3 YER071C HFI1 YDL196W
293	COG6 NAM7 ECM32 SEN1 HCS1 DNA2
294	AAP1 APE2 YNL045W TMA108 YDL241W YNL028W
295	WHI5 YER085C YER119C-A ATP10 BUD31 YCL076W
296	POP7 YPR172W TEN1 YLR456W IRC23 RIB1
297	IMP2 POC4 PML1 MDM30 IMP1 SOM1
298	TIM23 TIM44 RNH201 TIM17 MRPL13 TIM21
299	SET2 SET1 MEC3 YLR269C ARR2 YPL073C
300	YHR212C FLC1 PIN2 FLC3 FLC2 YOR365C
301	ERV46 GET1 GET3 GET2 YDR431W YOL159C
302	DMA1 YCL021W-A SKP2 DMA2 TAO3 SRX1
303	YCR022C HMLALPHA1 MATALPHA1 CPD1 DSF2 YDR010C
304	ATR1 SCD5 HIS5 YMR279C YDR327W YOR378W
305	FET3 ZWF1 MGR1 FET5 KRE1 YDR506C
306	APS2 APS3 STE14 APS1 YBR255C-A IRC6
307	YGR273C YKL037W YDR344C YJR128W YMR295C YHR125W
308	STB4 VPS5 YKR078W VAM10 UTR5 FMP36
309	TFC7 NTA1 YNL108C ATP22 ADH4 YCR076C
310	KGD2 PDX1 NAM9 YMR31 LAT1
311	PBI2 TOM7 RPS24B RPS24A YDL159W-A
312	HNM1 TPO5 UGA4 YGL230C BIO5
313	RPL11A RPL11B CDC33 EGD2 YCR090C
314	HSP78 HSP104 PHR1 YOR052C YGR250C
315	RPL7A GUA1 YPL197C STM1 RPL7B
316	SMT3 RPL36A RPL36B YMR193C-A LUG1
317	SUT2 ASF2 UNG1 SUT1 LOT5
318	MMF1 HMF1 RPA14 LIP1 HOT13
319	SWI6 MBP1 SWI4 MSA2 PCM1
320	RSB1 FMP13 RTA1 YER185W YLR046C
321	RPL42B YSY6 RPL42A YDL121C VMA9
322	LPP1 DPP1 YER163C YOR114W ALG14
323	SEC15 YDR524C-B AGA2 YKL106C-A SBH1
324	EXO84 SRO7 SHE2 SEC8 SRO77
325	STF2 TMA10 YHR202W YHL010C YOR352W
326	RPL18B RPL18A YNL303W GDT1 TFB5
327	SLA1 EDE1 PAN1 YCL045C SLA2
328	RPA190 RPO21 RPO31 MAF1 SRB5
329	QCR8 SSS1 CUP1-1 CUP1-2 ATP19
330	YCL056C YDR131C LAG2 DAS1 YDL157C
331	BTN2 IWR1 FES1 TAH11 YPR158W
332	RPP1A RPP2B RPP1B YCL057C-A YJR012C
333	TRM44 POL30 YBR089W POL32 CTR1
334	TIF11 RPS23B RPS23A ZEO1 SHR5
335	RPS10A RPS10B SUI1 ATP18 TIM8
336	GCN5 RSC4 RSC58 AHC1 SPE1
337	SDH1 SDH2 YLR280C YJL045W TCM62
338	MNN10 SHR3 NUP60 PHO88 PMU1
339	IMP2' NRG1 MIG1 RIM101 NRG2
340	RPS1A ILV5 PLP2 ATG23 RPS1B
341	SNF1 SOH1 SSN3 SNF4 GIS4
342	XYL2 BDH2 BDH1 YJL144W GCV3
343	COX4 COX8 COX9 QCR10 YBR226C
344	NPA3 YLR243W GPI8 YGR269W YOR262W
345	EHT1 YMR210W ALO1 EEB1 YBL039W-B
346	PMA1 PCA1 PMR1 ENA1 PMA2
347	RPB11 KTI11 ECM19 MEH1 YBR259W
348	BAT1 BAT2 TRS23 YJL213W MCT1
349	SRP1 LRS4 VAC8 STS1 YDR089W
350	MYO2 VAC17 MYO1 MYO4 SHE4
351	CUP9 TOS8 RPI1 ADE5,6 ARG2
352	BUD9 BUD8 YBR027C RAX1 YGR259C
353	SRS2 RAD18 HMI1 BNS1 RTT105
354	TIR1 TIR2 TIR4 TIR3 TIP1
355	MTW1 RSC2 DSN1 RSC1 NNF1
356	TMT1 YGL117W PCL5 BNA1 PBP4
357	TRK2 TVP38 TOK1 TRK1 LIP5
358	NUF2 SPC25 SPC24 CNN1 YDL073W
359	YMR147W RIF1 RIF2 YEL075W-A YGR073C
360	GND2 ASN1 ASN2 GND1 MET14
361	STP4 STP1 STP3 STP2 YDR467C
362	MGA2 ASI2 SPT23 PER1 YPR159C-A
363	SIP2 SIP1 GAL83 REG1 PEX25
364	ENT1 ENT3 BEM3 ENT2 GTB1
365	HYR1 BNA6 GPX1 GPX2 YPL077C
366	AAC1 PET9 AAC3 SAL1 LEU5
367	YNL092W NGL2 NGL3 HUA1 YJR020W
368	FAA1 FAA4 FAT1 FAA3 FAA2
369	TRR1 YJR149W GLR1 SHP1 TRR2
370	BMH1 ALG13 BMH2 RTG3 CYK3
371	SOP4 RPL24A RPL38 RPL24B THO1
372	MEP1 MEP2 NUT2 YPR084W MEP3
373	TRF5 YPL108W PAP2 YIL100W POL2
374	AGE1 AGE2 EOS1 ECM25 YDR521W
375	TDH3 TDH2 YEL023C TDH1 ISD11
376	YDL199C KRE29 YIL055C YOS9 YAR053W
377	YMR144W MET7 YPR022C RMA1 FOL3
378	YPL247C PET117 YMR262W CBP6 YNR014W
379	YMR153C-A YOR200W SYT1 NUD1 YMR172C-A
380	HIS4 DCG1 ARG4 ECM40 MET16
381	SPR28 YBL065W PTC7 SPR3 YIL001W
382	SLX1 RSM23 YLL007C YEL025C YGL176C
383	DPB3 YHC1 IBD2 SMD2 CWC24
384	SRB4 MED6 VPS70 YNL235C YHL005C
385	SAS4 SNF11 TAF14 SAS5 RAD61
386	VPS64 FAR8 FAR7 FAR10 SPO19
387	YJR079W FMP39 MRPL6 MRPL1 MSM1
388	PLB2 PLB1 PLB3 BIO2 SPO1
389	MRPS18 YCR051W BUD23 YDR157W YCR049C
390	YOL138C BSC1 MUC1 YDR415C BPL1
391	BUL2 LDB18 BSC5 YNR068C BUL1
392	SSU1 LYS20 LYS21 UBP14 ISA2
393	PIL1 LSP1 ELA1 BNA3 YMR086W
394	FCY2 YNR021W FCY22 TPN1 FCY21
395	PGS1 WHI2 JAC1 SHE10 YFR039C
396	YKR075C TFA2 YOR062C OAF3 NAR1
397	FAR3 MAK32 CSI1 YDL133W YER137C
398	YAR070C YLR366W YGR016W YDR215C YHR214C-E
399	YLR161W YLR157W-E YLR156W YLR159W YLR157W-D
400	FSH1 FSH3 FSH2 RSM7
401	ARO4 HIS7 ARO3 YOR050C
402	LAG1 BUD2 LAC1 YOR223W
403	MYO5 MYO3 MET1 YKL105C
404	RPL34B RPL34A YPL199C RPL39
405	SST2 STE2 YGR018C ELG1
406	HMG2 HMG1 TCO89 YML012C-A
407	RIC1 MDS3 YEL1 PMD1
408	YBR220C YBR219C YNL140C YDR179W-A
409	CUS1 PRP11 YSF3 YBR113W
410	KES1 OSH7 HES1 OSH6
411	YJR154W CAR2 BIO3 ARG8
412	SAM35 YJL118W YMR122C YPL168W
413	URA2 CPA2 ARG3 CPA1
414	ESA1 SAS2 SAS3 MSC6
415	RVB2 RVB1 CCH1 LAA1
416	RPS29A RFA3 RPS29B HUA2
417	YHL039W RKM1 YCL046W YLR120W-A
418	CDS1 OST3 YEL045C YOR084W
419	ERF2 PFA4 FIN1 SWF1
420	YOR059C ROG1 YDL109C YDR444W
421	AST2 YIM1 YBL068W-A AST1
422	YJL185C GID8 MOH1 YBL048W
423	IRC3 GGA1 YPL182C GGA2
424	COX11 MHR1 CYT2 CYC3
425	YLH47 MRPL3 MDM38 YGR277C
426	TMN2 EMP70 ALG9 TMN3
427	FMP23 RIB5 YOL118C YHI9
428	SEC13 CSN12 SEH1 VPS63
429	AKR1 AKR2 YIP1 HOS4
430	HSP30 YRO2 MRH1 GUD1
431	SWI5 ACE2 QRI1 YNL254C
432	MMR1 BUD4 HOF1 YPL158C
433	APT1 DDR2 NPC2 APT2
434	PRC1 KEX1 YBR139W YMR252C
435	STR2 YLL058W YML082W ARO80
436	YBR116C TKL2 TKL1 UIP5
437	CST6 SMD1 VPS51 ACA1
438	MAL12 MAL32 YGR226C OSW2
439	YMR085W HOM2 GFA1 YMR084W
440	YRM1 PDR8 YRR1 YKL222C
441	ATO2 ADY2 ATO3 YGL217C
442	YGL081W EMP46 EMP47 NAT3
443	OLA1 URA1 YGR210C YLF2
444	YPL272C GRX7 GRX6 PRM4
445	ADR1 MIG2 RSF2 YML081W
446	ESBP6 MCH4 MCH5 MCH2
447	LCB2 LCB1 HEM1 TSC3
448	YDL050C RPP0 RPL13B RPL13A
449	ENA2 PMC1 ENA5 YOR291W
450	FBP1 YBL029W DAL7 MLS1
451	NPL6 PPX1 YDR370C SWP82
452	ALG5 EPT1 CPT1 YJR088C
453	YMR074C RPL26B PFY1 RPL26A
454	YIL082W-A YIL082W YGR109W-B YGR109W-A
455	TRP2 TRP3 ICY2 ABZ1
456	UFD1 DER1 SSM4 NPL4
457	STE12 TEC1 MSS11 FLO8
458	AZF1 ZAP1 PZF1 FZF1
459	RSC8 SWI3 SPN1 DAL81
460	IXR1 GAL11 ABF2 TFA1
461	RPL6B RPL6A TOM22 SPC3
462	PRK1 AKL1 ARK1 YPL236C
463	MHP1 YOR227W ULA1 GIP3
464	ITC1 VPH2 YPL216W YLR407W
465	MCD4 LAS21 GPI13 PBP2
466	RPS27A RPS27B NCE101 YDL247W-A
467	VAC14 RTG1 NTG1 NTG2
468	DUG1 FUM1 DUG2 DUG3
469	YGL199C YEL008W YIP4 YIR020C
470	DSF1 YNR073C YGL015C YLR123C
471	GPD1 CAF40 GPD2 GLY1
472	YLL056C MIH1 KCS1 YKL070W
473	YIL059C YER181C YFL012W YJL007C
474	MRPL15 MRP49 YBL107C MRPL20
475	LAP4 YHR113W YMR258C ZRG8
476	TOM70 TOM71 TOM20 MFB1
477	RER2 SRT1 ATP23 YPR064W
478	AYR1 IRC24 TMA29 YIR035C
479	GPI1 YIP3 ATX2 APQ12
480	OCA1 SIW14 OCA4 OCA2
481	WTM2 UME1 WTM1 YKL068W-A
482	NUP42 NUP159 NUP133 DYN2
483	BCH1 BCH2 BUD7 CHS6
484	YFR012W RIM9 DID4 YOL019W
485	YHR182W SHE1 DAL2 RTS2
486	XRS2 RAD50 MRE11 YBR063C
487	RPN12 RPN3 RPN10 YPL035C
488	OSH2 OSH3 SWH1 CWH43
489	PHD1 SOK2 YKL044W YDR274C
490	YKR096W YIL151C MTQ2 YAL064W
491	MDG1 CRP1 YLR132C YNL179C
492	UBA2 UBA3 YOR251C UBA4
493	TIM50 NEM1 PSR2 PSR1
494	YJL147C NUP157 NUP170 RKM2
495	RNR1 RNR3 YDL156W SPH1
496	YLR168C YDR185C YSC83 UPS1
497	CNE1 ROT1 ROT2 BIG1
498	AVT6 AVT5 AVT2 AVT7
499	YOL106W YIL060W YHR145C YOR192C-C
500	YLR232W BNA5 YGL262W YKL031W
501	PRY1 PRY3 PRY2 YKR012C
502	NIT3 MID1 NIT2 ECM14
503	TPD3 ZDS1 ZDS2 CBS1
504	ISU1 ISU2 YOR225W GPI18
505	SRL1 YNL300W YOR248W SMA1
506	MCM21 PTH1 YDL041W YGL239C
507	MET32 MET2 YNL276C MET31
508	BPH1 MDV1 VPS9 CAF4
509	REF2 SWD2 CFT1 CFT2
510	UPF3 YBL010C YDL173W YGR169C-A
511	BST1 GUP2 GUP1 SRN2
512	BUD32 QRI7 KAE1 CGI121
513	CBP3 YHR214C-D YAR069C FYV5
514	BUB3 MIP1 GLE2 Q0092
515	GAL10 YMR320W YNR071C YHR210C
516	YKL147C MSC3 YGL235W MRP20
517	COG1 YCR023C YLR283W MDM34
518	YAR066W YIL169C HPF1 YHR214W
519	COA1 MSS51 PET111 COX10
520	PNP1 HSV2 ATG18 ATG21
521	YMR034C IMH1 AEP1 YDR182W-A
522	GTR1 YGR203W GTR2 YCR015C
523	GLO3 GCS1 SPS18 BNA4
524	SPO77 NDJ1 CSM4 YKR005C
525	CIN5 YAP6 ABZ2 YLR446W
526	YLR108C YDR132C YJL218W VPS25
527	YBL071C SRD1 HAP3 ECM23
528	NFI1 LIN1 SIZ1 ECM11
529	APL4 APM1 APM4 APM2
530	RIB2 PUS6 IOC2 PUS9
531	YOR389W YKR070W YPL278C YPL277C
532	YLR156C-A YLR157C-C YLR154C-H YLR159C-A
533	MNT4 MNN1 MNT3 MNT2
534	PGA1 YNL018C YNL034W DLT1
535	BDF1 BDF2 SIC1
536	RAD14 RAD4 BYE1
537	CKA1 CKA2 IDI1
538	SNX4 YOR333C MVP1
539	AAT1 YNL234W AAT2
540	YGL101W YBR242W ERG29
541	ROM2 ROM1 SLG1
542	APL6 APL2 APL1
543	FET4 VTC2 VTC3
544	YLR413W YLR202C YKL187C
545	YDR282C RMD8 RMD1
546	CKB2 CDC73 CKB1
547	RPS6A TMA20 RPS6B
548	YPR003C SUL1 SUL2
549	GIS1 JHD2 RPH1
550	KEM1 RAT1 RTT103
551	KRE9 YLR030W KNH1
552	RPL37B RPL37A ADD37
553	MUP3 MUP1 LDB19
554	BNA2 PYK2 CDC19
555	RPL19A LTP1 RPL19B
556	EXG1 EXG2 SPR1
557	AVT1 AVT3 AVT4
558	ROG3 YGR068C ROD1
559	YPL264C YMR253C CPS1
560	PAM18 MDJ2 YPL183W-A
561	IPP1 PPA2 ATP12
562	FKS1 GSC2 FKS3
563	FUN19 YOR338W JLP1
564	DLS1 MMS2 YJR018W
565	GRX2 GRX1 EMI1
566	SNZ3 SNZ2 SNZ1
567	PMI40 ERG4 ERG24
568	RPS28B RPS28A EDC3
569	NOP2 NCL1 YPL245W
570	PAH1 SPO7 PET191
571	DLD3 DLD1 DLD2
572	SMF3 SMF2 SMF1
573	VCX1 VNX1 YKL102C
574	ALG8 ALG6 SMP3
575	YDR338C YHR032W YMR306C-A
576	RPL22A BIM1 RPL22B
577	PIG2 GAC1 PIG1
578	ZRC1 COT1 MSC2
579	GAT2 GAT4 GAT3
580	VRG4 HVG1 YER039C-A
581	YKL091C SEC14 CSR1
582	YLR152C YNL095C ECM3
583	SBE22 ZRG17 SBE2
584	RCR1 RCR2 YPL067C
585	YLR437C YLR297W SNA2
586	YDL183C YPR015C YPR013C
587	DUS1 DUS4 SMM1
588	PTA1 YSH1 SYC1
589	ATF2 ATF1 YGR176W
590	PRP18 NAB6 MRN1
591	DGA1 YLR177W PSP1
592	GAL7 GAL3 GAL1
593	EGD1 BTT1 HIT1
594	YBR147W YOL092W YDR352W
595	YEF1 POS5 UTR1
596	DPB11 DPB2 SLD2
597	BUD13 IST3 YMR057C
598	ADE3 MTD1 MIS1
599	SVF1 YLR225C YDR222W
600	NUP2 NSP1 NUP1
601	URA6 ADK1 ADK2
602	GSM1 RDS2 YBR239C
603	YBR209W YGR107W ZIP2
604	YDR391C IRC11 YOR012W
605	AIR1 AIR2 TAD3
606	SKG3 CAF120 ATE1
607	NSE3 NSE4 NSE1
608	PCK1 WSC3 WSC2
609	STB2 PDC2 STB6
610	AFT1 OAZ1 AFT2
611	MNN9 VAN1 ANP1
612	DPH1 RPF1 IMP4
613	YJR054W YJL195C PRM6
614	ICE2 PDE2 YMR010W
615	YFL054C BTS1 FPS1
616	NDE1 NDI1 NDE2
617	LSM4 LSM8 YLL032C
618	YMR031C YKL050C SPO73
619	MAE1 PTI1 YKL030W
620	GCR2 GCR1 PSH1
621	YPL109C NCA2 YLR253W
622	UBX6 UBX7 DFM1
623	KEX2 SIN4 RGR1
624	PRM10 YNR042W YJL107C
625	MDH1 MDH2 MDH3
626	BRE1 LGE1 YDL233W
627	PUB1 NGR1 NAM8
628	TGL5 TGL3 TGL4
629	SBP1 RNP1 YDR455C
630	CBP4 YKL121W YMR102C
631	PUP3 PRE7 MIC17
632	VAM3 VAM6 MON1
633	PHO90 PHO87 PHO91
634	YPL206C LEU9 LEU4
635	YSP3 PRB1 YCR045C
636	BEM2 RGD1 FYV8
637	TRI1 UAF30 YOR105W
638	YER067W YAL049C YIL057C
639	YHL012W UGP1 YNL024C
640	IDP2 IDP3 IDP1
641	ECM12 YHR022C YNR005C
642	YHR122W YBR178W YOL024W
643	MSN4 MSN2 YER130C
644	DDC1 TPP1 RAD17
645	SCS2 SCS22 RPE1
646	GTT3 NPP2 NPP1
647	YDR287W RRN10 INM1
648	PTP1 PTP3 PTP2
649	YBR296C-A MNL1 MNS1
650	PHO81 BIO4 GDE1
651	TAF4 TAF12 YPR148C
652	PRP38 SNU66 SPP381
653	PDR3 PDR1 YER184C
654	LEM3 CDC50 YNR048W
655	CHO2 CHO1 PAN6
656	YJL114W YJL113W YHL009W-A
657	MPE1 PCF11 IRC16
658	MRPL27 MRPL19 YNL184C
659	SEC7 GEA1 GEA2
660	PSF2 SLD5 YHR127W
661	POL12 IOC3 ESC8
662	NST1 MET4 YOL159C-A
663	GYP7 RIM20 BRO1
664	IME1 UME6 SDS3
665	YPL279C YPL080C YOR390W
666	SKI3 YAR068W YHR214W-A
667	OPY2 YPR076W HEM14
668	USE1 SEC20 TIP20
669	IRA2 CDC25 IRA1
670	PPM1 CAP2 PPM2
671	TOR1 TOR2 KOG1
672	TAF6 TAF3 TAF11
673	YML018C YDR374C THI74
674	POL1 POL3 REV3
675	YDL114W YLR426W YLR040C
676	IRC2 ALT2 ALT1
677	VPS27 YBR255W YOL107W
678	MNR2 ALR1 ALR2
679	PDR16 MCX1 PDR17
680	RPL8B RPL8A YLR179C
681	ECM17 RMD6 MET10
682	MTQ1 HAP2 SWC4
683	JNM1 NUP57 NUP49
684	MEX67 MTR2 NUP85
685	CLF1 PSO2 SYF2
686	YPL191C TDP1 YGL082W
687	TUL1 FRE8 YGL160W
688	BZZ1 YBR109W-A YLR112W
689	PAU18 PAU2 PAU16
690	MSB3 MDR1 MSB4
691	THI20 THI22 THI21
692	YPR027C YNL019C YNL033W
693	YKL118W YGR164W YGL109W
694	PPR1 TOP1 STB5
695	RAD9 PIF1 RRM3
696	NSE5 YCL068C BUD5
697	YIH1 URH1 YDL177C
698	ORC5 ORC3 ORC4
699	RTT102 RSC6 SNF12
700	MOB2 MOB1 YOL036W
701	AMD1 YJL070C YBR284W
702	DCC1 CTF18 CTF8
703	YBL095W YBL096C YBL094C
704	LCD1 SFI1 YJL022W
705	GYP5 GYL1 YDR537C
706	VPS24 VPS36 SNF8
707	SPO20 SEC9 SEC6
708	UBR1 UBR2 MUB1
709	STB1 YDR442W YJR038C
710	POP1 POP3 POP5
711	SNC1 SNC2 TLG1
712	CTL1 CEG1 CET1
713	GEM1 MCH1 YER140W
714	YDL071C PLP1 YDR199W
715	TFB4 BSD2 NCS6
716	RAM1 CDC43 BET2
717	YEH1 TGL1 YEH2
718	PAU15 PAU5 PAU7
719	YJL043W YOR379C YKR015C
720	LYS14 YPL114W YPL102C
721	RED1 ZIP1 HEM3
722	NAP1 ATS1 YKR047W
723	SNA4 CAX4 COX19
724	COG2 COG4 COG3
725	ASG1 PUT3 YJL206C
726	ECM22 UPC2 YDR051C
727	GBP2 HRB1 TEX1
728	VPS38 ATG14 VPS30
729	YKL133C CRT10 FMP24
730	CSN9 YJR015W SNG1
731	AQY1 AQY2 YLL053C
732	CIN1 PAC2 YJL120W
733	YSR3 LCB3 DIT1
734	YPR157W VPS62 YMR265C
735	DOM34 YCL001W-A YCL001W-B
736	ECM31 YSP1 SIP3
737	TRE1 TRE2 HNT3
738	PFA3 PFA5 ALG11
739	SWC7 YOR082C YBL053W
740	CHA4 TEA1 YDL057W
741	SSP2 SPO14 OSW1

## Sheet: pombe modules
1	SPBC3B8.09 RRS1 CPD1 SPCC24B10.19C BRX1 MUG183 SPAC4D7.06C TOP1 SPBC29A3.06 SPACUNK4.11C NOP16 SPCC1393.09C MUG176 POF8 AIR1 POL5 RSM24 SPAC227.10 SPAC630.10 SPCC18.12C SBP1 SPBC947.07 SPAC589.03C SWC5 SPCC63.07 SPAC890.05 CSL4 ERI1 SPAC1556.05C SPAC227.05 RPC10 ESF1 URA3 ATL1 SPBC146.08C GCD10 SPBC16C6.05 SPCC1919.13C SPAC57A7.06 SPBC887.08 MIS3 SPCC4G3.17 SPAC2F7.17 RSM18 FTA3 BLT1 EBP2 NHM1 NO…
2	SSP2 PPK8 PPK23 PPK30 PPK15 PRP4 SID2 PPK25 NAK1 PSK1 KIN1 FIN1 PKA1 SID1 GAD8 PPK27 PPK24 GSK31 PPK36 PPK31 PCK2 CRK1 SRB10 WIS4 SHK1 PPK9 WIN1 SCK1 PPK33 PPK11 CDR1 CMK1 RAN1 CDC7 PCK1 PPK21 PPK22 PPK5 SPK1 CKI2 CDC2 MIK1 SPD1 PPK14 ORB6 SPCC70.05C PPK34 PPK6 WEE1 MEK1 HHP2 PIT1 CKA1 KSG1 PPK13 PPK1 PMK1 CDK9 LSK1 HAL4 PPK32 IRE1 CSK1 CHK1 WIS1 BYR2 SPCC74.02C PEF1 PPK16 PPK18 POM1 MUG27 PPK19 …
3	SDS23 SPBPB7E8.02 SPBC17D11.08 TPX1 SPBC660.17C ZFS1 SPAC14C4.07 SPBC609.03 UCP6 PXA1 SPCC663.15C ARP2 ATG15 SPAC1635.01 SPAC328.07C SPAC29A4.17C CDC3 SUT1 MUG66 ARC3 ARP42 SPBC21.02 SPAC105.02C SPAC23C4.05C SPCC1739.04C ARP3 SPAC1782.12C SPBC16G5.02C SIB2 MPR1 ARP5 SPAC12G12.12 SPBC1539.04 NHP6 EAF1 ARC2 SPBC18E5.07 CIT1 SPCC594.01 SPBC14F5.10C SPBC3F6.02C CGS1 PIN1 SPBC28F2.09 SPCC1450.12 ASP1 …
4	BOB1 COG2 CWF7 SPAC12G12.07C SPAC19A8.14 SEC28 OFD2 MRPL11 SGT1 SPBC18E5.13 SPBC2A9.11C SPAC17G6.07C BOT1 SPAC2F3.14C SPCC1919.07 SPAC26F1.02 MRPL6 SPAC13G7.09C RSM27 TAF13 MRPL9 TIM54 SPAC13G7.03 SPBC19F8.02 IES6 SPBC36B7.02 SPAC1D4.09C NSE2 SPAC1705.02 SPBC29A10.12 SPAC15A10.12C SFT1 TFB5 PKR1 SPBC13E7.08C TIM21 CDC8 USP106 SPAC17C9.14 SPBP8B7.02 SPCC790.03 SPBC16C6.03C SPBC211.08C USP101 SPAC6…
5	BAG101 SPAP27G11.14C SPAC926.02 SPBC8D2.12C HUS1 TOP3 SRB6 SPAC1D4.01 NHT1 SPCC550.01C MCP1 CWF26 SIM4 SPBC18H10.07 SPBC18H10.11C SPCP25A2.03 ORC6 PRP18 SPAC29A4.06C SPCC825.05C SPBC1703.08C FTA6 SPCC16C4.16C SPBP23A10.12 SWI3 SPBC577.04 VPS25 SPAC4F10.19C SPAC17A2.08C SPC34 RAF1 SUB1 SWC4 SPBC365.09C ISD11 TRM13 POT1 SPAC19A8.11C FTA7 SPCC645.12C SPCC663.11 SPAC29A4.14C SPCC1393.02C SPBC83.09C S…
6	SPAC694.04C SPBC4F6.11C TAZ1 SPAC1B3.13 PCN1 SPBC14C8.13 SPAC23G3.05C SPAPB1A10.11C TRM112 SRP102 ARM1 SPCC1020.08 SPCC4G3.18 SPCC830.09C SPBC2D10.09 SPCC1183.07 DCC1 SPAC4G8.07C APS1 SPAC1782.02C BIT61 SPCC16C4.04 CSN4 URB2 SPAC3A12.09C STP1 SPAC328.08C RLP1 SPAC4A8.06C ELP3 SPBC30D10.07C SPBC776.08C RIF1 SPBC1703.03C TIF32 MRPL17 TRM11 SPBC27.01C SPAC3H1.10 SPBC1347.08C SEC66 SPBC15D4.05 SPAC95…
7	ITS8 TIM23 HIS1 SPCC1223.14 SPAC144.12 PRS1 P23FY RPS2801 SPAC25B8.17 NNT1 SKB1 APT1 USP108 FIB1 MRS1 SMD1 TIM22 RPC11 LYS4 ATP25 RNC1 SPAC16C9.02C EGD2 GUA2 TRM1 SPAC12G12.06C SPBC1198.05 URA2 INT6 BYR3 SPAPYUG7.05 RPL1502 SPCC1827.06C PTP4 ADE10 PIS1 RPL15 SPAC10F6.03C SPBC11G11.07 TIF211 GUA1 MET14 ADE6 FMA1 RPS2 IDI1 SPAC22A12.16 ADE3 IBP1 SPAC23A1.07 TRP4 SPBC839.03C ILV5 VMA16 RPS2802 MUG11…
8	SPAC24H6.11C SPAC637.13C CDC20 RAX2 BTB1 SPBC530.06C MID1 SEC73 SPBC1861.05 SPCC16C4.02C SPAC2C4.08 SEC72 BUD6 SPBC24C6.10C SPAPB1A10.13 SPAC926.06C SEC74 SPBC1703.11 SPCC1494.10 MUG56 TAF1 COG4 SPCC622.10C NUT2 SPBC1271.03C NTE1 MAF1 SPCC1620.13 COG3 NIC1 SHY1 CAN1 SPAC17H9.13C MUG20 SPCC306.06C GEF2 SPCC965.10 SEC71 SPAC4G9.04C FMN1 SPBC211.03C SPAPB21F2.02 RFP1 RFP2 SPAC26F1.08C SPBC660.12C SR…
9	SPCC895.06 TAF73 SPBC577.09 SPBC3D6.12 SPCC1494.07 CRB3 SPBC713.04C SPCC18.05C SPBPJ4664.04 POP1 PRP17 SPF38 SPAC343.04C SPCC1672.07 POF1 SPBC713.05 POP3 PRP5 UTP13 CAF4 TUP12 ZIP1 SPAC1486.06 SPAC227.12 POF11 SPBC2F12.03C SPAC4F8.11 SEC27 TUP11 LUB1 HIF2 SPAC9G1.05 PFS2 POP2 IES4 CRN1 REC14 GIT5 SPAC25H1.08C SPBC428.19C SPAC1565.03 SPCC126.01C GIT11 SPCC18B5.10C MMI1 PHP5 SPAC890.04C
10	SPAC607.07C NDK1 SPBC3E7.09 SPCC70.02C GPI17 SPBC776.05 PAP1 SPAPB8E5.04C SPAC20G4.05C SPAC12B10.13 PGI1 VPH2 SPAC4F10.02 PCA1 GOS1 SEC17 VPS902 TPP2 CMB1 SPBC1773.02C SPCC285.04 BIS1 COQ9 MUG77 ATG8 SPBC36.11 SPBC83.05 SPBC800.14C SPAC22A12.08C SST4 FIS1 POF2 SPBP4H10.12 MUG99 SPBC216.04C SPCC132.03 SPAC664.13 LSM3 SPCC965.14C SPBC428.12C SRO1 SPAC1B3.06C RLF2 SPBC3H7.08C
11	TIF35 RPS801 RPL1801 RPL1902 SPCC1235.11 RPS1601 RPL301 SPBC2F12.10 SPCC970.03 RPS1402 BAG102 RPS3 RPL402 RPP0 SPAC17G6.15C RPL1901 RPL6 RPS20 SUM1 RPS5 RPL502 RPS802 SPBC776.03 LYS3 SPAC821.05 RPL2001 SPCC338.14 MOE1 SRP2 SPBC11C11.05 YRS1 RPL501 RPL2002 RPL1802 RPS1602 RPL401 RPS1401 RPS502 RPL302
12	SPCC622.15C SPCC4B3.01 COX10 COQ6 SPAC4G9.19 SPBP4H10.17C SPCC895.08C SPAC25A8.02 OTU1 SPAC57A7.09 SAM50 SFT2 SPBP35G2.11C SPAPB1A10.08 SPAPB1A10.07C SPAC15E1.04 SPBP19A11.07C ATG9 SPBC577.10 SPAC16E8.02 SPAC3A12.08 SPAC18G6.01C MUG157 SPBP35G2.12 SPAC22H10.02 SPAC1687.14C SPBP8B7.15C SPBC16E9.03C GPI8 SPAC1039.06 SPCPB16A4.05C SPAC24H6.08 SPAC1D4.02C ERV1 SPBC530.09C MRP7
13	SPCC794.04C GPT2 SMB1 SPAC3A11.03 CAF5 MUG130 MUG68 SPCC965.13 SPCC1529.01 SPBC1271.10C SPBPB7E8.01 SPBC530.02 SPBC409.08 SPCC569.05C SPCC576.17C MFS2 SPAPB1A11.01 SPBC36.01C SPBC947.06C BSU1 MUG111 SPBC36.03C SPBC530.15C SPAC17C9.16C SPBPB2B2.16C SPBC1348.05 SPAC750.02C SPAC2E1P3.05C SPBC36.02C SPCC594.03 SPBC1271.08C
14	SPAC20G8.10C SPBC1539.02 SPBC16C6.04 SPCC162.06C SPAC31G5.18C PRP10 SPAC922.03 SPAC10F6.11C SPAC25B8.08 SPBP4H10.19C SPAC6B12.03C NCA2 SPCC18.09C SPCC70.10 SPCC320.06 REC8 SPBC25B2.10 SPAC2G11.05C SPBC15D4.11C UBX2 SCM3 MOA1 SPAC26H5.04 APG3 SPAC31G5.21 SPCC1235.03 SPCC594.04C VAM6 MUG51
15	ADE2 RPS2202 ALG10 RPL2702 SPBC14C8.04 SPBC12C2.07C RPL44 RPB10 ERG2 FRS2 MMS2 RPS2201 RPL35 SPAC9.02C RPL39 SPBC16E9.09C SPAC3H1.05 SPBC16G5.13 ATP20 RPL14 RPS13 SPAC27D7.06 TEF5 SUI1 NXT2 TIM9 ATX1 SPAC18B11.08C RPL2701
16	ENT1 UCP8 PDT1 PAN1 SEC8 SPAC1687.02 CHC1 SPCC794.11C SPBC800.10C GDE1 SPCC14G10.04 SPBC651.09C SHD1 SPBP8B7.26 STE7 SPBC1105.08 SPCC1020.03 SET6 SPAC26H5.05 SPBC21B10.03C POB1 RRN6 SEC2 SPAC1A6.07 SPT20 NOT1 PDH1 SEC10 SPBC2A9.05C
17	HRP1 PLA1 SPBC23E6.02 FFT1 HRP3 INO80 SNF21 CEG1 RHP54 FFT2 RSC4 SPAC17A2.12 RDH54 MOT1 MIT1 SNF22 SPAC144.05 SPT5 RHP26 SWR1 FFT3 RSC1 RHP16 RAD8 SPBC582.10C SPBPB10D8.02C OMT2
18	SPBC1711.08 CYP7 CYP4 SPAC1F3.04C NUP85 CYP1 HSP10 PPI1 PTN1 CYP3 WIS2 SPCC1795.10C SPAC4H3.07C TLG2 WOS2 CYP8 SPBC83.17 CYP9 RCT1 HSP90 SPAPB1A10.05 SPAC9E9.05 CDC37 SPF30 SPBC3B9.01 SPAC12B10.02C
19	YPT7 RHO5 YPT5 SPI1 YPT2 RHO2 YPT4 CDC42 RAS1 YPT3 YPT71 RHO4 MAM2 RGS1 UBP6 YPT1 TBP1 SPBC14F5.13C RHB1 SPBC409.18 RHO1 SPG1 RYH1 PAB1 RHO3 TRR1
20	MCP3 SPO15 PCP1 SPBC119.12 MUG79 MEU32 MUG8 ALM1 MTO1 MAD1 MUG128 MDB1 SPBC4.01 REC12 NUP211 MUG174 MUG4 SPAC458.04C SPCC364.04C RAD50 REC27 SPAC1D4.07C USO1 MUG10 CCQ1
21	SPBC4F6.07C DBP7 SPBC17A3.09C SPAC823.08C ADE5 SPCC330.09 SPBC24C6.02 SPCC1494.06C RHP18 UAP56 SPCC285.03 SUM3 DBP8 DBP3 DBP2 SPAC1093.05 SPAC1006.07 PRP28 SPAC1F5.10 SPCC1827.04 SPBC691.04 STE13 PRP11 SPAC30C2.08 SPAC1F7.02C
22	SPAC11G7.01 SPAC13G6.10C SPBP19A11.02C FTA5 SPAC23A1.17 MAM3 SPBC1289.15 SPCC553.10 SPBC1E8.05 MUG164 SPAC977.07C SPBC947.04 SPAPB18E9.04C SPCC1620.07C SPBPJ4664.02 SPAPB2C8.01 SPBC359.04C SPCC1742.01 GIT3 SPCC188.09C WSC1 SPCC1235.01 SPBC1348.08C SPAPB1E7.04C
23	SPAC2E1P3.01 SPAP32A8.02 SPAC688.03C SPBC8E4.04 SPBC1711.12 MUG191 ETR1 SPCC830.08C SPAC9E9.04 SPAC2F3.05C SPBC28F2.05C SPAC9E9.15 VIP1 SPAC13C5.04 SPAC26F1.07 SRX1 NTP1 GPX1 ISH1 SPAC19G12.09 SPCC338.12 SPAC1687.08 PEP12
24	SPAC24B11.14 SPAC1F5.03C REC24 SPCC757.06 MUG98 ADH4 SPAC6G10.06 SPCC757.02C SPAC29B12.12 SPBC6B1.03C SPBC83.12 ALA1 SPAC7D4.08 SPBC685.02 SPAC6C3.03C SPAC9E9.17C SPAC30D11.02C MUG113 SPAC6C3.05 SPAC3G9.05 MUG82 SPCC777.17C SPAC1002.20
25	MRPS16 SCE3 TIF6 SPAC29A4.04C TFA1 GAR2 SPBC4F6.14 SPBC1604.06C RNP24 SPBC1861.04C SKI6 SAP49 SPBC1A4.09 UBX3 SPBC660.15 MUG182 PABP SPCC1906.02C SPAC30C2.07 RSD1 SPBP22H7.02C SPAC4H3.03C
26	MEU22 SPCC777.04 DAD5 SPCPB1C11.02 SPAC1687.23C SPCC965.11C SPAC343.20 MEU25 SPBPB2B2.01 SPAP7G5.06 MUG155 SPBC359.03C CAT1 MUG110 SPAC869.10C SPAC17A2.11 SPCC1235.04C SPBC887.16 SPBC359.01 AAP1 SPAC1F8.08 ISP5
27	SPBC15D4.08C MUG42 WHI5 MUG91 MUG163 SPCC576.19C TTI1 SPAC323.08 SPT4 NBL1 TRS31 SPAC12G12.09 SPBC20F10.10 TAF3 DUO1 APC15 SPAC12B10.10 SPAC3G6.10C SPBC17G9.12C SPBC3E7.13C SPBC146.04 APC14
28	VPS4 PEX1 SPBC16E9.10C SEC18 SPBC56F2.07C RPT2 SPAC31G5.19 SPAC644.07 CDC48 SPCC24B10.10C SPAC328.04 SPBC543.09 RPT1 PEX6 SPCC965.04C RPT4 RPT3 SPBC947.01 RPT5 RPT6 SPBP22H7.05C
29	GRX3 SPAC13A11.06 TPI1 SPBC543.04 SPAC25B8.04C SPAC1952.09C CDA1 SPAC11D3.16C SPAC186.09 AUT12 SPAC1399.01C SPAC11D3.17 SPAC29B12.13 PHO2 SPAC11E3.10 SPAC22H12.03 SPAC1F8.07C SPBC31F10.03 RAV1 SPAC3G9.11C
30	TCO1 SPAP7G5.03 SPCC757.13 AZR1 SPAC1B3.15C SPBC1683.12 VHT1 SPCC417.10 SPAC11D3.18C SPBC1773.15 SPAC24B11.09 LIZ1 SPAC1039.04 SPCPB1C11.03 SPCC70.04C SPAC1002.16C SPBPB10D8.01 SPAC5H10.01 SPBC3H7.05C
31	SPAC12B10.08C RDL1 PKU80 MEU31 COG6 SPCC1259.12C SPAC19B12.07C SPAC6F12.08C SNF30 ERS1 SPAC17G8.12 NDC80 SPAC16E8.12C SMN1 TIP41 SPCC1672.04C RAD9 SPBC16G5.03 SPBC11C11.11C
32	SPBC21D10.08C MUG177 MEU10 SPCC13B11.02C FIC1 MEU15 SPAC23H4.05C MUG146 SPBC56F2.03 MUG106 MUG153 SPAC1705.03C SPCC18.02 SPAC9E9.01 SPAC2F3.07C SPBC83.19C AAR2 SPBC354.11C
33	TOM40 ALG3 SDC1 MGE1 SPBC409.13 SPBC2A9.06C PHA2 SPBC2G5.01 SPBC4F6.05C MRPS8 ALG9 RET3 VGL1 JMJ3 SNT2 KAP109 SPAC25H1.07
34	SPCC553.12C BGS3 BGS1 SPCP31B10.04 SPAC26H5.13C SPBC1604.02C BGS2 SPCC306.02C RCD1 ITS3 BGS4 SPCC4F11.03C SPBC354.09C SPAC31G5.02 ITT1 CWF14 HEH1
35	UBP13 TAF4 IES2 TOM7 RPN501 PAM17 SPCC736.07C RAD60 SPBC1773.01 CWF15 SPBP8B7.08C SPCC1322.09 TWF1 RPN502 GSA1 SPBC725.08 SPBC16G5.07C
36	FCP1 PNG2 PNG1 MAD2 SGF73 SPAC19G12.04 PEP7 VPS26 TOC1 LON1 SPBC19F8.03C SSU72 SPAC2G11.04 VPS28 SDS3 SPBC1685.04 SPAC1F12.06C
37	SPAC17H9.08 SPAC4G9.20C SPAC688.09 SPBC27B12.09C ANC1 SPAPB17E12.12C SPBC29A3.11C SPCC285.05 SPAC328.09 SPBC1604.04 OAC1 SPBC12D12.05C SPBP23A10.06 SPAC8C9.12C SPAC227.03C SPBC1711.09C
38	HEM2 ERG1 HEM13 SPAC24B11.05 SPBC947.10 SPAC31G5.04 NRO1 IDH2 SPAC1093.02 LEU1 SPAC227.15 FTA1 IDH1 RGA6 MUG31 SPBC1198.08
39	SPBC1271.05C SPAC22F8.05 SPAC4D7.02C SPAC637.03 SPBC11C11.06C SPBC20F10.07 TPP1 TPS1 TPS2 SPCC338.18 SPACUNK4.16C LSD90 UVI15 SPBC21H7.06C SPBC660.08 MUG161
40	RPS2501 MRPL19 SPCC1739.07 RPS2502 SPAC3A12.13C MRPL22 SPCC1020.11C MRPL25 TOM22 SPCC126.13C MRPL32 SPBC28F2.11 LSM7 SPCC576.12C SPAC3A11.04
41	SPAC57A7.12 BIP1 PGK1 ATS1 CNX1 PSS1 TCG1 SPBP35G2.02 SIM3 SSA2 SKS2 SSA1 SPAC1F5.06 SSC1 SPCC737.06C
42	SPAC1805.10 HIP3 PHP2 LVS1 CYK3 SEC6 SPCC126.09 SPAC17G6.05C SPAC1805.16C OCT1 PHX1 SPAC4D7.11 SPBC1E8.02 IMA1 SPAC343.17C
43	SPBC30B4.06C IRS1 SPBC3B8.03 SPBP35G2.04C ASN1 LRS1 VAS1 SPAC4G8.09 VRS1 SND1 SPBC582.08 COQ5 SPCC18B5.08C SPAC2F7.09C TRP2
44	PET127 ORC5 SPCC830.03 SPCC757.08 SUC1 SPBC17D1.03C MDM10 SPCC1795.12C SPAC25B8.07C SPCC63.10C SPBC1734.09 SPAC644.11C CUT11 GAR1
45	BTF3 SEC65 RPL29 RPL31 RPL42 RPL3801 TIF11 SPAC18B11.02C MRP2 SPCC4B3.09C RPL3802 TOM20 ERG12 SPAC29A4.03C
46	SPAC15A10.06 MIP1 SPCC126.07C SPBC25H2.03 PEP1 SPAC23D3.13C VPS17 SPAC31G5.15 CLR1 SPAC17A2.07C SPBC31F10.07 VPS35 TAF2 PEX7
47	SPBC211.05 SPBP23A10.03C SPAC12B10.15C CCE1 SPCC794.15 CMC1 SPBC17A3.06 CHZ1 SPCC825.04C SPBC146.02 MRP21 MRP17 SPBC409.16C SPBC20F10.02C
48	SPBC27B12.11C GAF1 SPAC9.08C GCV2 SPAC4C5.03 FEP1 SPBC19C7.05 SPCC1393.08 POF4 SPAC29B12.08 MUG185 EPL1 SPCC4B3.03C SPBC21C3.17C
49	WTF14 WTF10 WTF11 WTF12 WTF20 WTF9 WTF23 WTF21 WTF18 WTF13 WTF19 WTF5 WTF16 WTF7
50	UBC8 PSH3 UBC15 RHP6 UBC14 UBC1 UBC16 UBC4 HUS5 UBC13 UBC6 UBC12 UBC11 UBC7
51	SPBC1709.03 MUG154 ERG5 SPAC6B12.04C PFK1 SPBC3H7.03C SPCC757.05C VMA5 VPS55 SPBC21C3.12C SPCC553.02 SPBC27B12.14 ERG11
52	SPBC1709.19C SPBC1105.18C NUF2 FET5 SGF29 SPBC119.15 SPAC1782.03 MED8 SPBC1D7.01 SPCC2H8.04 SPAC144.07C SLX4 SFC1
53	SPAC2F7.10 MUG142 SPBC2F12.15C SPBC13G1.07 FBH1 SPAC9G1.08C SPAC29A4.13 SPAC57A7.07C GPI2 MUG129 SPBC691.01 SPBC30B4.03C SPAC589.05C
54	SPBC3E7.11C CWF25 SPBC405.06 SPAC4H3.01 CWF23 SPBC17A3.05C TAF12 MUG184 PSI1 SPAC1071.09C SPCC63.13 RSP1
55	CTA4 SPBC21C3.14C HMG1 FAS1 SPCC1672.11C SPAC23C11.01 STT3 SPAC222.14C SPBC24C6.08C SPAC3H8.05C CTA5 SPBC16G5.06
56	PRP43 UCP12 SPBC15C4.05 CDC28 PRH1 PRP16 SPAPB1A10.06C PRP22 STN1 SPAC20H4.09 TEN1 SPCC1322.02
57	DPB2 SMD2 POB3 RML2 RPS1702 RPS1701 SPCC126.08C GET1 TIM8 CND1 SPAC4D7.07C SPBC14F5.02
58	MEU8 SPBC24C6.04 SPCC191.05C SPAC1002.12C SPAC922.07C SPBC21C3.15C SPBC1A4.04 SPCC622.01C SPAC9E9.09C ERG6 SPAC139.05 SPCC191.03C
59	BEM46 SPAC821.03C RPL801 ERG27 RPL802 SPAC8C9.04 RPL803 SEC63 PEX5 SPCC24B10.06 SCO1 FMA2
60	SPBC9B6.11C SPAC323.03C SPAC630.12 CBS2 SPBC21B10.09 GPI18 CCR4 SPAC343.13 CBF11 IWS1 UBP2 VRP1
61	MAL1 AAH3 AAH2 CAF1 MUG109 MEU7 SPCC11E10.09C SPBC902.03 SPAC27E2.01 SPCC757.12 MDE5 SPCC18.15
62	SPAC22G7.03 SPAC22A12.17C SPAC521.03 OAR2 SPAC11E3.12 SPCC1739.08C SPAC922.06 SPCC162.03 SPAC8E11.10 SPAC4H3.08 SPAC977.08 SPBC1348.09
63	CCT6 MCP60 CCT4 CCT3 CCT8 CCT1 MUG71 CCT5 CCT2 CCT7 FAB1
64	AGO1 TOP2 CHP1 SET1 TAS3 TDP1 SPAC1B1.01 CLR4 SPAC1071.02 ROX3 SET2
65	RFC5 RFC3 SPCC126.11C RFC2 RFC4 SPAC664.03 COQ4 SPBC23E6.06C SPAC26H5.02C GCS1 ELG1
66	REC6 ATG22 SPAC589.07C MUG179 DPM2 SPCC622.11 SPAC458.06 SPBC21C3.03 MEU13 DAM1 MCP7
67	MCM2 CDC21 MCM6 MCM3 CDC45 CWF20 MCM7 CDC23 SLD3 MCM5 MUG100
68	COQ7 SPBC21B10.08C SPCC4G3.13C SPAC17A5.10 MUG121 RPN7 SPAC16E8.16 SPBC2A9.04C SPAP27G11.02 SPAC6C3.02C SPCC737.05
69	SPAC22H10.09 PDB1 HIS2 NRS1 DRS1 ERG10 ADE7 SPBC19F5.04 LYN1 SPCC736.06 SLM5
70	PSP3 PMP31 SPAPJ691.02 MUG147 ATG13 SPBC9B6.03 UFD1 SPAC3A12.06C SPBC15C4.06C SPBC19C2.11C ISP6
71	HOP1 RAD22 MCP6 RTI1 SSM4 MUG45 MCP5 MUG15 SSB1 DHC1 SPAC31G5.07
72	RGA7 RPS7 SPBC19G7.08C RGA3 RGA4 SPCC297.05 RGA2 SPCC970.08 GCV1 FRS1 SPBP19A11.01
73	COX12 SPCC1620.08 SPAC824.07 SPCC13B11.03C MUG112 SPAC15F9.01C ATP7 SPBC1683.11C SPAC57A7.13 QCR8 SPAC4H3.13
74	RIP1 COX4 QCR2 QCR7 SPBC19F8.04C CYC1 CYT1 ATP16 SIF1 SPBC25H2.09 SPAPJ691.03
75	HMT1 SPBC1685.14C ABC4 PMD1 SPCC594.07C ABC3 YBT1 MDL1 ABC2 MAM1 ATM1
76	GMS1 KRP1 SPAC17A2.02C SPAC19G12.08 LCF2 SPCC1281.06C SPAC7D4.03C LCF1 SPAC922.04 SPAC139.01C SPAC11E3.11C
77	TF2-8 TF2-1 TF2-12 TF2-3 TF2-2 TF2-4 TF2-5 TF2-6 TF2-7 TF2-9 TF2-11
78	SPAC23C4.06C SPCC4B3.18 MUG64 SPAC607.04 MRPS17 PRO1 SPAC11D3.02C SPAC2E1P5.03 SPT8 SPAC11D3.04C
79	SUA1 SPAC23A1.14C SPBC106.03 SNZ1 SPCC1739.06C SPBC428.11 SEB1 SPCC338.15 SPCC11E10.01 MRPL37
80	ATG4 SPAC13F5.07C SPAC4A8.10 MUG158 NED1 SST2 AMS1 SPCPJ732.02C YAM8 SPAC6G10.03C
81	SPAC630.07C SPBC17D11.03C SPBC1539.07C SPCC13B11.04C TMS1 SPBC1198.01 PYK1 FBA1 ADH1 SPAC18B11.09C
82	GHT4 GHT1 GHT3 ITR2 GHT5 GHT8 GHT7 GHT6 GHT2 ITR1
83	MRPL38 ARC5 SPCC1442.14C COX17 SPBC1539.06 ATP15 SPAC17H9.12C SPBC21B10.02 SPAC8F11.08C ISA2
84	GIT1 SPAC11E3.05 SPAPB1E7.08C CYR1 MUG63 SPCC1682.11C SPBC31F10.10C SPAC11E3.02C SPCC1494.09C ESC1
85	SPCC736.09C RTF1 TTI2 ETA2 REB1 SPBC1861.07 ATP11 MUG117 IAH1 SPBC839.14C
86	DMC1 ISP3 RHP51 SFR1 SWI5 RHP57 REC10 SWI2 RHP55 SPAC7D4.09C
87	PPB1 PPE1 DIS2 SPBC26H8.05C PPA2 SDS21 PZH1 PPA1 SPBC3F6.01C SPAC22H10.04
88	SPAC11D3.10 SPBC1734.03 SPBP18G5.02 GPI15 SPBC15D4.13C SPCC550.08 SPCC777.03C SPAC23H3.12C SPAC18G6.13 SPCC24B10.03
89	CWF3 PRP1 SPAC25B8.16 CWF4 SAP114 SMD3 PRP12 PRP3 DIM1 SAP62
90	SPAC212.04C SPBC1348.07 SPBC1348.01 SPBCPT2R1.04C SPBPB2B2.14C SPBPB2B2.07C SPBCPT2R1.01C SPAC750.06C SPAC977.06 SPAC212.01C
91	SPAC27F1.05C SPBC21C3.08C SPCC417.11C SPAC1039.07C SPBC1773.03C ARB2 SPBC2F12.12C ARG1 UGA1
92	SPBP4H10.14C SPBC3H7.10 SPBC3H7.07C SPAC25G10.08 SPBC354.10 SPBC4B4.04 SPCC11E10.06C SPAC3A11.13 SPAC1751.03
93	SPCC11E10.04 SPAP27G11.04C SPAC6B12.14C PPK3 SPBC3B9.04 MAL3 ASE1 SPAC23H4.16C PEG1
94	SPCC737.08 TIF471 TIF33 SPBC1711.05 SPCC4B3.02C DCP2 CFR1 SPBC16E9.02C UCP7
95	RRN3 SAL3 SUP45 KAP123 KAP104 KAP95 SPAP8A3.13C SPBC14F5.06 SPB70
96	SPAC823.09C PST2 SPBC405.05 VPS901 PST1 SPAC23H3.03C PST3 SNT1 SPBC27.05
97	SPBC557.05 SPCC191.10 SPO4 SPBC1921.04C SPBC12C2.14C HSK1 MDE2 MUG95 RXT3
98	SPBC15C4.04C SPAC1039.01 SPAC11D3.08C SPCC74.04 SPCC584.13 SPBC887.17 SPAPB24D3.02C THI9 SPCC794.03
99	TUF1 SUP35 TIF213 SPBC660.10 SNF5 SPAC23A1.02C EF1A-A EF1A-B EF1A-C
100	POF10 SPBC1539.01C POF6 SPAC16E8.18 SKP1 POF3 SIN1 SPBC17D1.01 POF7
101	POF12 CGS2 SPBC25B2.03 SPBC30D10.09C SPBC1198.06C SPCC970.02 STG1 SPBC1198.07C SAK1
102	CDC27 HRR1 SPCC737.07C SPBC29A10.10C DNA2 UPF1 SEN1 PFH1 CDC1
103	SPT7 GCN5 SLX1 TAF111 BDC1 BDF1 SPAC688.07C SPAC2F7.16C SPAC631.02
104	SPAC13G6.08 SLP1 MUG55 MFR1 MES1 ALG13 SRW1 RID1 GRT1
105	CDC5 CWF28 CWF5 CWF24 PRP19 ULP2 CWF22 CWF11 CWF12
106	SHM2 MET26 SPAC24C9.12C PDA1 COQ2 SPBC4.06 SPBC428.14 ARG11 SPAC1F12.04C
107	SPAC4H3.09 SPAC13C5.01C PRE8 SPBC646.16 PUP2 PRE6 SPAC6G10.04C PRE10 TRS20
108	CHO1 SWD3 SPCC24B10.12 SWD1 SPF1 SPAC824.04 CFT1 SWD2 PTA1
109	ATP10 SPBC4B4.12C SPAC683.02C USP103 MRPL51 SPBC2A9.03 DCP1 SPBC1703.09 SPBC16D10.10
110	PUB3 PUB1 PUB2 SPAC12B10.01C PTR1 SPAC3H5.09C MUG30 SPAC167.07C SPBC83.11
111	KLP8 KLP6 TEA2 CUT7 KLP2 KLP3 PKL1 SPBC15D4.01C KLP5
112	CDT2 ORC1 CDC18 AMS2 ORP3 SPAC644.05C SUC22 CDT1 YOX1
113	SPAC23G3.06 SPBC646.10C LYS7 SPBC13G1.04C RPC82 SPCC63.06 SPT16 PRP31
114	SPBC16H5.08C TEF3 SPCC895.03C ELF1 SPAC17H9.04C SPCC825.01 SPBC29A3.09C SPAC18G6.05C
115	ROK1 SPCC1827.05C SPBC12C2.06 DBP10 RQH1 DDX27 TLH1 TLH2
116	GPI14 SPAC3F10.06C SPBC1E8.03C SPAC823.07 SPBC336.05C SPBC1685.07C SPBC13G1.15C SPAC1071.11
117	SKB15 SPAC6F6.03C GRN1 SPBC25B2.04C SPAC3F10.16C SPAC30C2.03 NBS1 CTP1
118	SPBC1711.07 MIS16 SPAC25H1.06 UFD2 SPAC806.06C PRW1 SEC31 SPAC13F5.04C
119	RAV2 SPBC26H8.13C RNG2 SPBC17D1.07C SFC9 GAP1 SPCC645.02 DOA10
120	BRL1 SWC2 BRL2 SHF1 USP107 SPAC23H4.08 SPAC19D5.02C SLX8
121	MRS2 SPBC4F6.13C RPC1 RPB1 NUC1 SPBC17G9.13C PCM1 TFA2
122	SPC24 SPAC17H9.06C APN2 SGO2 SPCC5E4.10C GNR1 SPBC800.13 APN1
123	MIS14 MIS13 MIS12 SPC7 SPAC688.12C NNF1 EKC1 SPAC29E6.10C
124	SPAC27E2.03C SPAP8A3.11C RNH201 SPAC9.07C OFD1 SPBC428.15 SPACUNK4.13C GTP1
125	SPAC6F12.06 MRPL7 COQ10 CPH2 CPH1 PLG7 CAF16 SPAC4F10.18
126	SPCC663.10 DEA2 SPBC685.03 SPBC1683.02 CND3 SPCC1840.07C SPCC1494.01 SPBC27B12.04C
127	BMS1 SPAC23H4.15 SDA1 CWF19 NTH1 SPAC4F10.09C CWF21 RPO41
128	SPAC23C4.17 JMJ4 SPBP8B7.20C SPAPB21F2.03 SPAC17D4.04 SPAC6G9.01C SPAC2C4.06C SPCC584.11C
129	SPBC16H5.09C SPBC1773.08C TRT1 SPCC777.07 SPBC19C7.12C SPBC32H8.08C EST1 SPAC959.04C
130	SPAC977.14C PLR1 SPAC3A11.11C SPBC215.11C SPCC1281.04 SPCC965.06 YAK3 SPCC1281.07C
131	SPAC25B8.10 SPAC25B8.09 ACP2 SPCC5E4.05C SPBC1683.04 SPBC13E7.11 SPBC365.08C SPCC584.16C
132	SPAC11D3.09 SPAP11E10.01 SPBC8E4.03 SPAPB24D3.03 SPAC31G5.05C ISP7 CAR1 SPAC3H1.07
133	RIK1 RAF2 PMC2 CSN1 RPB9 RDP1 DDB1 SPCC1020.12C
134	SPCC1919.05 APC13 CUT20 APC10 SSN6 NUC2 APC5 CUT23
135	SPAC139.03 SPAC343.19 SPAC1F7.11C SPAC3C7.04 SPCC553.01C SPBC16G5.16 PCD1
136	SPAC3H8.04 GPD2 TAL1 GPD1 MVD1 HCS1 HIS3
137	RPS21 RPS1501 RPL26 MUG69 MEU29 RPS1502 SPAC23A1.09
138	SPCC338.07C SPBC418.02 RPM2 TOL1 CWF18 SPBP16F5.06 GPI3
139	SPAC6G9.14 SPBC56F2.08C PUF3 MPF1 SPCC1682.08C SPBP35G2.14 SPAC4G8.03C
140	SPAC26H5.07C SPCC594.02C SPCC794.08 PPS1 SPBC18A7.02C SPCC622.12C SPAC823.12
141	APL4 SEC21 APL5 APL3 SEC26 CHO2 SPBC30D10.17C
142	SPAC607.06C SPCC550.07 SPCC191.06 SPAC869.01 MUG124 SPBPB8B6.03 SPBC646.03
143	ALG6 ALG8 MUG84 SPAC4G9.12 SPAC823.11 MIM1 UCP14
144	POL1 NUP120 SPAC9.11 MUS81 MUS7 CDC6 REV3
145	PSU1 SPBC2G2.17C SPAPB1A10.14 SPCC191.04C SPAC2H10.01 SPAC56F8.13 ADG3
146	MIS18 SPBC21C3.04C FTA2 MAL2 DAD1 SPAC29B12.05C MIS17
147	UCH2 SPBP4H10.18C SPBC713.09 SPBC776.07 SPAC16E8.13 MDM31 UCH1
148	SPBC1734.11 SPBC543.02C MDJ1 SPBC1347.05C MET16 SPCC63.03 ZUO1
149	TSN1 SPBC947.14C SPCC777.12C SPAC2C4.04C SPBC29A10.06C SPCC1672.12C SPBC4B4.11
150	SPAC521.04C SPBC543.05C SPAC1F3.03 SPBC106.13 VCX1 DSD1 OCH1
151	BTN1 SPAC5D6.04 SPAC607.08C DGA1 SPBC23G7.06C POF14 SPAC6F6.13C
152	SPACUNK4.10 SPAC186.02C SPAC1F8.02C SPBC1773.17C SPAC186.07C SPBC15D4.09C SPCC364.07
153	SPCC1919.03C RAD24 RAD25 GWT1 MEI2 CDC25 RAD26
154	SPAC3C7.07C MRPL8 CNL2 DML1 SPBP8B7.28C SPCC1795.07 SPCC18B5.09C
155	SPAC1399.05C SPAC1399.04C URG1 SPBC1604.03C SPCC162.11C SPAC1B3.01C URG2
156	SPAC14C4.10C SCD1 RGF2 RGF3 SCD2 RGF1 GYP10
157	SPAC806.02C SPAC637.08 SPCC1450.13C ARC1 SPBC2G5.05 CCS1 SPAC323.05C
158	GMH2 SPAC637.06 GMH1 GMH3 SPBC1289.13C GMA12 SPBC8D2.17
159	CDM1 SPBC27.04 SPBC651.04 ADG2 SPBC2A9.07C SPCC306.11 SPBPB2B2.13
160	SPAC11D3.13 SPCC757.03C SPAC1F7.06 MRPL40 SPBC1105.13C SPAC5H10.02C SPBC947.09
161	SPAC56F8.12 MUG97 MUG28 MEI3 CRP79 SPCC4G3.16 NUP184
162	BTB3 RBX1 VPS41 SPBC1604.18C APC11 SPAC6F6.09 PRP38
163	CAO2 SPBC1271.14 CAO1 SPAC3G6.07 SPBPB2B2.10C SPCC1223.09 SPBC23G7.14
164	CTA3 PMA2 SPAPB2B4.04C SPBC56F2.05C PMA1 CCC2 PMR1
165	REM1 CDC13 SPAPB2B4.07 CIG2 RUM1 CIG1 PUC1
166	SPAC20G8.02 SPBC887.09C SPBC1718.04 SPCC1494.08C SCN1 SPBC16A3.10 SPCC1020.13C
167	MEU23 SPCC569.01C MUG2 SPCC569.03 MUG135 MUG5 SPCP20C8.01C
168	SPAC513.02 SPAC23H3.15C SPAC32A11.02C SPAC5H10.03 SPBC24C6.09C SPAC23C11.06C SPBC21C3.19
169	SPAC27F1.10 SPAC1A6.11 SPBC21C3.10C SPAC1F3.08C MUG150 SPCC1442.11C SPAC13G6.13
170	SPBC18E5.05C COX13 MGM101 SPBC1709.09 INI1 UBX4 SPCC1442.04C
171	SPN5 SPN3 SPN2 SPN4 SPN1 SPN6 SPN7
172	POL4 FBP1 SPCC4G3.03 MUG108 SPAC29B12.11C SPBP4H10.10
173	SNF59 RSC58 SSR4 SOL1 RSC7 RSC9
174	UBI3 UBI1 SPAC589.10C NED8 UBI4 UEP1
175	MUG166 CLP1 SPBC1778.05C DNT1 SPT3 SPBC19F8.05
176	SPCC1450.09C SPAC977.09C SPAC1786.02 SPAC1A6.03C PLB1 SPBC1348.10C
177	SNU13 NHP2 RPA43 MRA1 SPBC713.03 SPBC3B9.05
178	SPAC1142.09 REC7 MEU17 MUG96 SPAC22F8.03C MUG116
179	CID14 PNK1 CID12 EME1 ZDS1 DOT2
180	CBH1 CBP1 TAF10 CBH2 SPCC548.05C SPO12
181	CDC16 SPAC4G8.04 GYP2 GYP3 CDC14 SPBC215.01
182	SPBC1703.13C SPAC823.10C SPBC1271.11 IMG1 SPAC4G8.08 SPCC1442.03
183	LAG1 SPAC5D6.12 RRG1 TIM14 LAC1 MSW1
184	TEL1 RAD3 TOR2 TOR1 TCO89 STE20
185	SPAC1786.04 MDE7 MUG123 SPBC16G5.19 MUG37 SCW1
186	ATP4 ATP17 ATP3 COX6 SPAC1565.02C SPAC19B12.06C
187	RPL22 RPS29 RPS27 RPS1801 RPS1802 PEX13
188	SPBC13G1.02 MPG1 CLC1 GPT1 SPAC644.13C VPS66
189	MRPL16 DIN1 SWI10 SPCC1442.05C UVE1 SPBC18H10.19
190	SPAC4H3.14C MYO1 MYO2 MYO52 MYP2 MYO51
191	RIM1 SPBC16H5.04 PMM1 SPAC589.06C ERD2 HIS7
192	TAF6 RPB11 TIM13 SPAC56E4.07 SPBC4C3.03 SPBC336.11
193	GPI12 SPAC57A10.08C MAP1 MUG14 SPBC1289.14 SPCC553.11C
194	MTR4 SPAC694.02 MUG81 SPAC17H9.02 SPCC550.03C BRR2
195	SPBC2F12.05C SPCC23B6.01C SPBC646.08C SPBC354.07C KES1 SPAC23H4.01C
196	SPCC576.04 SPAC3A11.10C SPCPB16A4.06C SPCC16A11.15C SPCC965.12 MVP1
197	MOD21 MED13 SFC4 MUG74 SFC3 SRB8
198	MOK14 MOK12 SPAC2E12.03C AGS1 MOK13 MOK11
199	UBP16 UBP9 UBP12 UBP1 UBP11 UBP4
200	SPAC30D11.01C SPBC646.15C GLS2 AGL1 SPAC1039.11C SPAC13G7.11
201	SPBC2D10.03C TFG3 SPAC1834.10C YAF9 VMA7 IEC3
202	SPBC29A3.03C SPAC17G6.03 SPAC1039.02 SPBC6B1.05C SPBC713.07C SPBPB2B2.06C
203	SPCC622.14 SPAC824.09C GLO3 UCP3 MDE10 CNT6
204	ATF1 SPBC1685.13 SPCC63.14 ATF21 ATF31 PCR1
205	SYJ2 SPBC19F5.03 SPAC1093.03 SPAC3C7.01C SYJ1 SPAC9G1.10C
206	RPN9 EMP24 SPAC17A5.08 ERV25 MTF1 SPAC664.12C
207	SPBC887.12 SPAC24B11.12C SPAC6C3.06C SPAC4F10.16C SPAC821.13C VPS8
208	MMF2 ARG12 SPAC11D3.03C MMF1 SPBC1271.07C SPCC70.08C
209	GAS2 GAS5 GAS1 SPCC1322.10 BGL2 GAS4
210	PRP2 FTA4 SPBC146.06C DSK1 LKH1 SUM2
211	LIG4 ADL1 SPAC9G1.07 SPBC30B4.02C CDC17 SPCC594.06C
212	SPCC18.17C BET3 SPAC1F5.05C SPBC21B10.06C ASA1 SPAC22A12.10
213	ATB2 NDA2 SPAP32A8.03C ETP1 TUG1 NDA3
214	SPBP16F5.08C LCB2 GLN1 HEM1 SPBC365.16 SPBC18E5.02C
215	FNX2 SPAC1399.02 SPBC16A3.17C SPAC3H1.06C SPBC1683.03C FNX1
216	SPBC1271.09 SPBC1683.01 SPBC8E4.01C SPBC25B2.08 SPCC2H8.02 SPAC23D3.12
217	FHL1 MAC1 FKH2 MEI4 SEP1 VPS20
218	MEU27 SPCC737.04 MUG131 SPAC10F6.15 MUG132 MUG133
219	SPCC584.01C CCR1 SPAC1296.06 SPAC1783.01 SPBC12C2.03C SIR1
220	SPAC1B3.04C EFT201 SPCC553.08C EFT202 CWF10 SPBC1306.01C
221	VAC8 TEL2 CUT15 IMP1 SPBC1709.16C
222	SPCC16C4.06C SPAC16E8.08 PUS2 SPAC25B8.05 PUS1
223	SMC5 ARP8 SMC6 BRC1 NSE6
224	PRE3 PTS1 UMP1 SPAC31A2.04C PUP1
225	NGG1 SPBC106.12C ACR1 PIM1 SPAC30D11.14C
226	HIP1 CAC2 SPBC17D11.04C FMT1 SLM9
227	SPAC20H4.08 SPCC24B10.11C SPBP4H10.16C SPAC343.06C SPBC36B7.08C
228	SPBC19G7.10C SPAC824.02 RGA5 PVG3 SFP1
229	MEU6 SPO6 DFP1 MUG114 SAT1
230	SPAC27F1.06C FKBP39 FKH1 DPM3 CTR6
231	CID11 CID13 CID16 CID1 MOG1
232	SPAC513.06C SPAC26H5.09C SPAC25B8.18 OSM1 SPBC115.03
233	SPAC29B12.14C SPCC70.03C SPBC1683.05 URG3 FUR4
234	SMG1 HUB1 SPBP8B7.01C SRP14 RSM19
235	SPAC343.14C TIF224 SPBC23E6.10C SPCC11E10.07C SPBC2G2.11
236	SWI1 MFH2 SPAC12G12.01C MFH1 DCR1
237	SPCC132.04C SPCC320.05 SPAC24C9.08 SPAC869.05C SPBC3H7.02
238	TFG1 CWF29 RHP14 PTR6 SPCP31B10.02
239	SPBC16A3.14 HEM14 CSN3 SPBC3H7.04 RBA50
240	SPO20 SPAC589.09 SPBC365.01 SPAC3H8.02 SPCC23B6.04C
241	URA1 ARG4 ARO1 ARG3 ARG5
242	SPBC18H10.20C SPBC18E5.08 SPBC4.02C SPAC1F12.05 SPAC17A5.05C
243	SPAC5H10.09C SPAC14C4.15C MUG61 SPACUNK4.08 PAN6
244	SPAC18G6.09C SPAC13G7.05 SPCP1E11.05C ELL1 SPCC320.03
245	GDI1 DID2 SPAC13G6.05C SPAC20H4.02 SPBC15C4.03
246	SPCC825.02 RAE1 MLO3 SED5 BUB3
247	VMA2 ATP2 SPBC3B8.06 VMA1 ATP1
248	DUS3 DUS2 SPCC777.15 SPBC36B7.04 APH1
249	SPAC7D4.02C CDC15 ETD1 SPAC15A10.09C IMP2
250	ABC1 SPBC15C4.02 PLH1 TSF1 SPAC10F6.14C
251	SPBC1289.06C SPCC794.01C ZWF1 SPAC3C7.13C SPAP27G11.09C
252	MSC1 JMJ2 LID2 VID21 FAS2
253	SPCC1393.13 SPAC806.04C SPAC6G10.05C MDM12 MUG16
254	MSH3 MSH1 MSH6 MDE6 MSH2
255	CUT14 CND2 PSM1 CUT3 PSM3
256	SPAC3G6.11 RAD15 TPZ1 SPBC14C8.11C PMH1
257	EXG1 EXG3 BET1 SPAPB1A11.03 EXG2
258	SPAC105.03C VPH1 SPAC25B8.11 HRF1 SPBC21B10.07
259	MAK3 MAK1 MCS4 SPBC2G2.13C MAK2
260	SPAC1A6.10 UBA3 SPAC2G11.10C FUB2 PTR3
261	SPCC24B10.02C SPAC323.01C SPAC1B1.02C SPAC3H5.11 SPBC18H10.09
262	HHT2 CNP1 MIS15 HHT3 HHT1
263	KMS1 SPCC550.09 SAD1 KMS2 UFE1
264	STR1 FIO1 STR3 FIP1 STR2
265	SPAC1071.05 SPBC29A10.07 SPAC17A5.13 SPAC8E11.05C MRPL24
266	SIB1 NPL4 LYS1 SPCC162.02C SPBC1604.12
267	SPBC776.06C MAP4 IPK1 SPAC186.01 MBX2
268	PHT1 HTB1 HTA1 HTA2 SPAC1805.14
269	SPAC17A2.04C TOM70 STI1 SPAC1142.02C VPS53
270	CTI6 SPAC521.02 SET3 SPCC645.13 SPCC1223.01
271	RST2 HSR1 SCR1 BPB1 RSV1
272	SPBC29A3.21 SDH4 ISA1 SDH3 SDH2
273	WSP1 SEC16 GYP51 SPBC1778.09 SPCC1620.12C
274	SDH1 ARG6 SPAC20G8.04C SPAP14E8.05C SPCC1840.05C
275	SPAC6B12.07C SPBC354.08C SPAC2G11.09 SPAC24H6.13 SPCC417.03
276	ORC4 SPBC29A10.09C FZO1 TPR1 RAD16
277	ALP14 SPP1 DIS1 ALP7 SPAC6G9.15C
278	ALP6 ALP4 GFH1 ALP16 MUG57
279	TSC2 TSC1 PAS1 RFT1 SPAC18B11.11
280	SPAP8A3.03 PAA1 SPBC8D2.02C SPAC23A1.05 SPAC144.18
281	CHR2 CHR1 CHR4 CHR3 RSV2
282	SPAC1D4.05C SPBC543.08 SPCC24B10.16C SPAC227.01C SPCC1827.07C
283	RLC1 CDC31 CAM1 CAM2 CDC4
284	SPAC17H9.14C SPAC1F5.02 SPAC6G10.09 SPAC13F5.05 SPBC32F12.12C
285	MUG125 DIC1 GPI10 CBF12 SPAC4G8.12C
286	PMC3 ASK1 DAD2 MLO2 DAD3
287	CYS12 HMT2 SPBP8B7.05C CYS11 SPBC660.16
288	STE11 MATMC_2 MATMC_1 SPMTR.04 MATMI_2
289	SPCC1672.03C SPBC36B7.05C SPAC977.17 SPAC1F8.04C
290	ARX1 CDB4 SPAC23D3.03C BUT1
291	SPAC977.12 SPAC186.03 SPBPB21E7.09 SPBPB8B6.05C
292	TIF45 SPCC576.14 TIF452 SPBC27B12.07
293	PYP3 PYP1 SPBC3B8.04C PYP2
294	SPAC144.17C SPAC222.13C SPAC732.02C SPAPB17E12.14C
295	SPBC1306.02 CPC2 SPAC31A2.14 TAF5
296	SPAC4H3.04C APC2 POF13 TNR3
297	DPH1 MTS4 RPN2 MUG170
298	DNM1 MSP1 MUG168 VPS1
299	HRS1 GCN2 HRI1 HRI2
300	SPBC1604.09C REX3 SPAC637.09 MUG70
301	HSE1 SPBC119.05C OMA1 SPAPJ696.02
302	SPAC24C9.06C LYS2 SPBP4H10.15 LEU2
303	SPBC17D1.05 SPBP23A10.11C LAF1 LAF2
304	MGR2 RPL2302 RPL2301 SPBC83.06C
305	SPAC323.07C PAS4 SPAC11D3.06 SPCC4B3.13
306	DIS3 SPBC609.01 SPAC2C4.07C STS5
307	ARF1 SAR1 ALP41 ARF6
308	MUG67 SSB3 SPAC6G9.16C GPI16
309	PHB2 SPAC1782.06C SPBC2G2.16 SPBC4B4.01C
310	FAP1 POF9 FAP2 SPAC630.04C
311	VTI1 TFG2 SST6 SPBC19C7.10
312	PHO4 SPAC22G7.10 SPBC21H7.03C PHO1
313	SPBC1773.13 SPCC1682.09C SPCC569.07 SPAC56E4.03
314	GRS1 SPAC29A4.15 SPAC25B8.06C PPC89
315	SPBC28E12.04 SPAC3A12.04C SPBC947.03C SPAC4A8.07C
316	GYP7 GNA1 GYP1 SPAC1952.17C
317	UBP3 UBP8 UBP21 UBP14
318	ENG2 KAP111 ADG1 ENG1
319	SPAC11D3.07C SPBC1773.16C SPBC1773.12 SPAPB24D3.01
320	SPBC17D1.02 MRPL33 SPBC3B8.05 THP1
321	MUG190 RDS1 SPAPYUK71.03C SPCC962.01
322	RPC53 SPAP8A3.06 PCL1 HEM3
323	UBP10 NOT2 NOT3 SPBC947.08C
324	SPCC550.11 SET9 KAP114 SPBC13E7.03C
325	MUG58 SPAC17C9.11C SPAC12G12.11C VPS32
326	GLY1 ADK1 SPCC1795.05C HEM12
327	USP102 SPAC1071.04C SPAC31G5.06 SPBC8D2.09C
328	SPO9 FPS1 ERG9 WPL1
329	SPBC530.11C SPAPB1A11.04C RAL2 SPAC1327.01C
330	RPL1601 RPL1603 SPBPB2B2.09C RPL1602
331	FOR3 FUS1 TEA4 CDC12
332	SPBC2A9.02 ZTA1 SPAPB24D3.08C OBR1
333	CUT8 SPCC1620.05 SPAC11H11.03C CWP1
334	SPCC18B5.05C SPCC777.06C SPBP8B7.17C SPBP8B7.18C
335	SPBC23G7.10C ARZ1 SPAC15E1.10 SPBP4G3.03
336	SPAC12B10.03 B22918-2 PVG2 SPAC18G6.12C
337	SPP27 SSR3 RRN10 SPAC1952.02
338	EXO70 BRF1 CHS2 CHS1
339	SOD2 SPAC6F12.04 VMA13 SOD22
340	SPCC613.02 SPCC330.07C SPCC757.11C SPCC613.01
341	SRB11 SPAC328.01C SPAC1296.05C SPCC24B10.18
342	SPBC19C7.04C MUG9 SPCC417.04 REC25
343	SPCC622.05 GST1 GST2 SPAC17H9.18C
344	SPAC1A6.05C SPCC1450.16C SPAC1786.01C HEM15
345	CDC10 RES2 REP2 RES1
346	AGN1 ULP1 AGN2 MID2
347	SPCC965.09 SPAC26A3.11 NTA1 SPBC651.02
348	SPCC1020.05 AUR1 SPBC405.03C SEC62
349	EXO2 DHP1 CUT4 SPAC57A7.05
350	SEC61 SPBC19G7.17 SPAC27F1.07 SEC11
351	SPAPB8E5.07C SPCC1672.01 SPBC21C3.09C RRP12
352	SLU7 QCR6 SPAC6B12.13 GIT7
353	CNP3 SPAPB24D3.07C ABP2 SPAC23H3.14
354	SPBC1711.11 SPAC6F6.12 VPS5 SNX3
355	SPAC869.06C SPAC869.09 SPAC11D3.01C SPAC22G7.11C
356	RET2 SPBC3E7.05C PEP3 SPAC1486.03C
357	SPBC31F10.02 PIK3 SPBC577.06C PIK1
358	SPAC1F12.07 SPBC106.07C SPAC323.04 SPAC22H10.05C
359	SPAC14C4.11 SPBC577.11 NRF1 VTC4
360	SIF2 SIF3 SPAC2F3.16 SPBC8D2.15
361	SPBC1778.03C SPE1 SPCC18.03 NAB3
362	COX18 SPBP23A10.09 OXA102 OXA101
363	ALG12 SPAC30D11.11 SPBC12C2.09C RSM23
364	CLR6 HOS2 CLR3 MIS6
365	SPBC1709.14 SPAPB1A10.15 SPAC5D6.06C MAM4
366	PTC3 PTC1 PTC4 SPCC1281.03C
367	SNX12 SSL3 RAD21 MIS4
368	RAD13 RAD2 EXO1 SPAC12G12.16C
369	SPCC24B10.20 SPCC663.08C SPCC663.06C SPCC663.09C
370	ALP1 SPBC582.04C ALP21 ALP11
371	RAD4 RAD17 CRB2 SPCC191.01
372	APL6 PLC1 APL2 APL1
373	SPBC1348.03 SPAC750.04C SPBPB2B2.17C SPAC977.02
374	SPBPB10D8.05C SPBPB10D8.06C SPBPB10D8.04C SPBPB10D8.07C
375	SPAC4C5.01 SPCC1020.07 SPAC589.04 SPCC569.04
376	SPBC336.13C SPAC694.03 SPBC2D10.07C IEC1
377	SPCC1620.06C HPT1 SPBC3D6.06C SPAC4A8.14
378	TRA2 CCH1 TRA1 UTP20
379	ARB1 SPAC2H10.02C MUG94 THT1
380	SPAC750.05C SPBPB2B2.19C SPAC977.01 SPBC1348.02
381	RPA2 RPC2 RPB2
382	RPP103 RPP101 RPP102
383	SPAC12G12.10 SSR1 SSR2
384	SPAC12B10.09 SPAC19G12.05 SPAC222.08C
385	SPBC725.05C GGT1 GGT2
386	KRS1 SPCC18.08 SPBC24C6.03
387	RPC40 RPB3 RPC19
388	SPBC1683.13C SPCC757.04 SPCC777.02
389	RPL2502 RPL2501 SPAC1071.03C
390	SPAC1142.04 SPAC1B3.09C IKI3
391	SPBC1711.04 ADE9 SPBC839.16
392	RPP201 RPP203 RPP202
393	WRS1 RPS2602 RPS2601
394	ORC2 RPS602 RPS601
395	OCA8 SPBC29A10.16C SPBC1271.04C
396	SPBC16H5.13 MUG186 ATG20
397	RPS23 RPS2302 SPCC126.12
398	SPCC16C4.10 PUP3 PAM1
399	RVB2 USP104 RVB1
400	SPCC1840.08C SPBC3D6.13C SPAC959.05C
401	SPCC794.06 FET4 MAE1
402	CRS1 MUG1 SPAC23C11.10
403	RPS402 RPS403 RPS401
404	SPAC977.11 RPB7 SPBPB8B6.06C
405	MOB1 MOB2 SPAC105.01C
406	SPAC17G8.08C SPAC824.03C SPAC186.05C
407	RPL1101 RPL1102 SPAC2F3.02
408	ZHF1 CIS4 SPAC30D11.06C
409	CUT1 SPCC285.14 CUT2
410	RNA14 USP105 SPAC806.05
411	SPCC306.08C INS1 SPAC186.08C
412	CPP1 PTB1 CWG2
413	SFH1 SEH1 SEC13
414	SPAC10F6.13C SPBC725.01 PPR1
415	SPAC4F10.03C MRM2 SPB1
416	RAR1 SPAC27E2.06C NUP186
417	RPL4301 PRP45 RPL4302
418	SPAC23G3.12C SPE2 SPBC1685.05
419	CSX1 USP109 SPBC23E6.01C
420	RNG3 BYR4 SPBC13G1.05
421	SPBC1711.16 SRP68 SPBC1A4.07C
422	MET9 SPAC6G10.07 MET11
423	SPAC1687.19C DFR1 SPAC22A12.06C
424	TRP3 TRP1 SPBP8B7.29
425	SPAC19A8.02 CNT5 RXT2
426	RPL2403 RPL24 RPL2402
427	HST2 SIR2 HST4
428	SPAC15E1.08 UGO1 SPCC16C4.12
429	SPBC725.03 SPACUNK4.15 GST3
430	SPAC2C4.17C SPCC285.10C SPCC1183.11
431	SPBC3B8.10C SPAC2F7.02C TIM50
432	RPS001 SPBC16A3.08C RPS002
433	RPL702 RPL701 RPL703
434	UCP10 SPAC1687.07 SPCC1919.04
435	HUT1 ASH2 KAP113
436	RPL13 RPS1001 RPS1002
437	SPAC227.06 SPAC3G6.05 SPAC4G9.14
438	BUT2 SPAC27D7.09C SPAC27D7.11C
439	MTO2 SPAC19A8.03 SPBC4C3.06
440	RPS1102 RPS1101 TIM17
441	DMA1 POF5 SPBC3H7.13
442	AMT1 AMT3 AMT2
443	SPBC776.15C SPCC1259.09C SPCC794.07
444	SPBC1105.07C SPBC19G7.07C SPAC1B3.08
445	MUG33 FUM1 SPBC83.13
446	FIM1 IDP1 AIN1
447	SET11 SPBC1709.13C SET8
448	SPAC1039.08 SPAC922.05C SPAC6F6.04C
449	SPBC1683.06C SPBC800.11 SPAC17G8.02
450	GPA1 STM1 GPA2
451	SPAC57A10.07 SPBC19C2.15C ZRG17
452	SPBC25H2.16C SPAC1F3.05 SPAC22F8.04
453	SPBC26H8.04C COG1 SPAC8C9.06C
454	HHF3 HHF2 HHF1
455	SPBC30D10.05C AYR1 DLC2
456	HTD2 CUT9 HCN1
457	PCS1 SPAC7D4.05 THT2
458	CPY1 SPBC16G5.09 SXA2
459	BIR1 MCP4 PIC1
460	MEL1 PCM2 SPAC869.04
461	GRX4 PHP4 GRX5
462	VPS33 VPS45 SPAC22H10.11C
463	SPBC16A3.02C SPBC1773.06C SPBC337.11
464	SPBC26H8.12 SPAC24C9.02C VMA8
465	SPCC830.06 SPBC83.10 NCS1
466	SPCC622.03C ATG12 SPCC622.06C
467	ADE4 SPBC1677.03C SPCC320.14
468	SCP1 SPAC2F3.10 SPBC32F12.07C
469	ERG25 SPAC1565.01 SPBC887.15C
470	SPAC1F7.10 SPCC576.02 SPCC1450.07C
471	BQT2 RAP1 BQT1
472	ISP4 PGT1 SPCC1840.12
473	SPAC17G8.11C SPCC4F11.04C SPAC2F3.01
474	SPAC24B11.07C MUG72 SPCC1322.03
475	DAK1 DAK2 SPAC869.02C
476	SPAC140.04 SPBC337.12 YTH1
477	TRX2 TXL1 TRX1
478	NUP131 NUP132 NUP107
479	SPBC428.04 STS1 ERG24
480	HOB1 HOB3 EDC3
481	GPI13 MUG86 GPI7
482	PMO25 MOR2 NUP40
483	SPAC227.16C PSF2 SLD5
484	SPAC6F6.05 ERV14 SPAC2C4.05
485	GRX1 GRX2 SPBC1711.03
486	MOC3 SPBC15D4.02 RPL8
487	SPCP20C8.02C SPCC569.02C SPAPJ695.01C
488	SRB4 RRN7 MSD1
489	SPCC417.09C THI5 THI1
490	SPAC5H10.04 MDE1 SPAC5H10.10
491	SPCC794.10 SPCC1322.04 SPBC32F12.10
492	SPBC947.15C PMP3 SPAC3A11.07
493	OGM2 OGM1 OGM4
494	COX5 COX9 MRPL31
495	SPBC660.05 SPBC660.06 SPBC11B10.08
496	SPAC3C7.02C SPCC736.15 MEU14
497	ESO1 PDS5 REP1
498	SPBC725.10 HSP9 ZYM1
499	CTF18 RFC1 CDC24
500	SPAC22G7.07C SPAC227.04 SPAC11G7.05C
501	PCU4 CUL3 CUL1
502	EPE1 SWI6 CHP2
503	MUG137 MEU18 SPBC19C2.10
504	MSA1 PDP1 SPBC215.07C
505	ERG3 SPBC27B12.03C SOD1
506	SPAC17A5.16 SPBC17A3.03C SPAP27G11.12
507	CYS2 SPAC1F7.09C MET6
508	SPBC16G5.17 SPAC16E8.04C SPAC3H8.08C
509	SPAC869.03C SPBPB8B6.02C SPBC23G7.13C
510	APM4 APM1 APM3
511	TMP1 MUG138 SPAPB24D3.06C
512	SPAC5H10.12C SPBC4C3.09 MUG136
513	GET3 SPAC17H9.11 ERG28
514	MRC1 CDC22 SPAP14E8.02
515	SPCC622.07 SPCC622.04 SPBC4C3.04C
516	SPBC1773.04 SPAC513.07 DPM1
517	SPCC1919.12C SPAC4A8.02C SPCC1259.02C
518	SPBPB2B2.15 SPBC1348.06C SPAC977.05C
519	SPBC16A3.12C SPBC14C8.15 SPCC1672.09
520	SPAP27G11.06C APS2 APS3
521	SPAC15E1.05C UAP1 SPCC1827.02C
522	MUG40 REV7 REV1
523	SPAC750.03C SPBC1348.04 SPAC977.03

## Sheet: elegans modules
1	RSKS-1 AKT-2 PKC-3 B0285.1 MPK-2 KIN-18 ZC504.3 CDK-2 TAG-344 AIR-2 PCT-1 MAX-2 C36B7.1 TAG-59 LIT-1 GCK-4 F32D8.1 CDK-7 W02B12.12 ZC123.4 AIR-1 TLK-1 Y106G6D.4 PLK-1 DKF-2 Y51B9A.9 FLR-4 C34F11.5 PIG-1 PMK-1 GCK-3 LET-23 KIN-21 H01G02.2 DYF-5 F57B9.8 SEL-5 F28C10.3 K08F8.1 AAK-1 Y38H6C.20 PAK-2 KIN-23 F09C12.2 C36B7.2 KIN-29 GSK-3 ZC373.4 Y69E1A.3 KIN-26 CDK-5 C18H7.4 HPK-1 PAR-1 KIN-14 DAF-2 SA…
2	STR-56 STR-15 STR-246 SRJ-10 STR-187 STR-112 STR-143 STR-130 STR-89 STR-136 SRJ-50 STR-185 SRJ-7 Y45G12C.10 STR-265 STR-115 C55A1.1 STR-150 SRJ-15 SRJ-1 SRJ-38 F10A3.12 STR-151 STR-13 STR-163 STR-124 STR-81 STR-131 STR-111 STR-245 STR-66 STR-222 STR-182 SRJ-4 STR-102 STR-208 STR-254 STR-82 Y9C9A.5 STR-173 STR-159 STR-120 STR-28 F22B8.3 STR-190 STR-92 STR-256 STR-165 STR-221 STR-114 STR-60 SRJ-18 …
3	SRH-72 SRH-279 SRH-137 SRH-74 SRH-240 SRH-42 SRH-131 SRH-283 SRH-63 SRH-132 SRH-130 SRH-299 SRH-243 SRH-104 SRH-248 SRH-142 SRH-233 SRH-184 SRH-272 SRH-218 SRH-172 SRH-148 SRH-113 SRH-247 SRH-56 SRH-129 SRH-258 SRH-145 SRH-278 SRH-195 SRH-82 SRH-127 SRH-133 SRH-178 SRH-73 SRH-116 SRH-201 SRH-46 SRH-274 SRH-171 SRH-268 SRH-181 SRH-55 SRH-155 SRH-179 SRH-295 SRH-308 SRH-60 SRH-92 SRH-118 SRH-128 SR…
4	NHR-221 NHR-15 NHR-118 NHR-41 NHR-10 NHR-71 NHR-268 NHR-273 NHR-35 UNC-55 NHR-47 NHR-49 NHR-116 NHR-278 NHR-45 NHR-136 NHR-68 NHR-32 NHR-270 ZK1037.13 NHR-141 NHR-51 NHR-26 NHR-17 NHR-175 NHR-122 NHR-242 NHR-120 NHR-153 NHR-25 NHR-188 NHR-111 NHR-87 NHR-192 NHR-147 NHR-105 NHR-2 NHR-64 NHR-262 NHR-154 NHR-206 FAX-1 NHR-258 NHR-14 NHR-13 NHR-248 NHR-247 NHR-36 NHR-185 NHR-157 NHR-119 NHR-104 NHR-8…
5	FBXA-209 Y9C9A.8 FBXA-106 FBXA-174 FBXA-94 FBXA-224 FBXA-144 FBXA-165 C37C3.9 FBXA-210 FBXA-90 Y75B12B.1 F48G7.2 FBXA-159 FBXA-164 FBXA-130 FBXA-222 FBXA-172 FBXA-160 C38C3.7 FBXA-102 FBXA-216 FBXA-187 FBXA-162 FBXA-185 F10A3.17 FBXA-142 FBXA-168 FBXA-104 FBXA-84 FBXA-118 FBXA-206 F13E9.1 FBXA-82 FBXA-189 H04M03.3 FBXA-156 C14F11.4 FBXA-99 FBXA-111 FBXA-211 FBXA-95 FBXA-163 FBXA-154 FBXA-116 T06E…
6	SRW-82 SRW-102 SRW-136 SRW-67 SRW-84 SRW-79 SRW-35 SRW-32 SRW-132 SRW-4 SRW-95 SRW-34 SRW-98 SRW-59 SRW-140 SRW-87 SRW-71 SRW-69 SRW-113 SRW-54 SRW-138 SRW-61 SRW-33 SRW-29 SRW-77 SRW-53 SRW-124 SRW-88 SRW-117 SRW-38 SRW-75 SRW-133 SRW-118 SRW-73 SRW-134 SRW-51 SRW-58 SRW-63 SRW-43 SRW-55 SRW-97 SRW-127 SRW-94 SRW-72 SRW-130 SRW-121 SRW-47 SRW-44 SRW-99 SRW-57 T27C5.10 SRW-2 SRW-20 SRW-91 SRW-36 …
7	FBXA-61 FBXA-81 FBXA-24 FBXA-72 FBXA-36 FBXA-60 FBXA-31 FBXA-63 Y57G11C.7 FBXA-53 FBXA-44 FBXA-27 B0513.7 FBXA-69 Y68A4A.4 SRU-46 FBXA-7 FBXA-15 F09C6.15 FBXA-39 FBXA-5 FBXA-25 FBXA-40 FBXA-22 FBXA-126 FBXA-10 FBXA-28 FBXA-37 FBXA-73 FBXA-52 FBXA-58 FBXA-65 FBXA-30 FBXA-55 FBXA-42 FBXA-13 FBXA-9 FBXA-79 FBXA-46 FBXA-127 FBXA-151 FBXA-56 FBXA-66 FBXA-67 B0280.6 FBXA-12 FBXA-6 FBXA-54 Y54F10BM.10 F…
8	T19D12.5 VRK-1 C08F8.6 ZK354.6 R90.1 KIN-19 T15B12.2 ZK354.2 ZK666.8 ZK596.2 F36H12.8 C09B9.4 F59A6.4 R13H9.5 F36H12.9 C34B2.3 KIN-20 C25H3.1 C04G2.2 C50F4.10 F41G3.5 M7.7 Y69F12A.1 C27D8.1 C39H7.1 C38C10.3 Y38H8A.3 W09C3.1 TAG-191 F33D11.7 Y47G6A.13 F26A1.4 W01B6.2 D2024.1 B0218.5 B0207.7 F35C11.3 ZK507.3 C05C12.1 ZK507.1 T05C12.1 Y71F9AL.2 R13H9.6 Y65B4A.9 F53C3.1 M05D6.1 W03G9.5 R10D12.10 C45G…
9	LGC-4 ACR-14 CUP-4 LGC-30 ACR-7 LGC-1 ACR-18 LGC-15 ACR-23 UNC-63 ACR-24 UNC-38 UNC-29 ACR-3 ACR-15 LGC-9 LGC-12 ACR-19 PBO-5 DES-2 LEV-1 LGC-16 LGC-18 LEV-8 ACR-12 ACR-11 LGC-10 LGC-26 ACR-20 LGC-11 LGC-7 ACR-6 ACR-10 LGC-13 EAT-2 ACR-8 ACR-25 LGC-29 ACR-21 ACR-17 LGC-6 PBO-6 DEG-3 ACR-2 LGC-5 ACR-16 LGC-8 LGC-17 C33H5.18 ACR-9 LGC-25 LGC-14 LGC-19 LGC-31 ACR-5 Y42H9AR.4 CEP-1 C05C8.1 Y39G10AR.1…
10	F47B3.1 F48F5.1 PTP-3 R06B10.1 Y43F8C.3 PTP-2 F25H5.7 F47B3.6 ZK484.7 F36H12.10 C02B10.6 F38H4.4 T13H5.1 Y71G12B.31 Y41D4A.5 F55F8.7 F47B3.2 EAK-6 C46A5.1 F10G8.1 PTP-1 IDA-1 F20B6.1 R155.3 C55B7.3 K04D7.4 Y80D3A.8 ZK616.7 Y69A2AR.19 T22C1.8 T27A3.5 Y39B6A.30 C33F10.8 Y71F9AL.4 Y39B6A.18 F54F12.1 DEP-1 ZK354.8 C17H12.3 C01G5.4 M04G7.2 F20H11.4 D1043.1 R155.2 F08F3.8 T20H9.6 R09E10.9 F47B3.7 CLR-1…
11	SRBC-20 SRBC-58 SRBC-54 SRBC-21 SRBC-9 SRBC-76 SRBC-6 SRBC-77 SRBC-42 SRBC-68 SRBC-12 SRBC-60 SRBC-22 SRBC-57 SRBC-24 SRBC-38 SRBC-3 SRBC-79 SRBC-2 SRBC-26 SRBC-32 SRBC-18 SRBC-56 SRBC-34 SRBC-40 SRBC-84 SRBC-50 SRBC-55 SRBC-33 SRBC-66 SRBC-29 SRBC-23 SRBC-17 SRBC-8 SRBC-16 Y19D10A.17 SRBC-36 SRBC-41 SRBC-62 SRBC-37 SRBC-39 SRBC-61 SRBC-11 SRBC-43 SRBC-15 SRBC-75 SRBC-64 SRBC-1 SRBC-19 SRBC-67 SR…
12	UGT-21 UGT-37 H23N18.4 UGT-29 UGT-2 UGT-52 UGT-51 C03A7.12 UGT-1 UGT-26 UGT-54 C23G10.6 UGT-55 UGT-19 UGT-10 UGT-27 UGT-8 UGT-18 UGT-38 UGT-41 UGT-46 UGT-45 UGT-47 UGT-36 UGT-33 UGT-43 UGT-20 UGT-57 UGT-9 UGT-42 UGT-4 UGT-3 UGT-60 UGT-56 UGT-62 UGT-44 UGT-31 UGT-61 UGT-7 C55H1.1 UGT-39 UGT-12 UGT-40 UGT-23 C35A5.6 UGT-5 UGT-15 UGT-50 UGT-11 UGT-6 Y43D4A.2 UGT-14 UGT-13 UGT-28 UGT-58 UGT-49 UGT-25…
13	SRZ-79 SRZ-37 SRZ-42 SRZ-64 SRZ-23 SRZ-28 SRZ-67 SRZ-31 SRZ-47 SRZ-38 SRZ-75 SRZ-44 SRZ-15 SRZ-66 SRZ-25 SRZ-76 SRZ-11 SRZ-20 SRZ-56 SRZ-91 SRZ-72 SRZ-103 SRZ-61 SRZ-45 SRZ-19 SRZ-63 K03D3.14 SRZ-60 SRZ-95 SRZ-94 SRZ-99 SRZ-100 SRZ-58 SRZ-74 SRZ-48 SRZ-32 SRZ-29 SRZ-78 SRZ-3 SRZ-102 SRZ-101 SRZ-82 SRZ-97 SRZ-105 SRZ-53 SRZ-90 SRZ-70 SRZ-5 SRZ-43 SRZ-4 SRZ-1 SRZ-14 SRZ-6 SRZ-96 SRZ-54 SRZ-71 SRZ-1…
14	SRI-11 SRI-37 SRI-78 SRI-18 SRI-73 SRI-61 SRI-60 Y27F2A.11 SRI-46 SRI-70 SRI-45 SRI-69 SRI-53 SRI-16 SRI-25 SRI-17 SRI-4 SRI-34 SRI-9 SRI-39 SRI-20 SRI-36 SRI-51 SRI-42 SRI-57 SRI-32 SRI-40 SRI-43 SRI-26 SRI-19 SRI-30 SRI-77 SRI-31 SRI-28 Y27F2A.10 SRI-48 SRI-66 SRI-54 SRI-62 SRI-24 SRI-15 SRI-33 SRI-38 SRI-14 SRI-29 SRI-6 SRI-10 SRI-65 SRI-71 SRI-13 SRI-5 SRI-50 SRI-21 SRI-67 SRI-63 SRI-74 SRI-2…
15	C13A2.5 T03F6.3 D1086.3 C23G10.11 F08B12.4 F57F5.3 F07G11.3 Y116F11B.9 F55C10.4 F10G2.2 R05G9R.1 F58F12.2 OIG-3 AMX-2 W01C9.2 C13A2.1 C13A2.7 TTM-2 F15B9.6 F22F7.4 C35A5.5 C13A2.11 F07G11.4 TTH-1 F53F4.4 ZC196.1 F55C9.5 K08D9.6 C13A2.6 F48F7.3 Y97E10B.1 F33C8.4 C43F9.4 C29F9.4 F26D11.2 Y79H2A.2 W03G11.3 C08F11.3 Y77E11A.12 HEX-1 ZK381.2 FEM-3 K02H11.4 Y43C5A.3 Y116F11B.8 F49C12.5 ZC196.6 F54B11.9…
16	4R79.2 RAN-1 RAB-6.2 RAB-30 F11A5.3 RAB-28 GLO-1 C56E6.2 RAB-14 RAP-3 RAB-37 RAB-21 TAG-312 DRN-1 CDC-42 RAB-18 RAB-33 UNC-108 RAB-35 RAB-10 RHO-1 RAB-7 RAP-2 RAB-8 RAB-19 F11A5.4 RAB-1 RAB-3 RAB-39 RAS-2 CED-10 RAL-1 D1081.4 RAB-11.1 LET-60 K02E10.1 RAB-6.1 RAB-11.2 RHEB-1 T26C12.3 MIG-2 AEX-6 RAB-5 RAP-1 CHW-1 SSR-2 RAC-2 CRP-1 Y71H2AM.12 Y71F9AR.2 RAS-1 TSR-1 F10C5.2 Y116A8C.10 FRM-8 W05B10.4 …
17	SRT-18 SRT-59 SRT-52 SRT-55 SRT-25 Y55F3C.10 SRT-32 SRT-4 SRT-42 SRT-2 SRT-39 SRT-5 SRT-58 SRT-30 SRT-33 SRT-20 SRT-40 SRT-3 SRT-7 SRT-44 SRT-26 SRT-47 SRT-23 SRT-28 SRT-45 SRT-15 SRT-11 SRT-19 SRT-9 SRT-37 SRT-31 SRT-12 SRT-38 SRT-71 SRT-74 SRT-43 SRT-56 SRT-24 SRT-54 SRT-13 SRT-36 SRT-17 SRT-53 SRT-49 SRT-27 SRT-22 SRT-41 SRT-8 SRT-14 SRT-1 SRT-16 SRT-6 SRT-48 SRT-29 SRT-35 SRT-34 SRT-72 STR-54
18	T23F6.5 T06C12.8 R03H4.1 F39G3.6 T09E11.5 W03B1.8 F14B6.5 H12I19.4 C08F11.13 F41E6.14 F37C4.3 E03H4.7 F41D3.4 C49D10.8 C35A11.2 F37C4.1 K09E10.1 R03H4.5 W03B1.6 K09E10.2 F41D3.10 R03H4.6 E03H12.7 C17A2.5 C43F9.10 B0399.2 PES-8 F17B5.2 T23G4.4 C30B5.6 C02A12.8 C49D10.7 C42C1.7 T08H10.4 F41D3.5 T09E11.7 Y67A10A.1 T09E11.4 F47F6.3 T22H2.2 W03B1.7 C49D10.4 D2063.2 H12I19.5 T26H2.7 F56H6.11 T08H10.3 F…
19	TTR-25 TTR-24 T19B10.6 C25H3.10 C42D4.1 TTR-39 TTR-40 TTR-51 TTR-1 TTR-22 BEC-1 TTR-46 TTR-29 TTR-47 K11D12.8 TTR-18 C46H11.10 TTR-2 TTR-14 TTR-19 TTR-5 TTR-4 TTR-30 C15B12.4 TTR-44 F55B11.4 F55A11.8 TTR-6 TTR-26 TTR-32 TTR-55 TTR-37 TTR-3 TTR-43 TTR-49 TTR-45 TTR-7 F39F10.4 C27H5.2 TTR-50 TTR-33 TTR-48 TTR-8 TTR-28 TTR-38 INS-26 TTR-20 TTR-36 TTR-27 TTR-23 TTR-35 TTR-21 TTR-31 TTR-41 SDZ-22 TTR-…
20	CYP-33C9 CYP-33C11 CYP-32B1 CYP-25A5 CYP-25A6 CYP-13A6 CYP-34A9 CYP-35A4 CYP-32A1 CYP-37A1 CYP-13B1 CYP-34A3 CYP-34A2 CYP-25A4 CYP-43A1 CYP-13B2 CYP-25A3 CYP-34A1 CYP-33C8 CYP-14A4 CYP-33C1 CYP-25A1 CYP-29A3 CYP-35C1 CYP-13A2 CYP-29A4 CYP-13A7 CYP-13A10 CYP-33D3 CYP-14A3 DAF-9 CYP-34A8 CYP-36A1 CYP-25A2 CYP-31A2 CYP-13A3 CYP-35A3 CYP-31A3 CYP-35D1 CYP-33C12 CYP-34A7 CYP-42A1 CYP-33A1 CYP-14A1 CYP…
21	C41G6.6 Y70C5C.3 ZK355.4 K04F1.13 ZC482.3 H25K10.6 F56A4.9 F59D6.4 T05A6.5 ZC482.2 ZK1037.1 Y37A1B.8 C31E10.3 F45C12.16 T11F1.7 K12D9.12 K04F1.12 T11F1.2 T11F1.8 K04F1.10 Y46H3D.4 K04F1.6 F58E1.7 K04F1.7 Y37A1B.9 Y73F8A.18 F15E11.4 Y19D10B.5 Y19D10B.3 H25K10.5 H09F14.1 F15E11.2 ZK355.5 F15E11.5 F58E1.4 F59D6.6 T26E4.1 T05A6.4 K04F1.14 C17E7.10 T11F1.6 F15E11.3 ZK355.1 F45C12.1 F11A5.7 Y38C9B.3 Y1…
22	CLEC-128 CLEC-127 CLEC-243 CLEC-181 CLEC-97 CLEC-245 CLEC-133 CLEC-246 CLEC-235 CLEC-105 CLEC-109 CLEC-95 CLEC-122 CLEC-208 CLEC-125 CLEC-130 CLEC-207 CLEC-144 CLEC-100 CLEC-96 CLEC-131 CLEC-247 CLEC-108 CLEC-92 CLEC-234 CLEC-106 CLEC-241 CLEC-261 CLEC-239 RLBP-1 CLEC-94 CLEC-99 CLEC-233 CLEC-121 CLEC-238 CLEC-193 C49C3.11 CLEC-197 CLEC-129 CLEC-104 CLEC-103 CLEC-240 ZK39.9 CLEC-110 CLEC-98 CLEC-…
23	NHR-103 NHR-115 NHR-190 NHR-201 NHR-126 NHR-211 NHR-98 NHR-212 NHR-288 NHR-95 NHR-134 NHR-179 NHR-226 NHR-110 NHR-275 NHR-194 NHR-182 NHR-55 NHR-203 NHR-117 NHR-106 NHR-128 NHR-184 NHR-243 NHR-125 NHR-156 NHR-193 NHR-123 NHR-219 NHR-228 NHR-144 NHR-284 NHR-143 NHR-183 NHR-195 NHR-227 NHR-220 NHR-44 NHR-96 NHR-180 NHR-250 NHR-132 NHR-59 NHR-58 NHR-177 NHR-133 NHR-18 NHR-99 NHR-202 NHR-210 NHR-56 N…
24	C01G6.3 MSP-56 MSP-59 NSPD-5 NSPD-6 MSP-50 MSP-19 MSP-152 MSP-33 M199.2 MSP-64 MSP-76 ZK484.5 MSP-55 MSP-53 MSP-63 MSP-78 ZK546.3 MSP-51 F53A9.8 NSPD-1 NSPD-2 ZK1248.17 F42E8.2 MSP-79 MSP-32 MSP-74 MSP-142 Y59E9AR.7 MSP-38 MSP-113 ZK1248.4 Y59E9AR.1 MSP-77 MSP-65 MSP-36 Y116A8A.7 MSP-45 F58A6.9 Y50E8A.2 Y105C5B.19 MSP-10 MSP-49 MSP-31 B0496.6 T10E9.6 MSP-57 MSP-3 MSP-81 Y116A8A.2 MSP-40 C36H8.1 Y…
25	K08F11.6 ZK370.8 D2045.9 Y48A6B.3 K07C5.4 EIF-3.D C44E4.4 B0250.7 R05H10.2 FIB-1 Y48G1A.4 C18E9.6 VIG-1 T28F2.4 EIF-6 F13C5.5 Y39A1A.6 C17G10.2 H28G03.2 NOL-5 T13C2.3 F54A5.1 T20B12.3 F29C4.6 Y71H2AM.15 W04A8.2 R07H5.8 PES-7 HOE-1 ELPC-1 Y45F10D.7 K01G5.5 C01F1.2 F49E2.2 C27H5.3 EIF-3.H ZC449.5 GEI-13 F55A12.8 K07H8.10 C18A11.3 F27C1.6 LET-716 K04C2.2 R02F2.7 C26E6.6 T04A8.6 F53E10.6 Y48B6A.1 SMD…
26	RPS-9 RPL-6 RPS-11 RPL-33 RPS-13 RPS-30 RPS-18 RPS-16 RPL-9 RPL-7 RPL-14 RPL-43 VHA-8 RPS-1 Y65B4BR.5 RPL-11.1 VF13D12L.1 RPL-15 RPL-12 RPS-7 RPS-24 RPS-27 RPS-12 RPL-11.2 RPS-14 RPS-21 RPS-10 F15D3.7 VHA-11 RPL-19 RPL-17 RPL-26 RPL-36 RPS-5 RPS-22 RPS-3 RPS-26 RPL-31 RPS-29 F44A2.5 VHA-10 RPL-10 EXO-3 F49E8.7 Y50E8A.1 Y54E5A.5 ZK418.5 PSA-3 F59B2.11 Y57G11C.3 F13C5.3 Y62E10A.2 GLB-4
27	F20D6.6 F42G8.8 GSP-3 ZK938.1 Y37A1B.5 F22D6.9 ZK354.9 GSP-4 Y69E1A.4 PPH-4.1 PPH-4.2 PPH-1 C09H5.7 F49E11.7 LET-92 T25B9.2 C27B7.6 TAX-6 C06A1.3 F58G1.3 R08A2.2 GSP-1 C23G10.1 F44B9.9 C34D4.2 T03F6.8 C47A4.3 F52H3.6 Y71G12B.30 T16G12.7 Y54G2A.24 ZC477.2 F25B3.4 C30A5.4 F23B12.1 R03D7.8 GSP-2 W03D8.2 R08C7.8 R11G10.2 PPH-6 R13A5.11 PEF-1 ZC477.10 Y40H4A.2 F40E3.5 C25A6.1 F26B1.5 F25B3.5
28	Y19D10A.5 C01B4.8 TAG-348 M162.5 T28F3.4 T22F3.11 F11A5.9 Y51B9A.6 F44E7.7 C02C2.4 SRE-17 C18H9.5 Y19D10A.4 T22F3.7 C38C10.2 K10G9.1 Y19D10A.10 C35A5.3 T02B11.6 F10C2.7 K11G9.5 Y4C6B.4 R10D12.1 C18D1.2 F25G6.7 F59A1.13 T22F3.8 Y4C6B.3 ZK682.2 T19D12.10 W04C9.6 ZK54.1 T28H11.8 F41C3.2 T19D12.9 K08C7.1 C01B4.7 T09B9.2 T07A5.3 F56A4.11 D1046.4 T22F3.10 EAT-4 T01H3.3 C14A6.2 ZK54.3 K10H10.1 NLP-7
29	SRX-48 SRX-51 SRX-31 SRX-54 SRX-19 SRX-26 SRX-23 SRX-41 SRX-46 SRX-44 SRX-42 SRX-17 SRX-12 SRX-53 SRX-13 SRX-16 SRX-50 SRX-66 SRX-68 SRX-59 SRX-64 SRX-21 SRX-22 SRX-38 SRX-65 SRX-67 SRX-63 SRX-20 SRX-43 SRX-29 SRX-34 SRX-60 SRX-28 SRX-47 SRX-32 SRX-33 SRX-56 SRX-39 SRX-35 SRX-24 SRX-62 SRX-58 SRX-18 SRX-36 SRX-14 FBXA-199 SRX-55 SRX-45
30	C34D1.4 W01A11.7 F42G9.4 NLP-37 K02A6.2 T16A1.4 Y110A2AL.4 F09F7.7 Y110A2AL.6 F36F2.2 F17C11.4 B0228.1 H35B03.1 FLP-12 C25G4.2 F21C10.10 NLP-11 C54D2.2 T01B6.4 FAR-7 T19D12.7 C39D10.2 C32F10.4 FLP-3 C38C3.4 OSM-6 C18A11.2 C09D4.2 C47D2.1 FLP-19 C07A12.2 T04C12.3 C34C6.7 FLP-8 F26A10.1 EGAP5.1 FLP-21 T04A6.1 NLP-21 STR-176 T01D3.3 FLP-11 Y43F8A.1 FLP-18 NLP-3 F58B4.4 Y110A2AL.7
31	F07G11.1 R07H5.10 K01D12.1 SPE-27 C13A2.10 ZK1086.3 C31B8.12 C03G6.6 C13A2.4 K02E2.7 C13A2.9 C15A11.2 C04F1.1 F47B8.5 F20D6.2 H06A10.1 W03F11.1 F07G11.2 ZK1025.3 ZC443.2 Y9C2UA.2 E03H4.2 W09C3.3 C28H8.8 C33G8.13 F49C12.2 F49C12.4 F28A10.1 Y71G12B.18 C33H5.1 C17A2.7 R09H10.2 Y57G7A.2 BE0003N10.3 R09H10.1 F13A7.12 DRE-1 F15H10.8 K01D12.3 Y82E9BL.12 T15D6.8 T15D6.11 F07G11.7 F21G4.3 ZK1290.7 R01H2.1…
32	F13H6.1 LIN-29 BLMP-1 ODD-2 SPTF-2 SPTF-3 TRA-1 M163.2 LSL-1 CHE-1 ZC328.2 ZK337.2 Y55F3AM.14 EGRH-3 EGRH-1 Y54E10BR.8 REF-2 ODD-1 Y38H8A.5 F47E1.3 SEM-4 EOR-1 C27A12.2 MNM-2 T27B1.2 CES-1 KLF-1 M03D4.4 K11D2.4 ZAG-1 PAG-3 MUA-1 LSY-2 ZFP-2 K02D7.2 LIN-48 Y48G8AL.10 F39B2.1 SCRT-1 F53F8.1 TAG-146 Y56A3A.28 UNC-98 F27B3.6 Y5F2A.4 EGL-43 EGRH-2
33	TWK-5 TWK-9 TWK-13 TWK-7 UNC-58 TWK-45 TWK-35 TWK-46 TWK-16 TWK-43 TWK-39 TWK-42 TWK-36 K11H3.7 TWK-30 TWK-40 SUP-9 TWK-10 TWK-14 TWK-18 TWK-3 TWK-26 TWK-20 TWK-17 TWK-4 TWK-22 TWK-8 TWK-31 TWK-11 TWK-32 TWK-37 TWK-21 TWK-23 TWK-44 EGL-23 TWK-2 TWK-12 TWK-29 TWK-34 TWK-33 TWK-28 TWK-25 TWK-1 TWK-24 F33D11.5
34	THK-1 CUT-1 K09E2.1 T22C8.7 RAM-5 K01D12.10 COL-45 ZIF-1 H13N06.2 B0554.1 C18H7.1 CUT-5 Y57G7A.1 B0511.5 CUT-3 CUT-6 F42H10.5 GRL-17 C16E9.1 TSP-15 GRL-20 T04F8.4 GRL-19 T23F1.5 F54D10.5 Y53C12B.6 MUA-3 F53F1.1 T21B10.6 W01A8.3 F53B6.6 F10E7.10 F20D1.8 ZK265.8 Y53H1B.1 Y37B11A.1 K06A1.3 T21H3.4 M28.1 Y55D5A.6 W06D12.1 W04C9.3 C29A12.6 SYS-1
35	GEX-2 UNC-44 Y46H3C.4 TOP-2 Y24D9A.1 T08A11.1 NPP-3 UNC-83 ATX-2 F52G3.1 EKL-6 CACN-1 R148.3 F31E8.6 NRD-1 T28C6.7 NPP-10 M88.5 NPP-14 NURF-1 PATR-1 C50F2.2 K08F4.2 SCC-3 PQN-34 EMB-5 F32A11.4 RHGF-2 TAF-1 DLG-1 T23B12.4 T04F3.1 LST-3 F59A2.6 APL-1 NPP-21 VPS-35 R05D3.1 UNC-119 CIN-4 EIF-3.F Y59A8B.12 R05D3.12
36	C34F11.3 F07E5.5 C53H9.2 F15D3.6 T07A9.9 PDCD-2 C15H11.9 PRL-1 T01B7.5 DAB-1 Y113G7B.17 F25B5.6 C16C10.8 C37H5.6 F53F4.11 BYN-1 RIL-2 NGP-1 LPD-7 F46A8.7 W09D10.4 C33D9.3 ZC376.7 SCD-1 T23D8.3 C16A3.6 NLP-16 B0280.3 T10B5.3 W09C5.1 ZTF-7 K08B12.2 PUF-12 C16B8.3 F19C6.2 NST-1 F57G12.1 SEL-7 DMD-6 TAG-242 OSM-11 R11.2 Y75B8A.7
37	CLEC-15 CLEC-20 CLEC-19 SPP-18 CLEC-27 CLEC-7 CLEC-41 CLEC-45 CLEC-17 CLEC-10 W02G9.4 CLEC-13 CLEC-47 CLEC-9 CLEC-33 CLEC-42 CLEC-35 CLEC-44 CLEC-39 CLEC-5 CLEC-12 CLEC-21 CLEC-31 CLEC-4 CLEC-46 CLEC-34 CLEC-29 CLEC-32 R10H10.3 CLEC-6 CLEC-43 CLEC-36 T05A7.3 CLEC-25 CLEC-8 CLEC-225 CLEC-40 CLEC-22 CLEC-18 CLEC-11 CLEC-140 CLEC-28 CLEC-38
38	SRU-27 SRU-30 SRU-37 SRU-3 SRU-19 SRU-12 SRU-38 SRU-9 F59B10.2 SRU-33 SRU-26 SRU-29 SRU-23 SRU-4 SRU-18 SRU-47 SRU-21 SRU-15 SRU-7 SRU-20 SRU-8 SRU-45 SRU-11 SRU-40 SRU-35 SRU-42 C45H4.18 SRU-25 SRU-17 SRU-1 SRU-39 SRU-44 SRU-16 SRU-2 SRU-36 SRU-24 SRU-28 SRU-6 SRU-31 SRU-48 SRU-13 SRU-22
39	MATH-26 MATH-4 MATH-9 MATH-45 BATH-5 MATH-25 MATH-17 MATH-10 MATH-11 MATH-49 MATH-15 MATH-44 MATH-14 MATH-5 MATH-20 MATH-32 MATH-2 MATH-18 MATH-19 MATH-27 MATH-41 MATH-16 SDZ-28 MATH-3 MATH-1 MATH-42 MATH-48 MATH-7 MATH-35 MATH-28 MATH-6 MATH-13 MATH-30 MATH-50 MATH-39 MATH-40 MATH-23 MATH-36 MATH-22 MATH-8 Y102A11A.2
40	NAS-15 NAS-17 NAS-20 NAS-14 NAS-4 NAS-10 BE10.2 NAS-37 Y38F1A.4 NAS-25 NAS-29 NAS-24 NAS-18 NAS-30 NAS-36 NAS-11 NAS-28 NAS-21 HCH-1 NAS-12 NAS-27 NAS-33 NAS-7 NAS-16 NAS-38 NAS-13 NAS-8 T11F9.8 NAS-9 NAS-5 NAS-32 DPY-31 NAS-22 NAS-1 NAS-31 C30G4.5 NAS-19 NAS-23 NAS-39 TOH-1 NAS-6
41	ABT-4 PMP-1 PGP-12 MRP-4 MRP-3 PGP-6 PGP-3 MRP-8 PGP-4 HAF-8 PGP-5 ABT-2 ABT-1 PGP-7 MRP-5 PGP-9 LIN-14 MRP-6 PGP-14 PGP-10 HAF-2 HMT-1 HAF-1 PGP-1 CFT-1 PGP-2 HAF-6 PGP-8 CED-7 HAF-3 PGP-11 ABT-3 HAF-7 ABTM-1 PMP-3 PGP-13 MRP-7 ABT-5 F55D12.5 F38B6.4 ABT-6
42	F58E6.7 T28A11.2 F35F10.13 C17B7.2 ZC455.1 Y105C5A.8 F36H12.13 F07B7.8 C01B7.7 T28A11.16 T20D4.17 C14C6.12 C03G6.5 C04E12.2 C17B7.3 H04M03.12 F07B7.13 C36C5.12 T13F3.4 ZK105.1 T28A11.18 F10G2.1 C36C5.5 W09B7.3 K06C4.1 W10G11.1 W10G11.2 C36C5.14 C36C5.4 T28B11.1 T28A11.3 T20D4.19 C17B7.9 T20D4.12 F07B7.14 W10G11.4 C36C5.15 T20D4.15 W10G11.3 T20D4.16
43	GST-7 GST-30 GST-14 GST-19 GST-15 GST-8 GST-24 GST-26 GST-32 GST-40 GST-13 GST-38 GST-10 GST-4 GST-12 K06A5.8 GST-21 GST-33 GST-27 GST-20 GST-6 GST-23 GST-36 GST-31 GST-17 GST-29 GST-18 GST-1 GST-39 GST-11 GST-35 GST-9 GST-34 GST-28 GST-37 GST-25 F55A11.6 GST-22 T28F4.1 W10C8.4
44	BATH-20 BATH-9 BATH-10 BATH-30 BATH-1 BATH-13 BATH-7 MATH-38 BATH-29 SDZ-18 MATH-29 K05F6.10 BATH-47 BATH-3 BATH-46 BATH-34 BATH-33 BATH-31 BATH-25 BATH-45 BATH-35 BATH-2 BATH-21 BATH-15 BATH-24 BATH-4 BATH-19 F45D11.5 BATH-23 BATH-26 BATH-27 C06A5.10 F14D2.15 C15H9.2 MATH-34 Y49F6C.2 MFB-1 COGC-1 Y76G2A.2 Y73C8B.5
45	F56C11.6 T02B5.3 K11G9.1 F07C4.12 C23H4.2 NLG-1 C17H12.4 Y71H2AM.13 K11G9.2 T22D1.11 T02B5.1 B0238.13 R173.3 B0238.1 C23H4.7 C23H4.3 W02B12.4 ZC376.2 ACE-4 B0238.7 C52A10.2 ZC376.3 Y75B8A.3 F15A8.6 ZK994.1 ACE-3 C52A10.1 ACE-1 K11G9.3 GLIT-1 C23H4.4 C42D4.2 K07C11.4 E01G6.3 ACE-2 C01B10.4 F55F3.2 ZC376.1 C05D9.7
46	LGC-52 LGC-34 AVR-15 LGC-36 GAB-1 GGR-2 LGC-38 LGC-39 LGC-45 GLC-3 GGR-3 LGC-50 LGC-49 LGC-44 LGC-51 LGC-47 ACC-2 ACC-4 LGC-46 ACC-1 AVR-14 GLC-1 LGC-53 LGC-54 LGC-40 LGC-37 LGC-48 LGC-55 LGC-42 GLC-4 GLC-2 ACC-3 LGC-41 EXP-1 GGR-1 UNC-49 LGC-43 MOD-1 LGC-35
47	SRE-53 SRE-52 SRE-42 SRE-24 SRE-50 SRE-29 SRE-51 SRE-33 SRE-34 SRE-31 SRE-44 SRE-23 SRE-26 SRE-37 SRE-54 SRE-43 SRE-27 SRE-48 SRE-40 SRE-30 SRE-32 F57G9.7 SRE-49 SRE-41 SRE-36 SRE-21 SRE-39 SRE-20 SRE-47 SRE-55 SRE-56 SRE-38 SRE-22 SRE-28 SRE-46 SRE-45 SRE-35 R05F9.7
48	SRD-56 SRD-67 SRD-71 SRD-75 SRD-34 SRD-58 SRD-66 SRD-74 SRD-51 SRD-59 SRD-64 SRD-68 SRD-48 SRD-50 SRD-72 SRD-69 SRD-61 SRD-39 SRD-46 SRD-65 SRD-40 SRD-35 SRD-44 SRD-63 SRD-55 SRD-42 SRD-38 SRD-49 SRD-53 SRD-47 SRD-45 SRD-73 SRD-36 SRD-60 SRD-70 SRD-41 SRD-43 C46E10.2
49	EFT-4 RPL-2 EFT-3 T23B12.2 T04H1.2 RPL-4 F17C11.9 RPA-0 Y37E11AM.2 RPL-3 RPL-18 TUFM-1 RIC-8 CGP-1 K07A12.4 Y39G10AR.8 F53G12.4 H19N07.1 TUFM-2 F54C9.11 Y38E10A.14 EGL-27 F10E9.3 ATF-6 Y42G9A.1 F46B6.6 TSP-8 ZK1067.3 T16H12.4 GEI-14 W03F9.1 NAB-1 LET-858 C47E8.4 F23H11.5 SOR-1 C39E9.11
50	ATP-2 M176.3 H28O16.1 VHA-12 RPS-0 VHA-19 T26E3.7 NMT-1 K02F2.2 PMT-2 Y48E1B.2 Y55F3AM.13 C16C10.11 Y57G11C.15 TRS-1 C01G8.6 CTS-1 Y38C9A.1 C07C7.1 C02E11.1 NUO-5 GRSP-4 T06D8.5 Y40B1B.5 W09C5.8 F08D12.1 XPO-2 RSR-1 FUM-1 NPP-11 ZK829.4 B0491.5 M01E5.3 VHA-13 TAG-300 NDX-4 C08B11.9
51	CLU-1 C12D12.1 Y39A3CL.1 Y41E3.11 C18B2.5 ULP-4 HLH-30 F29G6.3 F55F10.1 F49E2.5 IMB-3 F54D11.2 W05F2.4 F17C11.1 ZC190.4 ZK430.1 W03H9.2 H11E01.3 PIX-1 DAO-5 F57F4.4 HSP-2 Y71H10A.2 F39C12.1 DAF-5 GFI-1 F44G3.3 Y105C5A.7 GEI-16 F53B1.3 RPS-15 FEH-1 STIP-1 NUO-2 F29G6.2 Y51A2D.15 F15E6.3
52	GCY-9 GCY-4 GCY-34 GCY-32 GCY-12 GCY-1 GCY-11 GCY-33 GCY-37 GCY-6 GCY-18 GCY-29 GCY-15 GCY-36 GCY-20 GCY-23 GCY-35 GCY-31 ACY-1 GCY-7 GCY-28 GCY-22 GCY-21 GCY-3 GCY-17 ACY-2 ACY-3 ACY-4 DAF-11 GCY-19 ODR-1 GCY-27 GCY-2 GCY-25 GCY-13 GCY-5
53	C32H11.6 F30A10.2 F13B9.2 Y11D7A.5 COL-111 F01D5.6 H23N18.5 C17F4.2 C32H11.5 D2024.4 T06G6.6 C15C6.1 NMGP-1 COL-69 C02F4.4 F58H1.2 C32H11.11 GLF-1 C32H11.8 PHG-1 F26F12.4 F37A4.3 T05C1.3 Y52B11B.1 COL-99 T22B2.6 B0348.5 C07E3.10 COL-132 F18C5.5 K11E4.2 GRL-22 K04G2.7 C29F5.1 R08C7.1
54	COL-117 COL-94 COL-71 SQT-3 COL-155 COL-92 Y53G8AR.6 COL-133 DPY-13 COL-3 DPY-9 COL-109 COL-33 COL-157 COL-97 COL-125 COL-44 COL-154 COL-93 DPY-4 COL-119 COL-110 COL-108 COL-34 COL-105 COL-95 ROL-1 COL-46 COL-112 COL-185 COL-139 COL-124 COL-96 COL-9 COL-76
55	COL-180 BLI-2 COL-40 COL-12 COL-179 RAM-2 COL-81 COL-178 COL-20 DPY-3 COL-77 COL-166 COL-73 COL-167 COL-181 COL-170 COL-36 COL-138 COL-173 COL-159 COL-13 COL-174 COL-85 COL-101 COL-68 COL-186 COL-171 COL-120 COL-160 COL-168 COL-137 COL-169 Y69H2.14 COL-78
56	T27E4.1 ZC410.5 T03F6.4 SPP-11 SCL-1 K02F3.9 VAP-1 D1086.4 C54F6.5 SCL-11 C07F11.2 T01B6.3 SCL-15 R13H4.2 F48G7.4 SCL-21 SCL-6 SCL-9 SCL-2 M01H9.3 SCL-12 SCL-23 SCL-7 SCL-13 SCL-20 SCL-4 SCL-22 SCL-19 SCL-10 SCL-8 SCL-18 SCL-17 T05A10.4 F58E2.5
57	C34F6.1 F35B12.4 T22F7.5 D1044.7 F56D2.3 LIN-42 PQN-95 F30H5.3 ZC123.1 K10D3.4 F49E10.2 H19M22.3 Y55F3BR.2 T22F7.3 C18E9.7 R12A1.3 C54D10.10 ZK287.4 MLT-11 T21D12.12 Y43F8B.3 F22E12.1 T21D12.7 ZC84.1 TAG-290 MEC-1 E01G6.1 ZC504.1 ZC84.6 K01C8.2 W05B2.2 F41G3.3 PQN-25 C08G9.2
58	Y59C2A.3 T09F3.1 GEI-4 F39H12.1 Y119C1A.1 B0414.8 SPDL-1 F55C12.1 C54E10.6 XBP-1 ZK652.6 SYD-9 T09B9.4 Y44E3A.6 F33G12.5 LIR-1 ZC266.1 KIN-10 C02F12.8 Y50D7A.8 Y39B6A.46 FLAP-1 C26G2.2 F23H12.3 F55H12.6 F13E6.4 Y54E5A.7 F40F8.5 Y62E10A.11 C04H5.1 Y53G8AM.8 ZK1127.12 F38E9.5 T20F7.5
59	T16G12.6 F54B3.1 F45E4.3 TAG-192 F25G6.2 LET-418 F23H11.2 CHD-3 F10E7.8 RAD-54 PSA-4 M03C11.8 C16A3.1 Y116A8C.13 HSR-9 CSB-1 NPP-15 ISW-1 F59A7.8 BTF-1 C52B9.8 SSL-1 F45F2.10 T23H2.3 F54E12.2 Y113G7B.14 XNP-1 H06O01.2 RAD-26 F58B3.6 W04A4.5 F53H4.6 F37A4.1
60	K01A2.5 T16G1.2 T22H6.2 GRD-4 F22F4.1 PQN-46 OSR-1 R07E3.6 C13C12.2 HOG-1 QUA-1 WRT-1 GRD-3 WRT-4 R07G3.6 F09F9.2 GRD-2 WRT-6 WRT-8 Y38H8A.1 F59F5.7 WRT-7 T26C5.2 WRT-2 B0507.1 M03B6.3 GRD-11 EMO-1 C03A3.3 GRD-1 WRT-9 K04F10.7 F18A1.6
61	SPD-2 PPW-2 DAZ-1 ZK1248.9 T08D2.3 TAG-76 SAGO-2 Y49F6A.1 F55A12.1 CSR-1 ZK1248.7 T23D8.7 ERGO-1 F58G1.1 F55C5.4 SPD-5 C16C10.3 F11G11.5 C03D6.1 T22B3.2 M03D4.6 C31H1.8 ALG-2 T22H9.3 RDE-1 C04F12.1 SAGO-1 PPW-1 R04A9.2 R06C7.1 ZK218.8 R102.5 ZK1248.8
62	CGH-1 GLH-4 R05D11.4 H20J04.4 Y38A10A.6 GLH-2 INF-1 GLH-1 DDX-19 Y94H6A.5 Y71G12B.8 GLH-3 F53H1.1 MEL-46 C46F11.4 T26G10.1 HEL-1 VBH-1 H27M09.1 Y65B4A.6 F33D11.10 F58G11.2 Y71H2AM.19 F57B9.3 Y55F3BR.1 Y54G11A.3 DDX-23 MUT-14 ZC317.1 C06A5.3 ORAI-1 Y52E8A.1 C27F2.8
63	C44C8.3 R07C3.8 C44C8.8 C44C8.10 F58E1.11 C44C8.1 C32B5.10 C44C8.2 F58H7.8 C32B5.4 F58H7.7 Y27F2A.5 K09F6.8 C44C8.9 SDZ-4 C44C8.4 F42G2.3 C44C8.7 F58E1.10 C32B5.17 F58E1.12 R07C3.6 R07C3.11 T08E11.5 R07C3.10 R07C3.7 C32B5.9 R07C3.9 R07C3.15 C32B5.5 C32B5.14 C32B5.3 Y46B2A.1
64	NHR-259 NHR-245 NHR-82 NHR-81 NHR-165 NHR-251 NHR-234 NHR-155 NHR-77 NHR-73 NHR-22 NHR-244 NHR-113 NHR-265 R03E9.2 NHR-267 DPR-1 NHR-74 NHR-261 F37C4.4 NHR-257 NHR-217 C33D3.3 DPY-20 NHR-75 NHR-89 NHR-72 NHR-264 NHR-164 NHR-235 NHR-249 ZK1086.2
65	F26D2.14 F07C4.10 T06C12.14 ZK218.3 F35E8.10 PHAT-5 T05B4.13 F07C4.11 ZK218.11 F23H11.7 ZK218.1 F35E8.1 PHAT-4 F07C4.6 F16H6.3 F35E8.13 F35E8.7 ZK218.7 Y46H3D.8 F35E8.9 F35E8.2 TAG-293 ZK218.5 T05B4.8 F26D2.13 K03A11.6 T26E4.2 T05B4.4 T05B4.9 T05B4.12 T05B4.10 F52G3.5
66	SKR-7 SKR-20 SKR-13 SKR-21 C05C12.5 SKR-9 SKR-5 CAV-1 SKR-17 SKR-14 SKR-8 SKR-15 K04G2.10 SKR-11 K02B12.2 SKR-4 SKR-6 SKR-1 SKR-2 SKR-10 C14B1.3 SKR-16 SKR-18 SKR-3 SKR-12 F57C2.4 SKR-19 Y106G6D.2 T10E9.1 F46F11.6 ELPC-4 Y41C4A.12
67	CDC-48.2 PRX-6 VPS-4 F56F11.4 CDC-48.3 K04D7.2 LEX-1 MEI-1 PRX-1 FIGL-1 YMEL-1 PPGN-1 RPT-3 C10G11.8 RPT-2 RPT-6 CDC-48.1 NSF-1 RPT-1 RPT-4 RPT-5 Y47C4A.1 Y108F1.1 PCH-2 F35G12.12 Y35H6.1 F54C9.6 B0024.10 ATX-3 C44B7.1 UBXN-2 K06H7.3
68	SRX-116 SRX-129 SRX-128 SRX-120 SRX-119 SRX-117 SRX-102 SRX-121 SRX-101 SRX-118 SRX-131 SRX-137 SRX-96 SRX-115 SRX-113 SRX-105 SRX-125 SRX-111 SRX-136 SRX-98 SRX-135 SRX-134 SRX-112 SRX-114 SRX-133 SRX-122 SRX-97 SRX-108 SRX-130 SRX-110 SRX-104 SRX-95
69	T22D1.12 K10B4.4 C30F12.6 C53C7.1 Y59H11AL.1 CKR-2 F02E8.2 C56G3.1 NPR-3 C16D6.2 C50F7.1 W05B5.2 Y54E2A.1 NPR-9 Y58G8A.4 C49A9.7 T07D4.1 CKR-1 C48C5.1 NPR-1 TAG-49 T23C6.5 F41E7.3 C25G6.5 TKR-1 Y39B6A.7 F31B9.1 T27D1.3 ZC412.1 F35G8.1 NPR-2 T21B4.4
70	T08B1.4 SPP-1 C40H1.2 Y49E10.18 F25A2.1 B0035.13 K08B12.1 T21H3.1 C39B5.5 Y49E10.16 K11E4.1 C40H1.8 Y110A7A.7 Y46H3A.4 F28H7.3 Y54G2A.45 F58B6.1 C40H1.7 F46G10.4 K03H6.2 Y49E10.25 C14E2.6 Y51A2B.4 T10B5.7 H41C03.2 C35D10.13 Y51H4A.5 C40H1.9 ZK262.3 C24B9.3 ZK262.2
71	HSP-16.41 SIP-1 F08H9.4 HSP-43 HSP-16.1 HSP-16.49 HSP-16.48 C49C3.8 R11A5.3 MATH-12 HSP-16.11 ZK1128.7 HSP-17 HSP-16.2 UBL-5 RPS-25 UNC-23 F33H1.3 T02H6.11 F08H9.3 C13F10.6 C26F1.3 Y55F3BR.6 HSP-25 Y53G8AR.9 C44B11.1 Y47G6A.25 HAP-1 ATP-4 C50E3.5 C53D5.3
72	M176.8 C25A8.4 C08H9.14 R09D1.10 C08H9.6 C45E5.2 T19H5.2 T13H5.3 C08H9.13 M01B2.6 R09D1.1 T19H5.1 K08F9.3 R09D1.3 R09D1.2 T19H5.3 R09D1.14 C08H9.4 F07G11.9 R09D1.8 R09D1.6 R09D1.5 CHT-1 Y22D7AL.14 C08H9.12 T10D4.3 C08H9.11 T01C4.1 R09D1.7 C45E5.3 T01C4.8
73	PTR-18 T19B10.2 PTR-1 PTR-11 PTR-23 PTR-15 PTR-16 DAF-6 PTR-6 PTR-12 PTR-19 PTR-2 PTR-4 PTR-5 PTC-3 PTR-22 PTR-8 PTC-1 F43D9.1 PTR-10 PTC-2 PTR-17 PTR-20 PTR-3 PTR-13 PTR-14 PTR-24 PTR-21 PTR-9 C03H5.6 F21H12.2
74	ZK1025.2 K08E7.5 F25E5.2 Y48G1BL.7 C41C4.1 C18B2.1 F59D12.3 ZK1025.8 R74.2 F56H6.13 F01D5.10 Y48E1B.7 F55B12.2 F49D11.6 C54F6.3 F49D11.3 K06H6.5 T09E11.3 T21C9.9 F56H6.4 C18B2.2 T24A6.16 F36D1.8 F40C5.1 T15D6.1 Y87G2A.16 K07H8.8 T27C5.12 C31B8.9 F17B5.4 F20C5.7
75	SRD-23 SRD-2 SRD-11 SRD-7 SRD-29 Y77E11A.16 SRD-16 SRD-17 SRD-12 SRD-26 SRD-28 SRD-19 SRD-32 SRD-5 SRD-18 SRD-31 SRD-15 SRD-8 SRD-1 SRD-4 SRD-25 SRD-10 SRD-9 SRD-13 SRD-30 SRD-27 SRD-20 SRD-3 SRD-33 SRD-21 Y32H12A.1
76	T19B4.5 HCP-4 RPN-2 KLP-11 KLP-4 W07G4.3 KLP-7 KLP-19 T07C4.10 KLP-10 MUT-16 BMK-1 KLP-20 KLP-13 KLP-18 OSM-3 KLP-6 KLP-17 UNC-104 UNC-116 KLP-15 VAB-8 ZC262.7 KLP-16 C15C6.4 F36D4.5 T23G5.3 PDHK-2 D2023.4 F26G1.1
77	PQN-87 BTB-11 BTB-14 BATH-36 BTB-8 BTB-6 BTB-13 BTB-16 BTB-21 Y59E9AL.8 BTB-18 BTB-20 BTB-15 BATH-38 BTB-1 BTB-9 BTB-10 BTB-17 BTB-3 Y54F10AM.11 BTB-19 K08E4.7 BTB-5 BTB-4 BTB-2 BTB-7 BTB-12 F25H9.2 BATH-39 R10E4.1
78	CLEC-76 CLEC-72 R07C12.4 CLEC-68 CLEC-71 K08D10.9 CLEC-67 W03D2.6 CLEC-70 CLEC-174 CLEC-77 CLEC-75 CLEC-210 CLEC-69 CLEC-167 CLEC-74 CLEC-81 CLEC-258 CLEC-85 CLEC-168 CLEC-173 CLEC-83 CLEC-206 CLEC-82 CLEC-169 CLEC-80 F38A1.6 T08B6.2 CLEC-84
79	TAG-343 T04B8.3 F35F10.11 R06B9.1 C04E12.11 C04E12.12 RNH-1.2 Y17G7B.14 F48F7.7 ZK938.2 T20D4.6 ZK938.4 Y17G7B.11 F15A4.9 F40F8.8 T12D8.4 ZK643.1 Y49E10.24 F35F10.12 Y51B9A.4 R06B9.3 F48F7.8 R06B9.2 R06B9.4 TAG-50 NPP-5 C04C11.2 F25H5.6 Y53F4B.11
80	C05C8.8 F15G9.1 K08D9.2 Y105C5B.25 C08B6.3 C31B8.7 ZK488.6 C14C6.6 T15D6.10 D1014.5 T06A1.5 F36F12.3 R08C7.4 R05A10.6 D1014.6 C14C6.8 D1014.7 C17A2.2 T05B11.4 C01G5.9 K06H6.4 C14C6.7 F54D10.8 T06A1.1 F46F5.7 C13A2.2 ZK488.5 F28H7.7 F36F12.4
81	SRG-8 SRG-2 SRG-30 SRG-28 SRG-15 SRG-9 SRG-1 SRG-4 SRG-10 SRG-13 SRG-14 SRG-5 SRG-20 SRG-7 SRG-29 SRG-25 SRG-27 SRG-24 SRG-3 SRG-19 SRG-11 SRG-22 SRG-21 SRG-6 SRG-16 SRG-26 SRG-17 SRG-23 SRG-69
82	RME-8 D2085.5 UNC-52 SAX-3 R06F6.8 HIM-4 RIG-6 IGCM-1 AFD-1 ZK688.5 F23H11.4 SAX-7 TAG-163 UNC-40 F56D6.6 T24F1.3 TRA-2 PQN-31 ZYG-12 RIG-4 TAG-53 SYG-2 LAD-2 VC5.2 SYG-1 IGCM-2 T22C1.4 Y57G11C.50
83	F41A4.1 H03E18.1 C06E7.4 NOAH-1 ATF-2 F56D3.1 DUR-1 ACN-1 NOAH-2 C26B9.3 F02D8.1 T27A10.6 H42K12.3 F52C9.5 C01F1.5 K02E10.4 C29E6.4 PQN-22 C02H7.2 C16D9.1 T28B4.4 PEB-1 R07A4.4 F38E11.4 LET-653 F32B4.8 Y49A3A.3 F47G9.3
84	ZIP-2 C02D5.1 R03D7.1 ALH-8 Y106G6H.1 F11C1.5 T25G12.5 PQN-59 E04F6.5 PYR-1 ATF-5 IPLA-1 K09H11.1 T08G2.3 F30B5.4 ACDH-1 F32B5.7 ZK484.1 LET-721 Y45F3A.3 K05F1.3 F13D12.9 C37A2.3 F37H8.3 C04E6.7 IVD-1 F55A12.5 F35H8.4
85	T08B1.1 F23F12.3 F32H5.4 K09E9.1 C46C2.2 ZK637.1 OCT-2 F45E10.2 ZK892.3 T22F7.1 C06H5.6 OCT-1 Y82E9BR.16 F17C11.12 C44C10.3 K05F1.6 OAT-1 B0252.3 F23F12.13 C53B4.1 PES-23 T12B3.2 Y51A2D.18 Y66D12A.13 K11D9.3 Y57G11C.23 B0361.11 T05A1.5
86	Y54E2A.4 WWP-1 C34D4.14 RBC-1 MPZ-1 LET-711 LPD-3 H24G06.1 F40F11.2 F36A2.13 F45H7.6 C44E4.1 LET-805 EEL-1 SAX-2 T05C7.1 C09H10.7 C26H9A.2 D2085.4 Y48G8AL.1 TRR-1 Y92H12A.2 OXI-1 F49E8.6 F08G2.4 B0302.4 C08G5.5 GLO-4
87	F16G10.4 F16G10.14 F43C11.2 T14G12.6 F16G10.9 C52E2.3 F16G10.8 F16G10.13 F16G10.10 F47B7.3 F43C11.4 F47B7.4 F16G10.1 F16G10.3 F43C11.12 F16G10.7 F47B7.5 F43C11.11 F16G10.6 F16G10.11 F43C11.5 ZK250.2 R52.6 R52.5 F16G10.2 F43C11.1 R05D8.11 F07E5.7
88	Y71A12B.15 F47D12.5 K05C4.9 H24K24.2 F12F6.8 F47G4.2 H04D03.4 K07D4.2 K05C4.3 W06A11.2 Y9C9A.13 Y55F3C.9 F44E5.3 C48D1.1 F53G2.1 C50F2.1 Y71A12B.17 ZEEL-1 ZER-1 ZYG-11 Y39A1A.17 C33A12.12 F58D2.1 Y71A12B.12 F44E5.2 Y54G9A.1 Y32G9A.10 LEM-3
89	D2030.3 Y49F6B.2 F54C9.9 C05C8.2 TAG-124 Y23H5B.6 F29A7.6 ZK686.2 PRX-19 F52H3.5 F55F8.2 RBD-1 T06E6.1 C18A3.3 LPD-2 C47E12.7 F28D1.1 F11A10.2 T07A9.8 TAG-267 ZK265.6 W04C9.4 ZK512.2 ZK546.14 T22H9.1 B0238.11 F10E9.4
90	CLEC-91 Y45F10C.4 Y11D7A.7 W09C3.7 F18A1.7 W05F2.3 C28C12.2 CLEC-87 ZC308.4 EEED8.3 ZK813.1 C14B1.9 F48E3.4 ZK813.3 CLEC-266 CLEC-88 C17E4.3 T16G12.4 C05C10.5 C44B12.1 T12G3.6 F46E10.2 C29A12.1 K10H10.5 HIL-7 SYP-2 CLEC-196
91	Y32H12A.8 T23E7.2 MYO-5 PQN-65 UNC-15 PTL-1 MYO-2 Y11D7A.14 UNC-54 SEA-2 HUM-7 LET-75 HUM-5 MYO-3 F09C8.2 DAF-15 C34D10.2 HUM-8 NMY-2 C25H3.6 F45G2.2 T28D6.5 HUM-4 HUM-1 SPE-15 D2005.4 LRS-2
92	Y45F10C.1 Y57A10A.5 CD4.8 T28A8.3 Y57A10A.4 ZK402.5 M57.1 T28A8.4 Y57A10A.1 SET-5 Y57A10A.2 T28A8.5 Y57A10A.8 B0513.6 R05D7.2 Y57A10A.7 ZK402.2 ZK402.3 Y57A10A.3 B0205.9 B0212.3 Y73B3B.1 B0205.1 T28A8.6 Y73B3B.3 SET-28 Y104H12BR.1
93	F14H3.2 C01B12.5 Y73F8A.11 C07A9.8 ZK849.4 R13.3 B0564.3 T21D12.9 C01B12.3 B0564.4 F32G8.4 T19C3.1 C29F4.2 ZK675.3 T23B3.6 ZK688.2 ZC518.1 Y37E11AR.1 R13A1.9 C49A1.3 T20G5.4 C09B9.3 C37A5.1 ZK849.5 C49A1.2 C43G2.4 F32B6.9
94	K01H12.2 F40G9.6 C14C10.1 F43G9.3 TAG-61 F01G4.6 K11G12.5 TAG-194 K01C8.7 TAG-316 C42C1.10 DIF-1 K02F3.2 C33F10.12 B0432.4 D1046.3 F17E5.2 UCP-4 R07E3.4 T05F1.8 R11.1 K11H3.3 F20D1.9 C47E12.2 W02B12.9 T10F2.2
95	T12D8.5 F47B8.1 K07A1.13 F47B8.2 F36G9.7 Y6E2A.4 MTL-1 ZK593.2 H14N18.2 C18D4.4 F55G1.7 ZK632.10 M04D8.7 W06A7.2 NNT-1 NLP-31 F14B8.2 C31H5.4 ZC395.5 C03E10.3 NLP-27 F47B10.8 W03D2.7 SRI-35 NLP-30 C05B5.8
96	F47C12.1 FBN-1 F55G1.13 W02C12.1 MEC-9 C54G4.4 D1044.2 ZC116.3 B0393.5 Y69H2.11 TAG-336 GLP-1 LIN-12 F55H12.3 FBL-1 Y64G10A.7 F52H2.5 SLT-1 Y69H2.2 CRB-1 SPE-9 F58E6.3 TEN-1 EAT-20 F28B3.4 B0432.6
97	NHR-107 NHR-108 NHR-237 NHR-139 NHR-53 NHR-50 NHR-63 NHR-140 NHR-271 NHR-287 NHR-57 NHR-42 Y41D4B.27 NHR-135 NHR-112 NHR-109 NHR-162 NHR-161 NHR-150 NHR-286 NHR-163 NHR-176 NHR-199 NHR-238 NHR-94 NHR-28
98	COL-41 COL-182 F41F3.3 R12E2.14 ZK180.6 F53F1.4 PPS-1 T19A5.3 K03B4.4 C02E7.7 T22F3.3 F53F1.5 COL-17 D1054.9 C02E7.6 COL-131 K04H4.2 DPY-5 ZK180.5 COL-90 COL-152 COL-187 BLI-1 ZK909.3 COL-106 COL-56
99	FBXB-17 FBXB-38 FBXB-29 FBXB-15 FBXB-22 FBXB-18 FBXB-30 FBXB-20 FBXB-32 FBXB-25 SDZ-33 FBXB-16 FBXB-28 FBXB-21 FBXB-19 FBXB-14 FBXB-24 FBXB-37 W08F4.13 FBXB-35 FBXB-112 FBXB-26 FBXB-33 FBXB-34 FBXB-31 FBXB-36
100	C34D4.3 SSP-19 SSP-11 NSPD-4 T13F2.12 F08H9.2 ZK1307.4 NSPD-8 SSP-16 ZC168.6 F44D12.3 C35D10.11 SSP-31 ZK1307.3 SSP-9 F44D12.7 F44D12.5 W02D9.5 SSP-10 M03E7.1 W01B6.4 R08A2.3 F55C5.1 SSP-32 ZK945.6
101	W09G12.7 TAG-18 NSPA-9 NSPA-1 EEED8.2 Y106G6A.4 C07D10.5 NSPD-9 C35B1.4 Y53C10A.2 NSPA-3 T28D6.3 NSPA-8 F48E3.6 NSPA-5 F53E10.4 R11H6.4 C33F10.4 NSPA-7 INS-31 F38E9.1 F42C5.3 NSPA-4 NSPA-6 NSPA-2
102	F08A8.5 FUT-2 T28F2.1 T28A8.2 T26H5.8 Y39F10A.2 C14C6.3 F31F4.17 C06E1.7 Y5H2B.1 C18G1.8 F58D5.3 T25D10.1 W07G4.2 F41D3.6 T26E4.4 F11A5.5 T26E4.5 F31F4.11 EGAP9.3 F17B5.6 Y71H2AM.14 T26E4.3 C17A2.4 K06H6.6
103	UBC-3 UBC-13 UBC-7 UBC-17 UBC-12 UBC-14 UBC-20 UBC-1 UBC-21 C47F8.1 UBC-18 C45G3.5 UBC-9 UBC-16 LET-70 UBC-24 UBC-8 UBC-15 C25D7.8 C25D7.10 UBC-6 F52C6.12 UBC-26 F29D10.2 UEV-2
104	TAG-125 ATG-16.2 EIF-3.I TAG-216 ZC302.2 ATG-16.1 GAD-1 F33G12.2 C18E3.5 CASH-1 GPB-2 K04G11.4 F08G12.2 WDR-23 T10F2.4 TAG-135 LIS-1 F35G12.4 TAF-5 UNC-78 Y66D12A.16 SYM-4 K10D2.1 F21H12.1 CHE-2
105	SLI-1 C09G1.4 TAG-208 MAB-10 ITSN-1 Y76B12C.6 RNP-1 RME-1 EHS-1 EPS-8 MIG-10 FIP-3 DEB-1 LIN-37 Y71H2AM.17 WSP-1 C17E4.10 UNC-11 R11F4.3 K04F10.2 F45B8.3 F52E10.4 B0507.3 Y50D4A.4 C49H3.6
106	F49D11.4 T27A1.3 T27A1.2 T05F1.13 C24H12.1 C24H12.7 F21D9.1 T04B8.2 Y47H10A.2 C53A3.1 Y23H5B.7 T02G6.5 T04D1.2 C24H12.8 C24H12.11 F49D11.2 W10D9.1 C46C11.4 Y73E7A.5 Y39A1A.16 W10D9.2 M01D7.1 W08F4.10 C24H12.10 Y45F10B.12
107	LEC-5 LEC-4 LEC-1 LEC-9 F49F1.10 C27C7.5 LEC-8 LEC-2 LEC-7 LEC-3 DC2.3 C53D6.7 F46A8.8 F49F1.11 T02G6.7 F46A8.3 UNC-93 F49F1.9 F26F2.3 F46A8.4 F46A8.5 LEC-6 Y39G10AL.1 Y47H9C.7
108	COL-55 COL-65 COL-79 Y6B3B.1 SRX-94 COL-156 COL-141 COL-130 COL-146 COL-107 COL-39 COL-63 COL-58 COL-88 COL-142 COL-103 C32B5.12 COL-143 COL-147 COL-64 F11E6.3 COL-54 COL-66 F34H10.3
109	INX-13 INX-20 INX-11 INX-5 INX-1 INX-21 INX-8 INX-9 INX-14 INX-7 INX-22 INX-2 INX-19 INX-10 INX-16 INX-6 INX-3 EAT-5 INX-18 UNC-9 INX-12 UNC-7 INX-4 Y39G8B.8
110	CPAR-1 HIS-13 HIS-45 HIS-74 HIS-42 HIS-59 HIS-2 HIS-17 HIS-71 HIS-63 HIS-49 HIS-70 HIS-69 HIS-72 F20D6.9 HIS-9 HIS-27 HIS-32 HIS-25 HIS-6 HCP-3 HIS-55 C04A11.1 DNJ-23
111	F35F11.1 DRH-1 ROP-1 Y22D7AL.10 SNR-3 HSP-60 SNR-2 ZTF-4 F01G10.1 RPN-9 DRH-3 T04A8.7 TAF-6.1 R11A8.2 C26E6.7 ERI-3 W04D2.5 H05C05.1 F54D8.6 DCR-1 C32A3.2 ZK632.7 RDE-4 C50B6.3
112	NLP-2 K04C2.3 GLB-10 CLEC-249 T01G1.2 Y51A2A.4 F17H10.2 C52E2.2 K07B1.6 F16B4.5 C30F12.3 TAG-253 F20D6.10 PVF-1 C07A9.9 CLEC-248 R10H1.1 T23G7.3 Y44A6C.1 FLP-32 CLEC-260 B0361.10 Y51A2A.12
113	T05E12.3 D2045.8 ZC239.16 SDZ-35 B0281.5 B0281.4 TAG-303 F22E5.8 C40A11.7 B0281.6 F58E1.13 ZC239.4 ZC239.15 ZC239.5 C40A11.4 F22E5.12 F18A11.5 C40A11.2 C40A11.6 F22E5.6 ZC239.3 F21D5.6 ZK546.4
114	T16G1.6 T16G1.4 NHR-83 T16G1.5 Y45G12C.4 T16G1.7 H37A05.2 K02F3.8 F48G7.12 F59B1.10 C18B10.6 F58B4.5 F56A4.5 E02C12.8 F49C12.7 F20D6.5 F59B1.8 E02C12.6 T16G1.3 E02C12.12 D1044.1 H06H21.8 E02C12.9
115	ZK896.5 ZK896.1 K08D8.4 ZK896.4 DOD-24 F55G11.4 C32H11.4 C32H11.9 F55G11.2 C32H11.1 DOD-17 F55G11.6 F55G11.3 C32H11.3 F55G11.7 K10D11.2 K08D8.6 DOD-21 F55G11.8 K10D11.3 DCT-19 F55C9.6 K10D11.7
116	UNC-115 ALP-1 UNC-97 PXL-1 PIN-2 ZYX-1 LIM-9 D1046.1 F57G12.2 NOS-3 C27H2.2 UNC-84 C16C8.5 ZTF-9 TAG-224 GEI-8 UNC-95 Y116A8C.26 PRKL-1 MAGI-1 W07B8.3 C04C11.1 D2005.3
117	NEP-2 T06D4.4 F54F11.2 T25B6.2 F18A12.6 ZK970.1 F18A12.8 F39E9.4 JPH-1 T06D4.3 Y116A8C.5 Y116A8C.4 C49D10.10 F26G1.6 NEP-1 F18A12.3 F18A12.5 T16A9.4 F18A12.4 F12A10.4 F18A12.1 K02F6.9 F45E4.7
118	GPA-11 GPA-1 GPA-12 GPA-14 GPA-8 GPA-13 GPA-10 GPA-4 GPA-16 EGL-30 GPA-6 GSA-1 GPA-3 GPA-9 GPA-5 GPA-7 GPA-15 GOA-1 ODR-3 GPA-2 GPA-18 GPA-17 AGS-3
119	C18A11.1 F56H9.2 SPP-20 C07H4.1 ZK971.1 E04F6.8 NLP-35 T28A11.4 C07E3.5 F08G2.5 NLP-29 TAG-225 E04F6.9 T27F2.4 F14D7.4 NLP-28 Y82E9BR.6 K07A1.7 ARL-7 C09G9.8 Y32G9A.12 Y48C3A.10
120	C44H4.1 K07A12.2 T01G9.3 T27C4.2 PAN-1 F35H10.10 SYM-5 F44E2.4 T23G11.6 ZK682.5 SYM-1 C09F9.4 T19B10.5 K03A1.2 F37E3.2 TOL-1 T05A1.3 C56E6.6 F10F2.4 M163.1 Y71F9B.8 F20D1.7
121	TBA-4 TBB-2 TBA-2 Y39A1A.9 TBB-6 MEC-12 Y19D2B.1 TBG-1 BEN-1 RAN-3 TBA-8 NUCB-1 MEC-7 TBB-1 TBA-7 TBA-6 TBA-1 TBB-4 C01G12.1 TBA-5 TBA-9 GIP-2
122	SRAB-6 SRAB-2 SRAB-4 SRAB-8 SRAB-1 SRAB-12 SRAB-17 SRAB-16 SRAB-26 SRAB-10 SRAB-23 SRAB-3 SRAB-11 SRAB-25 SRAB-18 SRAB-20 SRAB-13 SRAB-7 SRAB-24 SRAB-22 SRAB-21 SRAB-9
123	GRD-7 F41C3.11 C26C6.4 Y40C5A.3 F53F4.7 F28G4.2 GRD-6 GRD-9 F28G4.4 GRD-5 GRD-8 GRD-10 Y48E1B.8 Y57G11C.31 GRD-15 Y51H7C.12 F49C12.1 ZK455.5 GRD-12 F44A6.5 F49C12.3
124	DNJ-19 DNJ-11 DNJ-13 DNJ-12 F09B9.4 DNJ-20 DNJ-14 DNJ-24 K01A6.4 DNJ-10 DNJ-18 DNJ-1 DNJ-26 UNC-76 F54F2.9 Y113G7B.24 DNJ-16 DNJ-17 MDT-11 DNJ-9 DNJ-22
125	C17B7.5 C04E12.5 T20D4.13 W09G12.8 F35F10.10 Y47H9A.1 T28A11.6 Y50D4B.3 Y50D4B.7 T20D4.5 W04G5.4 C04E12.10 C17D12.3 T20D4.3 Y50D4B.4 W04G5.5 PNG-1 ZK1053.7 W04G5.9 T20D4.4 MDT-8
126	R07E3.7 CLEC-14 DAF-18 FIPR-24 T14B1.1 F45D11.2 F58E6.4 E01A2.8 W04G5.8 F45D11.1 F45D11.16 CLEC-16 T13F2.6 K02E7.6 C41G7.3 B0462.1 F45D11.15 W04G5.7 Y102A5C.4 Y94H6A.2 F45D11.14
127	SER-1 SER-5 SER-3 GAR-2 DOP-4 TYRA-3 TYRA-2 DOP-2 SER-7 DOP-3 Y54G2A.35 T02E9.3 TAG-24 SER-2 C24A8.1 GAR-3 SER-4 DOP-1 GAR-1 C24A8.6 F14F4.1
128	DHS-15 F26D2.15 DHS-18 F54F3.4 F53C11.3 DHS-14 R119.3 D1054.8 ZK829.1 DHS-6 DHS-11 C01G12.5 DHS-25 T01G6.1 F12E12.11 R05D8.9 DHS-13 C05G5.5 DHS-9 F59E11.2 DHS-26
129	T01E8.6 R02D3.1 E04A4.5 F21D5.3 C01A2.3 R11A8.5 F59A2.3 LDH-1 F13H8.7 NLP-25 B0491.7 PRS-2 F23H12.2 C18E9.5 C34C12.8 F18F11.1 DAC-1 D2096.1 C14A4.14 MTSS-1 C10G11.7
130	HTZ-1 HIS-3 ZK1251.1 HIS-61 HIS-35 HIS-68 HIS-7 HIS-47 HIS-43 HIS-53 F56B3.4 Y69A2AR.28 HIS-19 HIS-57 HIS-51 HIS-30 HIS-65 HIS-21 HIS-12 HIS-16 HIS-33
131	F47B8.3 C24B5.4 INS-35 C33D9.8 SDZ-27 C06E4.8 ZK353.4 C32D5.1 F53F1.6 T23B12.8 C31H5.5 F47B8.4 NLP-17 PCBD-1 FAR-8 F57B1.5 M03B6.1 PPT-1 F09E10.1 UBC-19
132	T09B4.1 HGO-1 F41C3.7 ELO-5 R12C12.9 R10E4.9 ELO-4 ELO-6 F52E4.5 ELO-9 K08C7.7 F46E10.11 ELO-2 W01C8.5 ELO-3 F16B4.4 C47E12.9 ELO-1 F25G6.8 ELO-7
133	Y61B8B.2 SRW-18 SRA-20 SRA-29 F35C5.3 21UR-4158 SRA-23 SRA-21 SRA-25 SRA-22 SRH-117 SRA-31 SRA-27 F28C6.5 SRA-17 SRA-18 SRA-26 SRA-28 SRA-24 SRA-30
134	T09B4.9 W07E6.2 D2096.8 F55F8.3 RACK-1 FZY-1 K05C4.5 SEL-10 C05D2.10 LIN-23 PRP-17 SMU-1 QUI-1 PRP-4 FZR-1 PTPS-1 T02H6.1 UFD-3 TAG-232 Y54G2A.12
135	POS-1 F38B7.1 OMA-2 MEX-6 Y116A8C.20 MEX-5 DCT-13 OMA-1 Y57G11C.25 C44B12.5 C35D6.4 Y116A8C.19 MOE-3 MEX-1 W02A2.4 F38C2.7 F38C2.5 C17H12.2 Y60A9.3 F39H11.1
136	NHR-130 NHR-127 NHR-30 NHR-145 NHR-218 NHR-37 NHR-54 NHR-131 NHR-230 NHR-178 NHR-142 NHR-170 NHR-213 NHR-232 NHR-43 NHR-102 NHR-84 NHR-216 NHR-231 ODR-7
137	HIS-56 HIS-18 F36D1.5 HIS-26 HIS-14 HIS-67 T10H9.1 HIS-37 HIS-28 HIS-46 HIS-50 HIS-64 HIS-60 HIS-1 HIS-31 HIS-5 HIS-10 C25A1.5 F53A9.1 HIS-38
138	F46C8.1 T23H2.4 T17H7.7 C30G12.1 Y65B4BL.6 ZK829.3 C30H6.5 PQN-40 Y46G5A.29 ZBED-6 MAB-7 C45G9.6 ZC13.3 M03D4.3 F26A10.2 C15C7.5 T11B7.2 F21A3.3 NLP-24 H14E04.1
139	F29G9.2 ZEN-4 K11D12.9 MIG-5 DSH-2 F25F8.1 SKP-1 Y46G5A.20 T09A5.12 DSH-1 F56D1.2 Y77E11A.7 W04A8.6 F53B3.3 B0336.7 RSP-4 F54D5.15 F09E5.7 F53F10.1 Y43H11AL.1
140	T06E6.10 GLB-2 C25E10.8 B0238.12 C10G8.4 SWM-1 Y69H2.3 CRM-1 C25E10.7 C25E10.10 F36H9.4 Y26D4A.12 F23F12.9 Y69H2.10 F26E4.6 M01F1.8 R53.5 T21D12.11 C43E11.9 PQN-16
141	PQN-60 T05E11.8 T17H7.1 ZC204.1 PQN-97 ZK596.1 C28C12.4 C27A12.4 PQN-98 R11G11.6 C28C12.3 F13E9.14 ZK822.6 ZK822.2 M7.9 M7.10 T23G4.5 F13E9.4 F13E9.8
142	K09C4.5 K08H10.6 F13B12.2 ZK829.9 Y39B6A.41 F11D5.5 F11D5.7 Y39E4B.5 C35A11.4 K09C4.4 H17B01.1 F48E3.2 Y37A1A.3 K08F9.1 F53H8.3 F14E5.1 C03B1.13 K09C4.1 K09C4.2
143	TAG-40 F09B9.1 NDG-4 F53C11.2 F52F10.4 C31A11.5 F52F10.3 W06G6.1 C48E7.8 T14D7.2 C06B3.2 C31A11.1 NRF-6 C31A11.7 F28G4.5 T27E4.6 F36G9.12 Y39H10A.2 F14D7.3
144	C15C8.3 ASP-3 OST-1 ASP-5 ASP-4 C11D2.2 ASP-2 ASP-1 LET-756 F28A12.4 F21F8.4 ZK384.6 Y39B6A.24 Y39B6A.23 Y39B6A.22 ASP-6 ZK384.3 F21F8.2 Y52B11A.4
145	FBXB-42 FBXB-45 FBXB-43 FBXB-49 FBXB-41 K05F6.4 FBXB-46 FBXB-54 FBXB-50 FBXB-40 FBXB-47 K05F6.12 FBXB-51 FBXB-52 FBXB-39 FBXB-53 FBXB-48 FBXB-44 K05F6.8
146	SRA-2 SRA-6 SRA-32 SRA-1 SRA-4 SRA-9 SRA-33 SRA-7 SRA-14 SRA-35 SRA-11 SRA-10 SRA-3 SRA-34 SRA-12 SRA-8 F23D12.2 SRA-36 SRA-13
147	RNF-1 C24D10.6 C06A5.8 M01E11.2 T04F8.6 H06I04.1 F59B8.1 Y71G10AL.1 ZK682.7 C18H9.1 COGC-2 F41B4.3 Y48E1B.5 T20H4.5 R03D7.4 RPL-28 HIM-5 F11A5.13 RPL-38
148	Y40B10A.2 TAF-2 C07E3.3 C54H2.4 F52B11.2 F53B3.2 F23C8.3 Y40B10A.7 F54A3.5 F56F11.2 W03C9.5 CCDC-55 Y32B12A.3 ZK328.7 R05D3.8 F11D5.6 Y46G5A.10 Y40B10A.6 K12H4.4
149	NSPC-20 F32H5.3 NSPC-12 NSPC-18 NSPC-9 NSPC-7 NSPC-15 NSPC-5 NSPC-19 NSPC-10 NSPC-14 NSPC-1 NSPC-3 NSPC-16 NSPC-4 NSPC-17 NSPC-2 NSPC-6 NSPC-13
150	SRG-47 SRG-50 SRG-59 SRG-64 SRG-68 SRG-56 SRG-54 SRG-55 SRG-66 SRG-60 SRG-61 SRG-62 SRG-65 SRG-58 SRG-51 SRG-53 SRG-67 SRG-57 SRG-48
151	CYN-2 CYN-6 CYN-15 CYN-11 CYN-1 T22F3.12 CYN-16 CYN-13 CYN-7 CYN-5 Y17G9B.4 CYN-3 SIG-7 CYN-10 CYN-4 CYN-8 ZC250.5 CYN-9 CYN-12
152	SRSX-11 SRSX-7 SRSX-14 SRSX-13 SRSX-6 SRSX-5 SRSX-1 SRSX-16 SRSX-21 SRSX-15 SRSX-17 SRSX-18 SRSX-3 SRSX-9 SRSX-2 SRSX-12 SRSX-19 SRSX-8 SRSX-10
153	C15H7.3 Y18H1A.1 W01B6.6 PPH-2 K03H1.8 C17H12.5 Y62F5A.10 F40G12.10 B0280.11 C07E3.4 Y116A8C.37 F57H12.5 Y57G11C.6 ZK783.3 VW02B12L.2 ZK783.5 ZK809.1 C24D10.1
154	C41H7.6 F14D2.2 K09E3.5 C41H7.5 SDZ-2 LIN-8 C08A9.6 K08A2.1 F54D10.3 K08A2.4 C41H7.3 C08A9.8 MEP-1 C06C3.8 C08A9.9 K09E3.6 B0454.9 C41H7.4
155	F46E10.1 C01G6.7 T08B1.6 C50H11.1 ACS-17 Y76A2B.3 MEC-18 F11A3.1 VEM-1 PRX-11 C32E8.6 R07C3.4 R09E10.3 F47G6.2 T20F7.7 Y65B4BL.5 R09E10.4 F37C12.7
156	ATG-11 GLD-3 F59A2.2 C28A5.2 LFI-1 T12E12.2 LAT-1 PQN-45 C41D11.3 W05F2.6 DCP-66 T12D8.9 C28A5.1 C08B11.3 LIM-8 C34E10.8 ECT-2 K03H4.2
157	C43H8.1 Y106G6A.2 C33A12.4 F26A1.1 MLC-1 C50C3.5 R08D7.5 CMD-1 T12D8.6 K04C1.4 K02E2.6 K08E3.10 MLC-4 C05G5.3 MLC-2 MLC-3 M04F3.4 F40F9.8
158	C35C5.9 F35F10.6 F26F12.5 B0416.7 C04E12.6 F16H6.5 F38E11.6 F35F10.7 M176.4 Y45F10D.10 H10E21.1 F16H6.7 M04C9.3 T21F4.1 M04C9.2 F16H6.4 W04E12.7 M04C9.1
159	LIPS-4 LIPS-9 LIPS-3 LIPS-14 LIPS-6 LIPS-15 LIPS-10 T01C3.4 LIPS-11 LIPS-16 LIPS-17 LIPS-13 LIPS-2 LIPS-7 LIPS-12 LIPS-8 LIPS-1 LIPS-5
160	C26E6.3 GBF-1 Y46G5A.6 AGEF-1 NPP-6 C08H9.2 EFA-6 TSN-1 Y79H2A.3 NKCC-1 NPP-8 Y25C1A.5 F53H1.3 F21G4.6 F40E10.6 M02B7.5 F30F8.3 GRP-1
161	AAT-4 CYP-29A1 K09E2.3 M03E7.2 FIP-5 AAT-2 TAG-314 Y55D5A.4 Y38E10A.17 AAT-6 W02F12.2 AAT-9 C50D2.2 AAT-5 AAT-1 AAT-3 AAT-8 AAT-7
162	Y71F9AL.17 F38E11.5 GPB-1 T12A2.2 Y41C4A.11 C34G6.1 ZK1193.4 R06A4.9 CPF-1 PAD-1 DDL-2 F55C5.7 LIN-3 E03H4.8 C36B1.8 Y18D10A.9 F45G2.4 F45G2.10
163	SRSX-29 SRSX-27 SRSX-26 SRSX-36 SRSX-28 SRSX-32 SRSX-31 SRSX-25 SRSX-38 SRSX-40 SRSX-39 SRSX-33 SRSX-30 SRSX-35 SRSX-34 SRSX-24 SRSX-22 SRSX-37
164	SRH-23 SRH-10 SRH-17 SRH-16 SRH-8 SRH-15 SRH-5 SRH-7 SRH-22 SRH-18 SRH-21 SRH-11 SRH-20 SRH-19 SRH-1 SRH-3 SRH-2 SRH-4
165	TBX-34 TBX-38 MAB-9 TBX-7 TBX-9 TBX-37 TBX-40 MLS-1 TBX-8 TBX-30 TBX-11 Y59E9AR.5 TBX-39 TBX-2 Y46E12A.4 TBX-35 TBX-41 R148.5
166	R12C12.7 C17B7.7 R09E12.5 W03G1.3 K07E8.10 F23A7.7 K02B7.2 K09F6.2 W03G1.4 K02B7.1 C13B9.1 Y55F3C.6 R09E12.6 K02E7.2 Y55F3C.11 C17B7.13 F53A2.3 K02E7.3
167	Y4C6B.2 T10G3.1 Y38E10A.23 F09F7.1 F59B10.4 F08G12.5 F11C1.2 K09H11.6 K02A2.5 PSD-1 F21D12.3 LPR-2 R02F2.8 K07D4.4 Y18D10A.23 Y59H11AR.4 Y32F6A.4
168	F17A9.5 CNC-6 ZK742.4 F17A9.4 F55H12.4 ZK742.3 R13D11.4 K05B2.2 CAT-4 F56D5.3 T10B5.8 MAOC-1 F40H3.1 Y73C8C.10 C39E9.8 W06H8.2 EXOC-7
169	LPR-3 W04G3.2 LPR-4 F59B10.5 T19C3.3 F46G11.2 B0205.4 C15F1.2 WRT-10 T19D7.3 CLEC-180 W08A12.3 ZC328.1 F53B3.6 W04G3.1 F25D1.3 LPR-1
170	T13C5.3 F46B3.19 M01B2.8 F46B3.8 Y116F11B.2 T13C5.2 F46B3.7 F54B8.1 Y5H2A.1 F41E6.8 C04G6.2 F54D10.9 T13C5.7 T25B2.3 T25B2.1 K02E2.8 C04G6.13
171	C15A11.4 F26A1.8 SRH-146 HEN-1 T26G10.5 C05C12.6 W05E10.2 C15A11.7 F19G12.3 F55C9.3 SRH-157 F41E7.7 F26A1.6 F41G3.1 TSP-20 F26A1.7 K12H4.3
172	C35E7.2 DIM-1 CHE-11 M02D8.1 C44E4.2 TTN-1 DIG-1 B0524.1 UNC-22 C27B7.7 F21C10.7 ZK287.1 C41D11.4 KETN-1 F42G8.5 F54E2.4 JAC-1
173	W03C9.1 SGT-1 C36A4.10 F13D12.3 W09G12.6 C23G10.2 C24A3.2 TAG-209 TRAP-4 F58H1.7 Y47D7A.12 NLP-42 R05A10.2 H34I24.2 ZC412.8 Y38F1A.2 Y113G7A.14
174	ASIC-2 F28A12.1 C24G7.2 DEL-1 T28D9.7 C24G7.4 DEL-4 UNC-8 MEC-4 UNC-105 T28F2.7 ASIC-1 MEC-10 DEG-1 C24G7.1 F23B2.3 F55G1.12
175	ABU-11 ABU-6 PQN-54 ABU-7 PQN-5 ABU-8 PQN-57 ABU-9 Y39B6A.1 T09E8.1 K02D3.2 RPS-4 RPL-1 CSN-6 GPI-1 F23A7.1 B0336.5
176	D2096.5 F17E9.3 F17E9.4 F54F7.3 T11B7.1 R04B3.2 F57A10.4 F17E9.2 F56B6.6 R02F2.6 T26A8.3 D2096.10 C41A3.2 SMU-2 D2096.13 Y59H11AR.3 F52C9.7
177	Y11D7A.3 C08D8.1 Y37A1A.2 Y39D8A.1 F31D5.2 M153.2 Y39B6A.27 B0554.7 Y52E8A.4 F36G9.3 B0554.5 Y39B6A.29 ZK6.8 C27C12.4 F31D5.1 ZK6.6 UNC-46
178	SRX-92 SRX-90 SRX-76 SRX-86 SRX-87 SRX-82 SRX-80 SRX-84 SRX-89 SRX-79 SRX-85 SRX-93 SRX-77 SRX-78 SRX-88 SRX-73 SRX-74
179	Y65B4A.2 Y113G7B.15 W07B8.4 CPR-3 CPR-2 CPR-1 R09F10.1 CPR-4 TAG-196 F57F5.1 F32H5.1 F26E4.3 Y71H2AM.25 Y71H2AR.2 CPZ-2 C32B5.7 C32B5.13
180	C10G11.6 C09G12.1 CEH-36 UNC-4 CEH-17 VAB-3 T13C5.4 CEH-45 DSC-1 UNC-30 CEH-37 TTX-1 UNC-42 CEH-10 ALR-1 CEH-8 C05E4.7
181	HIS-15 HIS-34 HIS-58 HIS-4 HIS-48 HIS-8 HIS-11 HIS-54 HIS-29 HIS-52 HIS-20 HIS-62 HIS-41 HIS-44 HIS-66 HIS-22 HIS-39
182	TAB-1 CEH-1 CEH-5 CEH-19 CEH-16 CEH-22 MLS-2 CEH-2 CEH-23 CEH-28 CEH-43 VAB-15 PHA-2 CEH-24 CEH-9 COG-1 CEH-27
183	C16D9.4 F22E5.1 C16D9.5 ZK1225.1 C06B8.2 Y45G12C.1 Y27F2A.6 F28G4.3 F46F5.10 ZK1053.1 F32B4.1 H12I19.8 T15D6.9 C16D9.3 R05A10.7 F41D3.9 F22E5.9
184	T08E11.8 MATH-47 C52E2.4 F58E2.3 F58E2.4 FBXA-136 F40D4.12 Y32B12C.3 FBXA-182 F42G2.2 K10G4.5 T08E11.1 C52E2.5 R05C11.2 F16G10.15 Y70C5A.3
185	DSC-4 F40F4.6 NPP-9 T25C12.3 F28B4.3 R08E3.1 R09H10.5 ROL-3 F47B10.2 Y19D10B.1 C05D12.3 EOR-2 C05D12.2 ZK1193.2 ZK1193.3 Y19D10B.4
186	MCM-2 RPN-1 MCM-5 RNR-1 MCM-3 MCM-7 F54D5.9 F17C11.10 F21H12.6 MCM-6 MCM-4 ZK1127.5 PPFR-2 H14E04.2 F32D8.4 C50B8.4
187	ZK688.7 K05F1.9 K08F4.5 T22B3.3 F43D2.2 ZC262.1 C35A5.4 C16D2.1 DAO-4 F36A2.10 K06A5.3 R05D3.5 F57A10.2 F38H4.6 B0393.3 ZK688.12
188	F47D12.7 KEL-1 KEL-8 C53A5.11 SPE-26 TAG-147 W02G9.3 KEL-3 KEL-10 C05C8.6 C53A5.9 R12E2.1 F23F1.5 F52B11.1 Y102E9.2 Y7A5A.2
189	Y57G11A.2 Y54E2A.9 F46F5.13 K07E8.1 C08G5.3 Y9C9A.1 Y38H6C.19 T02H6.9 F28A10.8 Y37E11AL.4 Y40B10B.1 Y46B2A.3 Y39F10C.1 C47A10.12 Y39A3A.3 R193.2
190	F52F10.2 F14D7.6 T28C12.2 W03C9.6 C25E10.5 T28C12.1 W01B6.3 W05E10.1 F44G4.6 F27D9.2 F57A8.7 C50H11.8 ZK550.2 F58G11.4 Y53G8AR.7 C25E10.4
191	ZK856.12 REC-8 T23F2.2 C06A5.6 C14B1.7 F25B5.2 W09D6.1 R07B7.2 T05H10.4 T07C4.3 PQN-55 GAK-1 APR-1 D1081.7 Y43F8C.6 E01G4.6
192	ENOL-1 F37C4.6 K04F1.1 F23C8.5 F35D11.4 DPY-6 GSY-1 F32B5.1 W10C8.5 ZC434.8 T19C4.1 F11G11.13 T04F8.8 F46H5.3 F44G3.2 PQN-83
193	DAT-1 SNF-11 SNF-8 SNF-4 SNF-2 SNF-12 SNF-3 SNF-10 SNF-9 SNF-6 MOD-5 SNF-5 F56F4.3 Y43D4A.1 SNF-1 SNF-7
194	PAC-1 CYK-4 TAG-341 RRC-1 RGA-1 T04C9.1 TAG-325 Y34B4A.8 GEI-1 C01F4.2 H08M01.2 SRGP-1 PEN-2 F02H6.3 F48A9.1 F43C9.3
195	FKH-7 FKH-6 F22D6.2 DAF-16 PQN-42 RET-1 PES-1 PHA-4 FKH-2 FKH-8 UNC-130 FKH-10 LET-381 LIN-31 LETM-1 TAG-51
196	ZC404.11 F57B7.1 Y23H5B.4 T15B7.11 ZC404.10 C35A11.1 Y54G11B.1 C35A5.7 Y48A6B.1 H34P18.1 Y48C3A.11 T15B7.12 C46F4.1 ZC404.13 D1069.4 T15B7.13
197	SRV-31 SRV-32 SRV-28 SRV-34 SRV-33 SRV-25 SRV-29 SRV-24 SRV-17 SRV-27 SRV-30 SRV-21 SRV-22 SRV-19 SRV-26 SRV-36
198	F43C11.7 B0281.8 ZK1240.2 ZK1240.3 ZK1240.1 ZK1240.6 F43C11.8 B0281.3 ZK1240.8 ZK1240.4 C28G1.6 C28G1.5 ZK1240.9 ZK1240.5 B0281.1 K09F6.7
199	ELT-3 END-3 T21H8.5 ELT-7 ELT-1 ELT-4 CSN-1 EGL-18 CSN-3 ELT-6 END-1 FLP-4 ELT-2 Y34D9A.3 T05A10.6 K08B5.2
200	SRA-16 TZA-1 DIC-1 R10D12.7 C17F3.1 TSP-11 T05G5.4 R10D12.6 F07G6.2 SRZ-30 T06C12.9 W10C8.6 TZA-2 CED-6 CED-1 F25H5.8
201	F56H1.3 K09D9.11 F56D5.9 C18H2.4 F36D3.5 C18H2.1 T08G3.7 C49G7.1 C01G10.1 F26D2.10 C06G3.4 Y67A10A.3 C18H2.5 C18H2.3 D1065.3 F37A4.4
202	RHA-2 MOG-5 TAG-241 F56D2.6 RSR-2 TAG-278 F11A3.2 Y108F1.5 MOG-4 F52B5.3 T05E8.3 MOG-1 Y67D2.6 RHA-1 SMGL-2
203	CLEC-73 TRT-1 CLEC-123 CLEC-79 T20F5.5 CLEC-117 CLEC-152 CLEC-151 CLEC-154 CLEC-153 CLEC-119 CLEC-155 CLEC-175 CLEC-236 CLEC-182
204	PAM-1 R03G8.4 T16G12.1 TAG-10 ZC416.6 F49B2.6 ZTF-6 R03G8.6 Y67D8C.9 T07F10.1 Y42A5A.1 AC3.5 C42C1.11 T12E12.6 Y53F4B.20
205	F44D12.6 C10A4.4 F11G11.4 ZK858.2 B0261.6 C24D10.2 K09D9.9 F42A9.8 F28D1.2 K03H1.12 PQN-71 B0218.7 C10H11.7 C27D6.3 ZK484.4
206	R11A5.4 MXL-3 F17H10.1 PYP-1 TAG-260 EGL-9 C05C10.3 C26B9.1 GEI-7 W05G11.6 SDHD-1 H04M03.1 F46H5.5 C10E2.4 C36B1.7
207	C18H9.3 R01H10.7 F53F8.5 SPAT-1 LAM-2 C36B1.9 LAM-1 W06E11.1 F20H11.6 LAM-3 AGR-1 EPI-1 NRX-1 UNC-6 F45H10.3
208	C49A9.5 E02H9.2 M04C3.3 C49A9.3 F58F9.4 E02H9.4 F58F9.3 C49A9.2 C49A9.9 C49A9.1 E02H9.3 B0001.2 C49A9.6 C49A9.4 E01B7.1
209	T14B4.5 FKB-3 FKB-5 MEL-47 C54E4.2 LON-8 C32D5.12 DUT-1 FKB-2 FKB-1 FKB-6 FKB-8 FKB-4 Y23H5A.3 FKB-7
210	LIN-59 SET-11 C16D6.3 SET-8 C50H2.6 MES-4 SET-2 SET-16 MET-1 SET-12 SET-23 ZK795.1 SET-25 MES-2 MET-2
211	F09D12.2 F42G10.1 NHR-93 T20D4.9 F20B10.2 T20D4.8 C17B7.10 T28A11.17 K02E10.7 F35F10.14 C17B7.8 F19C6.4 T28A11.20 Y19D10B.6 F15E11.11
212	STDH-3 STDH-1 F35H10.3 LET-767 PCM-1 STDH-2 IMP-3 HLH-13 PRX-2 ZK669.5 ZK856.7 STDH-4 SRSX-20 URI-1 DHS-5
213	F08F8.2 DLC-1 DLC-2 LRR-1 R10D12.13 C26B2.1 F13D12.8 MES-3 F26F4.5 UNC-69 DLC-5 CCO-2 T23F11.4 C10G6.1 R10D12.14
214	F54B11.7 ZK849.2 EPC-1 F54C9.3 F10G8.8 STN-1 SPD-1 STN-2 F42G8.10 ING-3 C05D12.5 F43G9.2 F01F1.1 F35D2.4 M02A10.1
215	C08F1.6 C08F1.10 Y82E9BL.3 Y57A10C.1 F36H5.10 Y82E9BL.2 F36H5.4 C08F1.8 Y57A10C.11 Y38E10A.28 C08F1.11 C40A11.8 Y82E9BL.6 F57G9.3 Y82E9BL.5
216	R13A1.5 F58E10.7 T22H9.4 ZC132.3 C02B8.3 C02B8.7 F23D12.3 SNG-1 F40A3.4 C54C6.5 F41B4.2 F23H12.7 H19J13.2 MOM-1
217	F10D7.5 PMR-1 EAT-6 R05C11.3 MCA-3 MCA-1 T06D8.1 C01G12.8 SCA-1 CUA-1 CATP-1 TAT-2 TAT-4 C33G3.6
218	W02D9.6 T06G6.11 ZC155.2 K07A1.6 Y45F10C.2 C08F11.11 D1054.10 C09E9.1 F45E4.5 C08F11.12 F40F11.3 SPO-11 T14A8.2 C17G1.5
219	CAL-2 E02A10.3 PAT-10 TNC-2 B0563.7 CAL-1 Y73B3A.12 CAL-3 CAL-4 B0286.3 K03A1.4 F12A10.5 UVT-2 F43C9.2
220	K04G2.9 F46F2.3 C30F2.3 F19H6.4 F42F12.3 HINT-3 CPIN-1 C14A4.3 R07E5.13 GANA-1 Y70C5A.2 ART-1 K02G10.3 ZK1251.3
221	Y75B12B.8 CCG-1 E01G4.3 R11D1.1 F26G1.2 C41G6.13 F57F4.2 F25E5.8 F48D6.4 F16B4.7 T28B8.1 NIT-1 CSQ-1 Y44F5A.1
222	ZK1321.2 KQT-2 Y55F3C.3 EXP-2 SHW-3 Y73B6BL.19 C32C4.1 EGL-36 Y48A6B.6 F44A2.2 F14F11.1 KQT-3 KVS-1 KQT-1
223	ARL-3 ARF-1.2 ZK180.4 ARF-6 ARC-1 ARL-8 ARL-1 ARL-5 ARL-6 ARF-1.1 Y54E10BR.2 ARF-3 EVL-20 ARL-13
224	SRE-16 SRE-6 SRE-19 SRE-14 SRE-8 SRE-13 SRE-7 SRE-5 SRE-15 SRE-12 SRE-9 SRE-4 SRE-11 SRE-18
225	F32D8.10 R11F4.2 C47E8.3 Y41D4B.24 T11F9.1 Y40C5A.4 ZK1307.7 F57A8.4 B0034.5 Y37E11AL.1 F20A1.2 F56A11.4 C54D10.5 CYD-1
226	E03H4.4 T15B7.17 F56H6.7 F56A4.6 F56H6.9 F46F5.11 T15B7.10 T15B7.6 Y45G12C.11 T15B7.8 T15B7.7 F02C9.2 B0310.1 ZK105.3
227	SRG-32 SRG-45 SRG-31 SRG-33 SRG-40 SRG-39 SRG-44 SRG-34 SRG-38 SRG-42 Y54G2A.38 SRG-41 SRG-36 SRG-37
228	DYS-1 DYB-1 Y39G10AR.10 T27A3.1 F59C6.5 B0303.7 F59C12.3 F33D4.6 C06E4.2 NFT-1 F44D12.1 ZIP-3 Y59A8B.22 F57B10.3
229	F52E1.2 CLEC-49 CLEC-51 CLEC-148 CLEC-52 CLEC-48 CLEC-53 CLEC-86 Y38H6C.8 CLEC-50 CLEC-150 CLEC-149 CLEC-224 CLEC-178
230	CLP-6 DOD-23 CLP-3 CLP-7 F44F1.3 F47F6.9 T11A5.6 CLP-2 CLP-4 CLP-1 TRA-3 Y53H1B.6 W04A4.4 W05G11.4
231	SRXA-2 SRXA-8 SRXA-5 SRXA-15 SRXA-12 SRXA-7 SRXA-6 SRXA-1 SRXA-10 SRXA-13 SRXA-4 SRXA-14 SRXA-9 SRXA-11
232	Y47H9C.2 C17D12.1 F59C6.2 C43H6.7 M18.8 Y39E4B.7 ZK757.4 K02G10.1 TAG-233 SPE-10 R13F6.5 F33D11.12 F09B12.2 T22E7.2
233	C06E4.3 W03F9.9 F28H7.2 F55A4.3 C06E4.6 NHR-151 T01G6.10 DHS-21 F02C12.2 CNC-4 ZK1320.5 Y47G6A.22 C06E4.4
234	D2085.3 IMB-2 NCBP-1 F09F7.3 EGL-45 R12C12.1 RPB-2 C34F6.9 F14B4.3 C35A5.8 TAG-184 FRS-1 GEX-3
235	MIX-1 LIN-36 HIM-1 AJM-1 SMC-3 F59E12.1 GEI-6 UNC-41 PME-6 SMC-4 DPY-27 T22H2.6 ZK1127.4
236	C04G2.9 E03H12.5 Y106G6G.4 ZK265.3 Y59E9AL.3 Y69E1A.2 C38C3.8 T04A6.3 LET-99 F13A7.1 Y59E9AL.2 ZK546.7 K08F8.5
237	PUF-8 PUF-7 PUF-3 PUF-6 PUF-5 PUF-9 PUF-10 FBF-2 FBF-1 PUF-11 Y48G1BL.6 Y48G1BM.8 PUF-4
238	PQN-91 Y5H2A.4 ABU-4 ABU-3 ABU-2 PQN-76 ABU-5 PQN-78 ABU-1 PQN-2 PQN-90 PQN-79 ABU-10
239	F02E9.3 F58A4.2 C50E3.12 C07G1.6 C47E12.11 C33G8.3 SGO-1 SAS-5 F29B9.7 F36D1.4 Y49F6C.8 F36A2.11 B0393.4
240	ACT-5 ACT-2 Y53F4B.22 ACT-3 C08B11.6 ARX-1 F42C5.9 ACT-1 ACT-4 ARX-2 C49H3.8 ZK616.4 UNC-60
241	RMD-3 RMD-4 RMD-6 C04F12.7 F33H2.6 R10E4.7 RMD-1 RMD-2 Y48A6C.3 Y48A6C.1 RMD-5 Y48A6C.4 C16C8.18
242	TAG-32 C06E7.3 C11H1.5 SAMS-1 PRS-1 F23F1.4 Y32G9B.1 H06H21.3 F09G8.3 Y43F8C.8 C06E7.1 ZIG-6 Y105C5B.12
243	ZK1055.4 T08G2.2 F46F5.4 F25H2.7 F41D3.11 F41D3.7 F31F4.1 F32H2.8 F46F5.14 F32H2.11 C54C8.4 ZK1055.2 T26E4.7
244	GLN-1 GLN-5 GLN-6 H21P03.2 F32D1.7 GLN-2 ZK1058.9 T05F1.2 F41B4.1 ZK1307.9 F59A7.5 GLN-3 K04H4.5
245	MLT-10 C53B4.8 W02B8.4 F32A11.7 F19H8.5 Y39D8B.3 F19H8.4 F15A8.7 W02B8.6 Y52B11A.7 W06G6.7 W02B8.3 Y39D8B.1
246	F53C3.5 F53C3.4 H06I04.6 F21C10.4 B0024.3 F53C3.3 F21C10.6 B0222.1 F53C3.6 F37B4.14 F21C10.3 C07A9.12 F53A9.6
247	TAM-1 CASY-1 CAB-1 R04E5.8 ATG-2 TAG-218 C18E3.9 C33A11.1 SKN-1 R12E2.2 ZK470.2 SKNR-1 F13D2.1
248	ZC239.14 ZC239.6 K02F6.8 T23B12.6 C40A11.3 F22E5.11 K02F6.5 C17F4.8 K02F6.6 ZC239.2 ZC239.17 T08G3.13 F22E5.13
249	ZC513.7 SCL-25 C12C8.2 K06A4.5 C15H9.7 C01G10.9 SCL-24 F23H12.5 SCL-26 SCL-3 EIF-3.E F16F9.3 SCL-27
250	F02H6.7 R05A10.5 F58F9.11 T08G3.6 F02H6.6 Y67A10A.11 C55C3.7 F58F9.8 F58F9.6 Y64G10A.1 F58F9.9 F58F9.10 Y67A10A.2
251	F53G12.3 F09F3.5 C46A5.4 BLI-3 HUM-2 MLT-7 F32A5.2 F49E12.1 F10D7.2 K10B4.1 PXN-2 PXN-1 R08F11.7
252	T09F5.1 C47F8.3 T15D6.5 BRE-2 C47F8.6 F14B6.4 BRE-5 B0024.15 E03H4.11 C47F8.5 T09E11.10 C54C8.3 F14B6.6
253	T14B4.9 H41C03.3 F35H8.2 F30A10.4 T27F6.1 R07C3.3 R07B7.6 ZK1225.2 Y51H4A.25 T09E11.6 T28F3.9 T09E11.9 F26D2.3
254	ZK1025.7 T09E11.8 Y47D3B.1 F39G3.2 C18G1.6 C27C7.2 ZK1025.4 F18F11.4 E03H4.5 T15D6.12 M02F4.2 C18G1.7 F41D3.8
255	K12B6.8 Y73C8C.8 C09E7.9 F19B10.10 Y73C8C.3 C16A11.5 F27B3.5 T14G8.2 Y52E8A.2 SDZ-34 T22B2.1 C09E7.5 H05L14.2
256	PAS-1 PAS-3 PAS-2 PAS-7 PAS-4 PAS-5 PAS-6 C56C10.7 Y42H9AR.1 RPL-35 F47D12.3 C48B6.3 F13H10.3
257	CLEC-102 CLEC-252 CLEC-254 CLEC-256 CLEC-250 Y17D7B.5 CLEC-195 CLEC-257 CLEC-191 CLEC-251 CLEC-253 CLEC-255 F11D11.6
258	F19B2.5 C25F9.9 Y43F8B.12 C25F9.5 M04C3.1 M04C3.2 Y43F8B.14 C25F9.14 C25F9.10 Y43F8B.13 ZK1320.11 C25F9.4 Y43F8B.15
259	T01H3.4 C18E9.8 C10E2.5 C27C12.3 F31F6.2 B0393.6 BUB-1 F08G5.1 C50B6.7 M02D8.5 F31F6.3 F31F6.1
260	CPT-6 T20B3.1 W03F9.4 Y57A10C.6 CPT-4 B0395.3 CPT-1 CPT-2 CPT-5 Y48C3A.16 F41E7.6 CPT-3
261	NLP-26 C26E1.2 Y82E9BL.9 T04A8.5 R10E8.2 FBXA-135 Y97E10AR.1 R10E8.1 T09E11.11 F43H9.4 Y6G8.6 Y37H2B.1
262	F07C3.9 F25B3.2 W04B5.1 M05D6.6 F07H5.7 F01F1.3 F10E7.3 C16C4.1 C27H5.4 T22E5.1 Y11D7A.10 F28B3.5
263	F26C11.1 C05C10.4 F07H5.9 T13B5.3 PHO-1 B0361.7 C05C10.1 C26E1.3 C27A2.4 Y71H2AM.16 PHO-4 R13H4.3
264	W05H9.1 F32B5.6 T27F6.4 C03C10.4 K07A1.3 F55H2.7 T05C1.4 K03E6.7 W07G4.5 Y17G7B.17 R07E5.1 Y105E8B.5
265	RPL-21 RPL-16 RPL-13 RPL-24.1 RPL-20 UBL-1 RPS-2 K08C9.7 C49C3.3 R06F6.12 F34H10.1 Y105E8A.11
266	PDI-1 PDI-2 TRAP-3 DPY-11 C14B9.2 C06A6.5 PDI-3 TAG-320 Y49E10.4 C30H7.2 ZK973.11 F42G8.7
267	BBS-5 T24E12.9 SULP-5 SULP-7 SULP-1 D2092.6 SULP-2 W03G9.7 SULP-6 SULP-3 SULP-4 SULP-8
268	M01E5.6 ZK1053.4 VET-6 F44F1.5 SDZ-30 C35E7.1 T04D3.1 ZK1053.2 F44F1.6 F44F1.4 ZK1053.3 HEH-1
269	KAP-1 F56F12.1 K02E7.1 T21B4.3 Y32H12A.4 R07B1.5 R06F6.7 C36C9.5 R07B1.6 Y37H2A.10 Y37H2A.11 F56C9.11
270	C44B7.5 F32D1.6 Y62E10A.14 Y17G9B.9 TBH-1 H02I12.5 F13B6.3 Y18D10A.11 C01F6.2 ZK131.11 PDL-1 Y43F4B.5
271	K11D12.6 C10G8.2 C02F12.5 C46G7.2 K11D12.7 B0222.5 Y49G5A.1 C10G8.3 K11D12.11 K12G11.6 K11D12.13 C06B8.11
272	WHT-1 WHT-8 ABCX-1 WHT-2 WHT-5 WHT-7 WHT-6 WHT-4 ABCH-1 WHT-9 Y45F10C.6 WHT-3
273	GLD-1 F54D1.1 R02D5.1 ASD-2 SFA-1 B0280.17 C18E9.9 RLE-1 K07H8.9 E02D9.1 Y57G11C.36 T06E4.10
274	CLEC-62 CLEC-160 CLEC-63 CLEC-66 C50F4.1 CLEC-143 CLEC-101 CLEC-59 OSM-10 CLEC-65 CLEC-163 CLEC-58
275	Y38C1AB.5 CPG-9 T22B11.2 Y38C1AB.1 C38H2.2 F56H6.1 SQV-5 C16D9.6 C02H6.1 T09E11.12 C17A2.3 E03H4.3
276	C32D5.4 Y57G7A.6 M70.3 F55H12.2 M70.1 Y106G6G.1 C06C6.6 F36G9.13 C06C6.7 F07E5.8 T16A1.2 Y6B3B.3
277	F46C5.2 FIPR-21 Y39G8B.7 F01D5.3 F01D5.1 E04D5.4 ZK673.1 F01D5.5 Y39C12A.1 F01D5.2 Y39G8B.10 Y45F3A.8
278	DCT-12 R13D11.3 F41H8.1 K09C6.6 Y57A10C.9 F41H8.2 W05H5.1 Y57A10C.10 Y57A10C.8 K09C6.10 R13D11.1 C30G7.5
279	BATH-44 BATH-42 MEL-26 BATH-43 SEL-8 BATH-41 BATH-40 RPB-7 C25F6.1 KLP-8 RGA-2 Y51H7C.3
280	R05H5.3 T20D4.7 F29B9.5 T05F1.11 C35B1.5 K02H11.6 T28A11.13 M01H9.1 Y52E8A.3 C30H6.8 F17B5.1 C32D5.8
281	CDH-5 CDH-7 CDH-4 F15E6.5 CDH-6 CDH-10 CDH-8 CDH-12 CDH-3 CDH-1 CDH-9 HMR-1
282	Y59E9AL.6 SPE-11 Y49E10.10 K07A1.5 C03C11.1 C04F12.6 R08A2.1 F27C1.3 C36F7.5 MATH-46 F42H11.1 C47E12.10
283	C28D4.7 F55C12.6 C28D4.8 F22B5.5 F36D3.8 T09F5.10 C28D4.4 C28D4.5 F10G2.7 K08A2.2 ZK1248.5 SEC-23
284	FLP-13 SRR-4 SRR-6 SRR-1 C38C3.6 SRR-2 SRR-5 SRR-10 SRR-9 SRR-8 SRR-3 SRR-7
285	SRB-1 SRB-5 SRB-8 SRB-2 SRB-6 SRB-11 SRB-12 SRB-13 SRB-3 SRB-15 SRB-7 SRB-9
286	C43D7.8 FBXB-63 FBXB-60 FBXB-64 FBXB-58 FBXB-59 FBXB-61 FBXB-65 F55C9.14 FBXB-62 F55C9.11 FBXB-57
287	W03H9.1 K08D10.1 Y54G2A.21 K08F11.2 T07F8.1 C34C12.1 Y20F4.5 Y47H9C.9 F16B4.3 Y61A9LA.12 Y48G1BM.6 ZK686.6
288	LIN-32 HLH-2 HLH-4 NGN-1 HLH-14 HLH-10 HLH-6 HND-1 HLH-12 CND-1 HLH-19 HLH-15
289	DAF-3 SMA-4 BRP-1 TAG-277 SMA-2 SMA-3 F20C5.6 DAF-14 DAF-8 F43E2.7 T01D3.5
290	C39D10.7 C01G8.1 H02I12.1 CPG-4 F14D7.2 GMN-1 F52H3.4 NPP-19 Y37D8A.17 SHC-1 F54A5.2
291	F35F10.5 C17B7.12 Y38F1A.8 CTEL7X.1 K01A2.10 R151.4 Y46H3A.5 Y57G11C.41 Y57G11C.40 R102.6 RPN-12
292	C49G7.7 K09D9.1 C49G7.10 Y17D7B.2 C49G7.5 C06B3.7 F17C11.11 C45B11.2 C49G7.12 F34D6.1 Y17D7B.3
293	IFC-2 IFB-2 B0228.7 IFP-1 IFD-1 IFA-4 IFA-1 LMN-1 Y56A3A.7 IFA-3 IFD-2
294	F25H8.2 F13H8.2 C37H5.5 F23B12.7 Y53C12B.1 F42C5.10 PRO-2 F18E9.3 B0280.9 M106.4 ODR-4
295	F08F3.4 E03A3.5 CLEC-264 CLEC-55 CLEC-227 CLEC-56 CLEC-78 CLEC-57 F41G4.8 R10E8.7 CLEC-54
296	F21F3.6 CTL-1 W02H5.8 CTL-2 K09E4.4 MDT-28 K06A9.2 MDL-1 F20D1.3 CTL-3 MXL-1
297	T04A11.1 T04A11.5 T04A11.2 H35N09.1 F19C6.3 COQ-1 T04A11.4 CDKA-1 ZC317.2 C50B8.1 F15A4.5
298	T20G5.12 C56C10.4 C42D4.3 ZK1010.4 F35B3.4 GRL-21 K10H10.4 T20G5.13 F53F8.4 F13H8.5 T23F11.6
299	F35D2.1 CYN-17 GRL-15 F26D10.11 ZC434.3 F35D2.2 C14A4.9 F15B9.8 PQN-26 T08G5.3 C26B9.2
300	C13A2.3 F32D8.8 K06H6.1 F32B5.3 ZK1055.5 K04A8.1 F56H6.2 K04A8.2 C47F8.7 W08G11.1 F46F5.12
301	F40G9.1 R11A8.7 C11E4.6 M60.7 IKB-1 K04G2.6 C46H3.3 TRP-4 MLT-4 C37A2.8 T04F8.7
302	K04C1.5 C44C10.7 F16B12.7 E02H4.6 F39F10.2 F22F1.2 ZC373.3 F39F10.3 K08H2.5 F22H10.1 C55B6.5
303	C27A12.6 C17H11.4 Y49F6B.9 Y57A10A.31 TAG-349 C27A12.7 PDR-1 T12E12.1 ARI-1 Y53H1A.2 C17H11.6
304	C30B5.5 C26F1.6 K10C8.2 F39B3.2 T14C1.1 F53B7.2 Y41D4A.8 K07E8.5 C56A3.3 T19F4.1 C05E7.4
305	K11H12.3 F39E9.1 K11H12.4 TAG-244 Y46D2A.1 C18H7.11 F21F8.6 C34H4.2 Y41D4B.15 Y46D2A.2 K11H12.11
306	T21G5.4 W02F12.3 C27D8.2 F26A3.5 ZK945.7 C25D7.2 C25G4.6 F32H2.7 F40F9.3 C08F8.3 C32E12.1
307	F10A3.4 F35E12.5 F35E12.10 F35E12.8 F53C11.1 F35E12.9 F20G2.5 F35E12.4 C14C11.4 F35E12.2 F54B11.11
308	C46C11.1 EAT-16 RGS-3 C09G5.8 RGS-2 EGL-10 RGS-7 RGS-4 RGS-6 RGS-1 F13H8.6
309	LRX-1 ZC101.1 NID-1 LRP-2 LRP-1 TAG-162 T13C2.6 F14B4.1 M03E7.4 F09B12.5 PFD-3
310	ALH-2 ALH-1 ALH-4 ALH-12 ALH-3 ALH-6 ALH-9 ALH-7 ALH-5 ALH-11 ALH-10
311	PROM-1 TBX-36 F08F3.6 F29G9.7 T10C6.7 T08A9.5 T10C6.10 T08A9.6 T10C6.16 W06D4.2 T08A9.4
312	DOD-19 F12F6.7 H20E11.1 DOD-20 ZK6.11 B0024.4 F54E2.1 Y47H9C.1 F11D11.4 F11D11.3 C30E1.8
313	C27D9.1 C05E4.12 BE10.3 F10E7.1 F53A2.1 F53C3.11 T05A7.11 Y47D3A.1 PHA-1 LIG-4 C07E3.8
314	Y71D11A.3 F08D12.3 Y110A2AL.9 PHAT-6 R10F2.5 F08D12.2 Y110A2AL.2 M04G7.1 PQN-88 Y110A2AL.3 H14A12.3
315	F58F6.5 F58F6.6 F57B1.1 F54E2.5 C34B4.5 F57B1.9 ZC196.9 F57B1.8 ZC196.8 T09E8.4 Y51A2B.2
316	Y25C1A.13 F58A6.1 F09F7.4 ECH-7 B0272.4 ECH-5 ECH-4 ECH-6 ECH-2 ECH-3 C32E8.9
317	C01G5.5 K07C5.2 F53F1.2 ZK1290.5 Y39G8B.2 C35D10.6 Y39G8B.1 F53F1.3 T08H10.1 C07D8.5 MEC-14
318	Y40H7A.2 F28A10.5 R05A10.8 Y39F10A.3 F38C2.4 Y105C5B.23 K06H6.2 F28A10.2 Y55F3AM.11 Y40H7A.4 Y40H7A.3
319	T24C2.3 C09G9.7 R13.2 SRAB-15 PAX-3 PAX-1 PAX-2 EGL-38 F48B9.5 F21D12.5
320	W08E12.6 T06E4.8 T06E4.9 D2092.8 F20B10.3 F41E6.11 T06E4.7 JUD-4 Y47D3B.6 T10E10.4
321	LARP-2 F53A3.6 Y39G10AR.16 PQN-20 LET-526 LARP-1 C56G2.1 IFG-1 F28E10.1 Y48A6B.10
322	COL-116 C14B1.2 C41G11.1 COL-102 F40H3.2 ZK643.2 F28H7.6 T10C6.8 F33D11.9 SGN-1
323	NHX-8 PBO-4 NHX-2 H36L18.2 NHX-9 NHX-6 NHX-5 NHX-3 NHX-1 NHX-4
324	C09H5.2 K07E3.7 TAT-1 C02E7.1 Y59H11AR.2 C10C6.6 W08D2.5 TAT-5 TAT-3 TAT-6
325	NPP-7 ZC123.3 MDT-6 AMA-1 RPC-1 DPY-21 MDT-21 MDT-10 LET-49 Y48E1A.1
326	GST-3 GST-5 GST-41 GST-16 GST-2 LIN-28 F36D4.1 SDZ-15 XPA-1 F44E7.5
327	ZK250.9 F52G3.3 F33H12.6 F11C3.1 Y53F4B.7 Y16E11A.2 PIF-1 F59H6.5 Y53F4B.26 Y46B2A.2
328	LYS-3 LYS-7 LYS-1 LYS-2 LYS-4 LYS-8 LYS-5 LYS-6 LYS-10 LYS-9
329	F48G7.7 C01G10.6 F15A4.6 F41G3.21 C14C6.2 F41G3.19 C54D10.3 F41G3.10 F41G3.20 F35A5.2
330	Y66H1B.3 Y66H1B.2 ANC-1 FLNB-1 PBRM-1 T23B5.3 FLNA-1 T15B12.1 M116.5 Y66H1B.5
331	ZK673.2 PPP-1 C29F7.3 LET-754 C44C1.1 K08D12.3 F07A11.5 F13E6.2 F38B2.4 F40F8.1
332	F18A11.2 F20G2.3 CTG-1 R03A10.5 CGR-1 H41C03.1 F28H7.8 C11H1.9 CTG-2 PRX-3
333	TAG-310 PAB-1 EXC-7 ETR-1 Y46G5A.13 SAP-49 UNC-75 SET-3 EIF-3.G C27D6.4
334	SRX-2 SRX-10 SRX-5 SRX-4 SRX-8 SRX-7 SRX-3 SRX-6 SRX-9 SRX-1
335	C31E10.8 TAG-236 F41D9.1 T24D11.1 Y45F10A.6 ZK1248.10 C04A2.1 R06B10.5 F35H12.2 Y46G5A.1
336	F01G10.10 F10D11.6 F44A2.3 ZC513.2 ZC513.1 SYP-1 C06E8.5 C55C3.1 C06G1.1 ISP-1
337	F54B11.10 C14F11.6 F33H2.8 ZK899.2 F37B12.1 Y57A10A.23 Y41G9A.5 F49H12.5 C14H10.2 CNC-8
338	F09C8.1 R07B7.8 Y73B6BL.37 Y65B4BR.1 W02B12.1 R07B7.9 F36A2.9 F13H8.11 T19D7.7 Y40B10A.9
339	STL-1 MEC-2 STO-1 STO-4 STO-3 STO-2 STO-6 UNC-1 UNC-24 STO-5
340	RGS-9 F26G5.1 RGS-10 T06D4.1 RGS-8.1 W03C9.2 ZC302.3 T02E1.6 RGS-8.2 RGS-11
341	K02E11.6 K02E11.5 K02E11.7 K02E11.3 T19H12.3 F22D6.15 K02E11.4 C01B10.7 Y73B6A.3 K02E11.9
342	GSNL-1 F56A8.3 ZK546.2 F43C1.1 LET-413 SOC-2 C14F11.2 FLI-1 Y42G9A.3 C34C12.5
343	T03D8.6 Y97E10AR.2 R13.4 H14N18.4 W03G1.5 T19H12.6 F55D12.1 C53D5.5 Y7A9A.1 F40G12.9
344	DHS-8 K10H10.6 DHS-7 DHS-22 DC2.5 DHS-24 E04F6.15 DHS-1 F32A5.8 DHS-17
345	C50E3.13 Y69A2AR.12 Y69A2AR.9 F56A8.8 Y69A2AR.8 Y69A2AR.14 Y69A2AR.25 Y69A2AR.13 Y54G2A.13 T28F12.1
346	Y51A2D.8 F15D4.4 CPR-6 K02E7.10 CPZ-1 Y51A2D.1 TAG-329 T19D7.6 R07E3.1 CPL-1
347	COL-144 COL-145 COL-10 COL-118 COL-61 COL-148 COL-176 COL-127 COL-126 COL-89
348	T07G12.3 F15H10.7 K03A11.4 R03G8.3 R03G8.1 F10C2.3 Y41E3.1 M03F8.5 F07C3.3 Y73F8A.35
349	KNL-1 NDC-80 HIM-10 T13H5.4 KNL-3 LIN-35 MIS-12 KBP-3 KBP-4 DIV-1
350	F41C3.1 C50E10.2 T16A9.3 ZK973.8 F40G12.7 W03D8.7 Y49F6B.8 F14D7.1 C25G4.8 C25G4.7
351	LIN-15B F19F10.10 GON-14 ZK662.5 F19F10.11 SDZ-19 T23E1.2 F46F2.4 Y67D8C.3 Y32B12B.4
352	GLR-5 NMR-2 NMR-1 GLR-3 GLR-4 GLR-6 GLR-2 GLR-1 GLR-7 GLR-8
353	GLY-8 GLY-6 GLY-5 GLY-9 GLY-10 GLY-4 GLY-3 GLY-11 GLY-7 DPM-1
354	PAL-1 LIN-39 MAB-5 EGL-5 VAB-7 F44E7.9 CEH-13 C38D4.9 T04A8.11 F53F4.10
355	K09B11.9 LIN-65 R03A10.1 C04G6.4 B0261.4 TAG-210 RPL-30 T01B6.1 K10C2.4 ZK1073.2
356	Y22D7AL.13 T10B11.7 NCBP-2 R08D7.1 C30B5.4 RNP-7 CPF-2 REV-1 C18E3.3 R07E5.3
357	SRV-15 SRV-14 SRV-7 SRV-16 SRV-11 SRV-13 SRV-12 SRV-10 SRV-9 SRV-8
358	SPON-1 T21B6.3 PPN-1 GON-1 ADT-2 C36B7.5 C23H3.3 F14H12.3 F53B6.2
359	LBP-7 Y71H2B.1 LBP-5 LBP-9 LBP-6 LBP-8 Y49A10A.1 T04C10.3 R05D7.1
360	COL-183 COL-114 F23F1.2 COL-2 C05D10.4 COL-98 COL-122 COL-43 COL-37
361	GRL-23 F52F12.5 F47B3.4 F36A2.12 ZC376.8 F47B3.5 T05E11.7 F59E12.9 Y106G6H.14
362	ENT-2 EIF-3.B F16H11.3 C47A4.2 ENT-1 SUL-1 F44D12.9 F36H2.2 ENT-3
363	NHL-2 T19B4.1 NCL-1 LIN-41 Y71G12B.4 UNC-96 NHL-1 Y54E10A.5 F21F3.1
364	R09F10.8 R04D3.3 R04D3.2 M02F4.1 F14H3.6 Y38F1A.1 Y105C5B.20 F54F7.6 Y48D7A.1
365	T19D12.1 C18H9.6 H43E16.1 F36H12.1 F47B7.7 T01D3.6 T19D12.4 T19D12.3 T19D12.2
366	C55A6.3 C55A6.4 C55A6.6 SDZ-8 F15D3.5 C30G12.2 DHS-31 ZK697.14 DHS-12
367	F36A4.3 F36A4.2 F36A4.4 KCA-1 F47C12.11 F47C12.6 F36A4.1 F47C12.7 F47C12.8
368	C05E7.3 SBT-1 NLP-6 NLP-15 NLP-14 FLP-1 NLP-9 H05L03.3 CPG-8
369	VIT-4 VIT-2 D1054.11 VIT-6 VIT-5 VIT-3 VIT-1 T26H5.4 NPP-2
370	Y110A7A.19 SET-15 SET-21 SET-20 SET-32 SET-6 SET-19 SET-33 SET-13
371	Y6G8.3 C06E1.8 PZF-1 SDZ-38 F36F12.8 F47H4.1 HAM-2 Y66D12A.12 F59B2.14
372	CDR-4 CDR-2 PRX-12 CDR-6 Y57A10A.26 CDR-1 CDR-7 C25H3.7 CDR-5
373	Y48A6B.8 K09F6.6 Y61A9LA.4 K02B2.6 M04C9.4 F23C8.11 F59H6.2 F49C5.3 F40E3.6
374	WRS-1 Y46G5A.4 Y54E2A.6 C28H8.3 W02D9.3 Y55B1AL.3 POLQ-1 MTR-4 F01G4.3
375	BIR-2 HRD-1 BIR-1 ZK930.3 ZK1128.2 SEL-11 R12B2.2 Y119C1B.5 RPS-23
376	R11A5.7 T06A4.3 Y18H1A.9 Y47G6A.19 W01A8.6 F02D8.4 Y59C2A.1 T06A4.1 ZC434.9
377	SCRM-3 SCRM-8 SCRM-5 SCRM-1 SCRM-2 C53C7.3 SCRM-4 SCRM-7 SCRM-6
378	EBP-3 EBP-1 C03A3.2 EBP-2 C56G2.7 T20B12.7 RSA-2 UNC-14 F23H11.9
379	R13A1.1 SRW-15 SRW-8 SRW-128 F36D3.7 SRW-9 SRW-10 R09H3.1 C14E2.5
380	Y38E10A.13 Y38E10A.11 F43G6.4 Y38E10A.16 Y38E10A.25 Y38E10A.26 Y38E10A.12 Y38E10A.15 Y38E10A.9
381	F11E6.1 Y4C6B.6 C33C12.8 C33C12.3 F56F10.2 Y116A8C.22 F12F6.2 LON-2 Y45G5AM.9
382	Y37H2C.1 C08A9.3 C30E1.3 C30E1.6 C30E1.2 F39F10.5 Y17D7B.4 C30E1.7 C30E1.4
383	T07G12.2 T07G12.5 T09F5.2 T07G12.4 C17H11.5 C51E3.6 Y59E9AL.4 R11E3.2 T25D10.4
384	SRT-63 SRT-70 SRT-61 SRT-62 SRT-69 SRT-64 SRT-68 SRT-65 SRT-67
385	B0284.1 B0284.2 ZK355.3 C17H1.4 SRI-76 C17H1.7 B0284.4 Y26D4A.8 C17H1.6
386	D2063.1 R04B5.6 SODH-1 SODH-2 H24K24.3 Y50D4C.2 R04B5.5 Y48A6B.9 Y77E11A.6
387	M01A10.1 ZK418.9 VILN-1 C12D8.1 C06G4.1 HTP-3 CIDS-2 ZK643.5 PQN-14
388	F19F10.1 F19F10.5 LIN-1 TAG-97 Y73B3A.5 ETS-5 AST-1 ETS-4 C50A2.4
389	T07D3.4 F28A10.9 T07D3.5 W02B3.4 T07D3.6 Y22D7AL.11 T07A5.1 W02B3.5 W02B3.7
390	SMA-1 ATN-1 GPC-1 B0250.2 EHBP-1 C50E10.1 F14F11.2 B0495.9 VHA-9
391	LAG-2 DSL-3 Y41D4B.6 DSL-1 DSL-6 DSL-2 DSL-5 DSL-7 NHR-146
392	T20G5.9 F45G2.8 SNN-1 T05C1.1 F10D7.3 GLRX-10 R03H10.2 ZC178.2 B0284.3
393	GIT-1 R05F9.1 CNT-1 CNT-2 F01G12.6 W09D10.1 K02B12.7 F07F6.4 Y38H8A.2
394	F35E2.5 Y116A8A.6 Y116A8A.4 Y47H9B.2 F36D1.6 D1081.3 F35E2.9 R01H2.2 F15H9.1
395	T09A12.2 C11E4.2 C11E4.1 F26E4.12 R03G5.5 Y94H6A.4 R05H10.5 F55A3.5
396	ECH-8 HACD-1 T08B2.7 B0272.3 ECH-1 F54C8.1 ECH-9 Y71F9B.9
397	F35G12.1 EAK-4 FIPR-22 F45E1.4 W01B11.6 FIPR-23 F28F5.4 F12A10.7
398	F57H12.4 F21C10.12 F53A9.5 K06C4.9 K06C4.8 K06C4.17 C54A12.2 R12C12.3
399	C33G8.2 F43G6.10 K01D12.7 C47A4.5 K01D12.15 M199.8 Y45F10B.3 Y105C5A.26
400	TAG-120 F15D4.2 XBX-6 Y42H9AR.2 TMBI-4 Y71F9AL.7 T10H9.3 SBP-1
401	Y46G5A.7 K08B4.2 W04A8.5 F15A4.2 Y46G5A.8 C47D12.4 Y46G5A.39 W04A8.3
402	Y43F8C.4 PMT-1 ZTF-2 MDH-1 C04C3.3 TAG-173 F29B9.8 QDPR-1
403	GLA-3 PEK-1 WEE-1.3 Y38E10A.8 Y37B11A.3 F40H6.6 Y60A9A.1 F08B4.3
404	T05A7.7 F44A2.7 C03G6.17 ZK228.4 F31F7.1 F21D9.4 T24A6.20 ZK228.3
405	SNT-4 SNT-6 SNT-2 F54G2.1 SNT-5 SNT-1 SNT-3 T10B10.5
406	INS-11 T20D4.10 C17B7.4 Y69E1A.8 T02C1.1 GRL-24 W09C3.2 K10C9.9
407	ZC196.2 F53F8.3 F43G6.8 B0416.4 F42G2.5 Y6D1A.2 VPR-1 F26E4.2
408	F32A5.3 C08H9.1 K10C2.1 F45D3.2 Y40D12A.2 F41C3.5 K10B2.2 Y32F6A.5
409	D1065.1 F45F2.1 B0212.1 F45F2.7 F45F2.6 F14B8.7 H19J13.1 F45F2.5
410	GRL-10 GRL-9 GRL-12 GRL-7 GRL-3 GRL-8 GRL-11 GRL-13
411	Y37D8A.5 Y69E1A.1 W03D8.10 T16A9.5 W03D8.9 F58A6.5 K06A5.2 F32B4.2
412	C54C8.2 T15D6.4 F01D4.9 C18G1.3 K08H2.9 F22F7.6 F21H7.10 F56H6.6
413	F15E11.12 F15E11.1 F15E11.15 Y54G2A.46 Y54G2A.47 Y19D10B.7 F15E11.14 F15E11.13
414	SRW-12 SRW-19 SRW-17 SRW-14 SRW-16 SRW-11 SRW-22 SRW-24
415	PQN-48 R07E5.4 F37H8.5 ZK669.3 ZK669.2 C02D5.2 Y18D10A.2 W04A4.3
416	T28H11.7 C32E8.4 ZC477.7 C03D6.6 F07A5.2 DCT-9 GLN-4 Y47D3A.31
417	CYP-34A6 CYP-35A2 CYP-33C2 CYP-35B1 CYP-35A1 CYP-34A4 CYP-35B2 CYP-33E3
418	FBXB-78 K08E4.8 FBXB-76 FBXB-8 FBXB-79 FBXB-77 FBXB-9 FBXB-74
419	F29C12.4 EFT-2 EFT-1 ZK1236.1 F58G1.8 K10C3.5 Y119D3B.14 F16H11.2
420	NCX-7 Y26E6A.2 R10E8.4 NCX-6 F55G1.15 NCX-9 NCX-8 NCX-10
421	COL-153 COL-74 ROL-6 COL-158 T20F5.4 T09B4.5 DPY-17 LON-3
422	F44C8.7 ZC250.3 UGTP-1 SRF-3 C03H5.2 K06H6.3 ZK896.9 B0212.4
423	Y47D7A.13 W08E12.5 PQN-74 R12E2.7 W08E12.2 W08E12.3 W08E12.4 GSTO-3
424	F13D11.3 VHP-1 F26A3.4 ZK757.2 LIP-1 C04F12.8 Y54F10BM.13 C16A3.2
425	F58E6.1 C42D4.13 K10D6.4 STA-1 F18E9.4 T08G11.4 LPD-5 C06A6.2
426	R11D1.3 K09C6.9 ZC132.2 C45E5.4 Y38H6A.1 R11D1.4 T02B11.4 T02B11.3
427	B0416.5 C05G5.1 C42C1.8 C27A7.6 Y43D4A.3 Y43D4A.4 C09D4.1 C13C4.6
428	K06A5.6 M176.2 SGCB-1 T14D7.1 T10E9.9 F28A10.6 ACDH-2 F54D5.7
429	EGL-19 UNC-2 LET-19 F17C8.6 NCA-1 NCA-2 CCA-1 SUR-2
430	R02F11.1 C30F12.1 F58G11.6 C43F9.5 W03F8.10 Y61A9LA.11 C23F12.4 Y41D4A.1
431	C52D10.3 C52D10.1 F37C4.5 ZK1055.7 MDT-18 C36F7.2 ZK1055.6 OSTF-4
432	THN-1 THN-2 MEX-3 Y110A2AR.1 THN-3 THN-4 THN-5 THN-6
433	F32G8.3 TYR-3 Y44E3B.2 TYR-1 Y73B6BL.1 TYR-4 TYR-2 R05F9.6
434	K10D11.6 T19C9.8 C29F3.7 T05E12.6 ZK1037.6 K10D11.5 K10D11.4 R08H2.8
435	C55A1.6 F14D7.5 F14D7.10 F14D7.7 F14D7.12 C55A1.7 C55A1.4 F14D7.14
436	PCP-1 F19C7.2 F19C7.4 F19C7.6 C26B9.5 PCP-4 F28E10.5 F56F10.1
437	CNG-1 TAX-4 TAX-2 Y76B12C.1 C23H5.7 CNG-3 EGL-2 UNC-103
438	F46C5.9 C17E4.2 KLC-1 KLC-2 UNC-16 ATP-5 TAG-298 PQN-52
439	F42G9.1 FEM-1 NSPB-12 FEM-2 F33A8.6 T23F11.1 TAG-93 FBXA-1
440	R06C1.4 R09B3.3 RPL-22 M28.5 R09B3.2 TIN-9.1 B0336.3 PABP-2
441	SPP-3 SPP-4 SPP-5 SPP-9 SPP-2 SPP-6 SPP-14 SPP-21
442	F02E8.4 F57C7.1 PCAF-1 TAG-332 GEI-17 F13C5.2 R09A8.2 T24D5.5
443	C18F10.2 TAG-178 T28F3.1 TAG-149 TAG-64 C01F6.1 GEM-4 K10C8.3
444	C01H6.4 FMO-4 FMO-5 FMO-1 C46H11.2 FMO-2 F58H10.1 FMO-3
445	C12D5.9 F40G12.4 F08D12.7 C12D5.10 Y73C8C.4 R13D7.2 C50H11.17 F40G12.6
446	SRH-38 SRH-32 SRH-31 SRH-36 SRH-33 SRH-34 SRH-35 SRH-37
447	C16A11.6 Y54G2A.22 C17F4.5 M02B7.1 T16A1.3 C16A11.9 C08G5.2 F35F11.3
448	R02F2.5 F08B4.7 C46H3.1 ZK666.2 PQN-21 TLP-1 DLX-1 C08B6.10
449	CCT-4 CCT-6 CCT-8 CCT-3 CCT-7 CCT-5 CCT-2 CCT-1
450	GLT-3 GLT-5 GLT-6 GLT-4 GLT-1 F28C1.1 GLT-7 C17E4.6
451	TTX-3 MEC-3 LIN-11 LIM-4 LIM-6 CEH-14 LDB-1 LIM-7
452	SFXN-1.3 SFXN-1.2 SFXN-1.1 SFXN-2 SFXN-5 SFXN-1.5 SFXN-1.4 VY10G11R.2
453	CSN-5 F37A4.5 NPP-4 MEL-28 NPP-22 RPN-8 RPN-11 F42A6.6
454	Y75B8A.34 H20J04.7 C50E3.7 C50E3.8 Y26G10.4 Y26G10.1 C50E3.9 F14D7.9
455	ZC15.1 F07B7.7 Y81B9A.1 ZC411.1 F41G4.5 ZK228.1 F41G4.4 EGAP798.1
456	PBS-6 SWP-1 VHA-16 C23G10.8 SQV-4 PBS-3 C06A8.1 F59A2.4
457	EYA-1 W08E12.8 C02B10.5 T01G1.3 Y54G2A.26 F20A1.6 T04H1.5 F54C8.7
458	NPP-1 Y37D8A.11 MRG-1 SMN-1 RFP-1 F54D11.4 F41H10.4 ZK1127.3
459	F40A3.7 T10E10.3 K03H6.5 R13H7.2 D1014.2 F59B2.13 K03H6.1 W10C4.1
460	MRT-2 DAD-1 Y54G11A.11 HPR-9 Y45G12B.2 Y67A10A.7 ZK688.3 DAO-3
461	F22B3.7 CLEC-189 CLEC-171 CLEC-188 F22B3.10 Y77E11A.8 F22B3.5 M199.7
462	Y37D8A.16 CUL-3 CUL-1 CUL-5 CUL-2 CUL-6 CUL-4 CAND-1
463	HSP-12.6 C53B7.3 HSP-12.3 F09F7.6 HSP-12.2 F23F1.7 HSP-12.1
464	PSF-1 C36A4.5 PGK-1 F32A7.5 F25D7.4 K08E3.4 C24G6.3
465	Y45F10B.13 Y43F4A.4 GRS-1 W10G11.17 Y39E4A.3 T05H10.6 ZK1098.4
466	M03B6.2 C10E2.6 C01B4.9 C49F8.2 Y19D10A.12 PES-22 T02G5.12
467	F11F1.1 F44E5.5 C30C11.4 F44E5.4 HSP-70 T24H7.2 STC-1
468	D2023.5 F11G11.9 R186.6 H12D21.4 H12D21.7 Y59H11AM.3 Y59H11AM.2
469	C04G2.8 NSPD-7 T14G10.8 T23B3.5 C10G11.9 C25A8.1 T27A3.4
470	KLP-3 F40A3.6 COL-140 COL-19 COL-8 F44B9.2 COL-184
471	UGT-17 UGT-48 K04A8.10 UGT-16 UGT-34 UGT-22 UGT-63
472	K08D9.4 Y73C8B.3 F10D2.10 C31H5.1 Y73C8B.2 Y73C8B.1 F35H12.5
473	TPH-1 ZK563.2 PAH-1 FRM-9 CAT-2 CEH-41 F09G8.7
474	B0218.2 B0218.1 Y56A3A.12 Y41C4A.2 Y56A3A.5 Y53F4B.18 F58H7.2
475	F18E2.1 F21A3.2 H25K10.1 Y105C5B.7 Y105C5B.3 C08B6.14 Y105C5B.15
476	PCP-2 K12H4.7 F01F1.9 PCP-3 F23B12.4 PCP-5 CCDC-47
477	W01A8.2 FRM-10 B0361.4 C37H5.3 F48E8.3 C37H5.2 C25A1.12
478	W09D12.1 K03B8.6 W01F3.2 T21D11.1 ZMP-1 C31B8.8 H36L18.1
479	COL-175 COL-128 COL-129 COL-35 COL-49 COL-38 CLX-1
480	W03D8.5 F36H12.3 F47B10.5 R08H2.10 C35E7.9 C18F10.9 K08E3.2
481	F23B2.10 C53A5.6 Y38C1AA.6 T20G5.10 F56A6.5 C30F2.2 ZK177.8
482	H28G03.1 MSI-1 SUP-12 TAG-169 W02A11.3 HRP-1 SQD-1
483	F13B12.3 H34I24.3 Y38C1AB.6 F56F11.5 Y38C1AB.2 W03B1.2 PQN-66
484	F47E1.2 Y32F6B.1 F53B1.8 Y70G10A.3 F21G4.1 F47E1.4 K02G10.5
485	PYC-1 PCCA-1 NPA-1 T28F3.5 F32B4.4 POD-2 F32B6.2
486	ZC373.1 K10H10.2 C17G1.7 R08E5.2 F59A7.7 F59A7.9 F54A3.4
487	Y37A1B.7 DPY-7 ZK1025.5 DPY-10 DPY-8 TAG-297 CNC-3
488	IFB-1 C01B10.6 MUA-6 IFC-1 FRH-1 SYN-3 F08G5.3
489	W06D11.3 F36A4.5 C34B2.4 F33D11.1 Y1A5A.1 F35H8.1 NLP-4
490	INS-33 C07D10.1 Y40H7A.9 Y40H7A.10 C03H5.7 F36D1.7 R53.6
491	HKE-4.2 C14H10.1 TAG-141 C48B4.11 HKE-4.1 Y55F3BL.2 TAG-140
492	CLEC-166 CLEC-186 F42G4.5 CLEC-170 CLEC-165 CLEC-187 F38A1.13
493	ZK637.15 ZK637.12 F19B10.2 B0252.5 T05B9.1 F18G5.6 Y57G11C.14
494	F52E1.8 F14E5.4 T21B6.2 F14E5.3 ZK563.6 F14E5.6 F13D11.1
495	C24A11.1 Y41E3.19 F26F12.2 F37A8.2 Y45F10B.2 T10B11.4 M88.3
496	Y76A2B.5 GPD-3 APC-2 GPD-1 GPD-2 GPD-4 ZK863.4
497	CKC-1 CKB-4 CKB-3 CKA-1 CKB-2 CKA-2 CKB-1
498	TAG-80 F35A5.1 ZC247.1 TAG-199 DPY-22 DIN-1 F27E5.3
499	PMS-2 D1007.8 BRC-2 RAD-50 CED-4 RPL-23 MLH-1
500	C34D1.1 C34D1.2 C14E2.3 DMD-3 DMD-5 PQN-62 DMD-4
501	T02G5.7 T02G5.4 KAT-1 B0303.3 MMAA-1 K07E3.1 F53A2.7
502	IMA-2 IMA-3 Y57A10A.25 T12F5.1 IMA-1 NPP-16 F53B2.5
503	Y53C12A.6 F46B3.1 F49F1.7 F49F1.1 F46B3.2 F49F1.6 F49F1.5
504	Y38H6C.17 C44B7.6 T27A1.5 Y43F4B.7 H32K16.1 F59B2.2 UNC-47
505	C54E10.1 AC8.3 T08G5.9 K06B9.4 AC8.10 T08G5.8 Y54F10BM.9
506	F28C6.2 C46C2.7 Y62E10A.17 F28C6.1 K06A1.1 T21B10.1 Y48E1C.2
507	B0310.6 K08D12.4 PHAT-1 C46H11.7 PHAT-2 C06G1.2 F09F7.5
508	HIL-3 HIL-4 HIL-6 HIL-5 HIL-1 HIS-24 T10C6.5
509	W03G1.2 C45G9.15 Y52D5A.1 C53B4.2 Y75B7B.1 C01G5.3 F10G7.9
510	F47A4.5 T04B2.5 D1037.5 H23L24.2 W07A8.2 Y73B6BL.4 C45B2.6
511	C09B8.5 R07C12.3 F38A1.9 R07C12.1 C27A7.5 K08D10.10 R07C12.2
512	ZK1225.4 C38C6.5 T08B6.9 ZK1225.5 Y51H4A.22 Y41C4A.1 Y51H4A.23
513	C24G6.6 C44C10.9 SPR-5 LSD-1 AMX-3 AMX-1 F55C5.6
514	Y71G12B.27 CKS-1 RPL-5 ZK632.2 FIPR-17 M60.4 MMCM-1
515	CPB-2 CPB-3 CPB-1 C06A1.4 LRG-1 FOG-1 C34F6.6
516	B0365.1 T27A3.2 F53B3.5 ZK112.3 D1005.1 ZK337.1 F14E5.2
517	Y6G8.2 R10E8.6 F47H4.2 C01B9.1 FBXA-133 FBXA-134 Y20C6A.1
518	F52C6.3 UBQ-1 UBQ-2 F52C6.4 F52C6.2 NED-8 W05B5.1
519	RFC-4 ZK1248.11 RFC-2 RPS-8 RFC-3 HPR-17 F44B9.8
520	SYN-4 UNC-64 SYN-13 TOM-1 SYN-1 SYN-2 F20D1.1
521	F10C2.5 D2030.1 C52E4.5 ZC506.1 C47E12.3 T03G11.4 ZC410.3
522	EMB-30 MAT-1 FTT-2 TAP-1 PAR-5 M117.3 F53C11.5
523	NFYB-1 ADT-1 T19D2.1 MIG-17 UNC-5 NFYC-1 F01F1.13
524	CBP-1 C29F9.5 F40F12.7 K03H1.10 C29F9.6 C49F5.5 F22F1.3
525	W09C5.7 C34B7.2 UNC-26 OCRL-1 T25B9.10 C50C3.7 F30A10.6
526	Y48G1C.7 Y48G1C.8 ZK892.6 F16B12.6 K09D9.12 F54D11.3 Y41E3.13
527	CC8.1 APP-1 MAG-1 RNP-4 W03G9.2 TAG-318 Y45G5AM.2
528	SRP-2 SRP-5 SRP-6 SRP-1 SRP-3 SRP-7 SRP-8
529	UNC-18 F43D9.3 VPS-33.1 VPS-45 SYN-16 RABS-5 T07A9.10
530	K09A9.4 CYK-3 R10E11.3 H34C03.2 F07A11.4 Y71A12B.9 F09D1.1
531	F45C12.9 T10D4.1 Y25C1A.2 R03H10.5 R03H10.4 T10D4.7 F59A6.11
532	CED-3 CED-12 CSP-1 CSP-2 CSP-3 F46H5.7 Y47H9C.15
533	Y24F12A.1 CRN-2 Y37H2A.1 T26A8.4 UEV-1 B0432.8 K12D12.5
534	ASNA-1 Y62E10A.13 ASNA-2 FLP-7 CEE-1 M01H9.2 CLE-1
535	T15D6.7 E03H4.12 W07G9.2 C54C8.5 C47F8.4 T09E11.1 SQV-8
536	GNRR-8 GNRR-2 GNRR-3 GNRR-7 GNRR-5 GNRR-4 GNRR-6
537	K09H11.7 K02D10.1 C45E5.1 F44E7.2 C53A3.2 T07E3.4
538	C54F6.12 F59E11.7 F59E11.5 T13F3.6 F59E11.6 T13F3.9
539	F17E9.5 Y38C1AA.7 K02B7.3 K07C11.8 C02F5.5 W08F4.12
540	UNC-59 PCN-1 UNC-61 K06H7.7 SKPT-1 SET-1
541	RPB-12 FLP-6 NLP-18 NLP-8 FLP-17 F55A4.2
542	F20D6.11 LLC1.3 C04E7.3 TRXR-1 C46F11.2 TRXR-2
543	ERS-2 ERS-1 W08E3.2 C37C3.2 ELKS-1 F09G2.9
544	Y11D7A.1 Y38F1A.6 ZK1320.9 SRW-78 NHR-137 C44B7.10
545	D1022.4 D1022.3 T23F4.3 K02A2.1 T23F4.1 D1022.5
546	F26F12.3 F14F9.4 F14F9.3 Y58A7A.4 Y58A7A.5 Y58A7A.3
547	M195.2 F46C8.8 T06D8.10 K01D12.5 C16C8.2 F54E4.4
548	DHS-19 DHS-28 DHS-4 DHS-3 DHS-29 NLT-1
549	CLEC-230 CLEC-229 CLEC-228 CLEC-164 CLEC-231 Y105E8A.32
550	F25B4.7 C54G10.4 F55G1.5 T09F3.2 R07B7.10 C16C10.1
551	Y49E10.20 F11C1.3 F07A5.3 R07B1.3 Y76A2B.6 C03F11.3
552	GLB-27 GLB-22 GLB-9 GLB-16 GLB-29 GLB-3
553	NHR-97 NHR-48 NHR-88 NHR-6 DAF-12 W06H8.6
554	B0302.5 AGE-1 F39B1.1 F35H12.4 Y75B8A.24 VPS-34
555	T01B11.2 T09B4.8 C16A3.10 CLEC-1 DAF-36 GTA-1
556	F12B6.2 M117.1 Y15E3A.4 C39E9.7 T27D12.1 H11E01.2
557	CYP-13A12 CYP-14A5 CYP-29A2 CYP-13A8 CYP-13A11 TSFM-1
558	ABTS-4 ABTS-1 ROD-1 ABTS-3 ABTS-2 K09G1.1
559	F26A1.9 K01D12.9 K01D12.8 F54E7.6 F43E2.5 ZK285.2
560	F09G2.3 C48A7.2 B0331.2 W05H5.3 B0222.3 B0222.2
561	F53B6.4 F21H7.5 F36D3.4 D2007.2 F42A9.7 C25D7.12
562	K04A8.5 Y57E12B.3 ZK6.7 Y50E8A.7 R11G11.14 F01G10.7
563	K07A9.3 R04F11.1 K10D6.2 C24H10.1 NSY-4 Y67A10A.9
564	F14D2.11 Y57E12B.4 FIPR-16 C48B4.9 Y106G6H.10 Y57E12B.1
565	DOD-3 T04C12.1 C56E6.3 SAS-6 T01C3.9 C02E7.10
566	TTR-10 TTR-9 TTR-12 TTR-13 TTR-57 TTR-11
567	W02D7.5 R05H10.1 M7.12 R05H10.7 W02D7.4 M7.8
568	CLH-2 CLH-1 CLH-6 CLH-3 CLH-4 CLH-5
569	ZK863.1 C44H9.7 C04C3.6 C54E10.3 T01B11.1 C50H11.13
570	EGL-3 T27C4.1 F57A8.1 KPC-1 AEX-5 BLI-4
571	PRX-5 PMP-4 PMP-2 C17C3.1 SDPN-1 PMP-5
572	LACT-2 LACT-6 LACT-3 LACT-4 LACT-5 LACT-1
573	Y50E8A.12 C01G12.3 RNH-1.3 T08G3.4 F44G4.5 F25B3.6
574	TAG-19 BAS-1 TDC-1 C05D2.3 HDL-1 UNC-25
575	GRL-4 GRL-1 GRL-2 GRL-14 GRL-5 GRL-6
576	T24D1.3 T23F6.3 H08M01.1 C34F11.1 T24D1.5 T24D1.2
577	FBXB-98 FBXB-96 FBXB-97 FBXB-95 FBXB-93 FBXB-94
578	LET-2 EMB-9 MEC-5 ZK84.1 T20B6.3 COL-135
579	FRM-4 FRM-1 FRM-3 FRM-2 ERM-1 NFM-1
580	DEPS-1 C27C7.1 CDL-1 H11L12.1 CAR-1 T16G12.3
581	DPY-18 PHY-4 PHY-3 PHY-2 C14E2.4 Y43F8B.19
582	EGL-8 PLC-2 PLL-1 PLC-1 PLC-3 PLC-4
583	CYB-2.1 CYB-1 CYB-3 CYB-2.2 IFY-1 CYE-1
584	F40G12.5 C07G3.8 ZK105.6 K03B4.6 ZK105.5 F14H3.9
585	GLY-16 GLY-19 GLY-18 GLY-15 GLY-17 GLY-1
586	CLEC-114 CLEC-111 CLEC-112 CLEC-194 CLEC-116 K04H8.2
587	FAR-2 FAR-5 FAR-4 FAR-3 FAR-1 FAR-6
588	C06G4.5 T14G8.4 C43C3.2 Y116A8B.5 T02D1.6 T02E9.1
589	F46G11.1 T12G3.1 T26H2.5 Y40C5A.1 C06G3.6 Y32B12A.1
590	C10G8.8 T01B10.5 T20F7.1 F55G11.1 ZK899.7 Y48G9A.11
591	C04G2.10 VY10G11R.1 C50H2.7 C55C3.8 Y73B6A.1 C26E6.1
592	C01B10.8 C46C11.3 SUT-1 C53C11.2 W10D9.5 C17E4.11
593	C52A11.3 F11F1.4 F11F1.5 F11F1.8 F11F1.2 F58G4.3
594	SRM-4 SRM-6 SRM-1 SRM-5 SRM-3 SRM-2
595	PDB1.1 K07G5.5 ZK185.5 F41C6.7 F56C9.3 R02F11.3
596	FBXB-114 T06G6.3 TUB-1 F38H4.3 TAG-305 IFTA-1
597	RNR-2 F58F9.1 Y57G11C.21 F54H12.2 K09F6.5 F19G12.2
598	C01G10.14 C25D7.1 F58A3.4 F45F2.11 C46A5.5 K07F5.7
599	GEI-3 EGL-13 SOX-2 SOX-3 C12D12.5 SOX-1
600	M01G12.7 Y47H10A.5 M01G12.14 Y47H10A.3 M01G12.9 Y47H10A.4
601	CAH-3 CAH-6 CAH-1 CAH-4 CAH-2 CAH-5
602	C33D12.2 R04E5.2 R13G10.4 C52D10.12 C01H6.6 M02F4.3
603	RSP-5 Y76G2A.1 C06A5.5 Y48G1BL.4 RSP-1 RSP-2
604	W03G9.3 C38D4.1 Y37D8A.12 H04D03.1 K01G5.3 W05F2.2
605	C12D8.9 VPS-33.2 F54D5.12 B0495.6 SRH-262 F32D8.12
606	F28C10.1 F28B1.2 F28B1.1 C18D4.3 C25F9.8 F28B1.9
607	B0244.5 B0244.6 B0244.7 B0244.10 ZK418.7 B0244.4
608	Y50E8A.8 R52.2 Y87G2A.12 F41B5.6 ZC132.6 ZC132.5
609	F01D5.7 F01D5.8 Y41E3.18 Y71G12A.4 K04G2.2 Y97E10AL.2
610	F58G6.3 TOMM-7 C54G4.9 K12C11.3 K12C11.6 F58G6.9
611	R102.2 R102.1 Y41E3.5 C39D10.6 F19F10.3 Y41E3.6
612	F30B5.7 C18A3.2 F55F8.9 Y54G9A.4 F31C3.4 C06G8.3
613	PQN-53 F26B1.2 PES-4 C25A1.4 Y59A8B.10 MEC-8
614	PDE-5 PDE-3 PDE-4 PDE-6 PDE-1 PDE-2
615	BUB-3 Y57G11C.9 B0035.1 SAN-1 NPP-17 Y53C10A.6
616	D2092.4 DPF-7 C34C6.4 ZTF-8 DPF-5 Y25C1A.6
617	LAGR-1 Y45F10D.2 K08B5.1 HYL-1 C50F4.8 HYL-2
618	C33E10.6 H12I13.3 Y26D4A.9 ZC53.4 Y26D4A.14 Y40C7B.1
619	INS-7 INS-4 INS-6 INS-8 INS-9 DAF-28
620	C10C5.1 SEL-2 T01H10.8 C32E8.11 VT23B5.2 F52C9.1
621	F11A5.16 T25E12.14 F11A5.17 T08G3.11 F57E7.2 F57E7.4
622	F57G4.1 R10E8.8 F16H6.10 Y6G8.5 R10E8.3 Y6G8.8
623	K09H11.5 M02G9.3 CNK-1 F21H12.3 SRH-263 H09I01.1
624	FBXB-111 FBXB-108 FBXB-103 FBXB-107 FBXB-104 F18A12.7
625	C09B9.8 HOT-2 HOT-4 HOT-1 HOT-3 ODR-2
626	H25K10.4 F38C2.1 Y105C5B.5 R02C2.7 T02D1.8 R09E12.9
627	F25E5.5 T20B12.4 F46B3.16 Y45G5AM.3 K06H7.2 T05H4.15
628	FUT-3 FUT-4 FUT-6 FUT-1 FUT-5 MTX-2
629	Y22D7AL.15 Y40H7A.11 Y37D8A.8 B0348.1 B0348.2 C08E8.1
630	T08D2.8 ZYG-9 F54A3.1 F58F12.1 F54A3.2 Y37E3.1
631	F58E6.6 AH10.2 F58E6.8 Y75B12A.2 SDZ-31 Y50E8A.11
632	Y38H6C.21 F14F8.8 C08F11.2 K03D7.9 ZK697.1 Y105C5B.1
633	Y23H5B.5 UNC-37 SMGL-1 PIS-1 XPO-1 F27D4.2
634	F49C12.6 K07F5.12 R144.6 W02D3.4 T19A6.4 W06A7.4
635	W02D7.6 Y73F8A.33 Y54G2A.20 F52C6.14 H05C05.3 T08G5.7
636	Y55F3AM.10 UNC-57 F42H10.7 F41G4.1 D1037.1 ERP-1
637	MTM-3 MTM-1 MTM-6 MTM-5 MTM-9 AEX-3
638	T02C12.4 RCQ-5 K02F3.12 HIM-6 WRN-1 F42H10.3
639	W05G11.2 C04C3.4 T24A6.1 ZK678.3 T07F10.5 C03B8.2
640	Y66D12A.5 R04A9.5 HMG-1.2 C34C12.2 Y97E10AR.7 C06H2.6
641	D1053.2 ZC53.6 W06D11.4 F54F7.7 Y39G10AR.18 F55G7.2
642	SDZ-11 FBXB-92 SRW-106 FBXB-91 FBXB-90
643	W01B6.5 Y116A8C.38 Y116A8C.24 Y43C5B.2 W03F8.2
644	COL-161 COL-91 ZK662.2 R12E2.15 COL-162
645	UNC-13 PKC-2 F48G7.10 R12G8.1 F48G7.9
646	C30F12.7 KLE-2 C37E2.1 F43G9.1 F35G12.2
647	C39D10.3 F08C6.2 Y37E3.11 Y18H1A.11 F28A10.10
648	CPN-1 CPN-3 F02C12.1 CPN-2 CPN-4
649	Y111B2A.3 W02D3.10 T21B10.3 F31E3.4 B0035.6
650	ITR-1 UNC-68 F16A11.1 Y71G12B.11 F20A1.9
651	COL-123 SQT-1 COL-121 COL-84 COL-177
652	ZK930.2 CPG-2 CPG-1 B0513.4 R02F2.4
653	T05D4.5 F43G6.7 F32B5.4 C25A8.2 R02D5.7
654	F44G3.10 F49H6.3 F10A3.1 F49H6.13 T27C5.8
655	T23F2.3 T23F2.5 T23F2.4 W02A2.9 F07A11.1
656	ZK1127.2 AH10.1 ACS-11 ACS-2 C36A4.9
657	F10F2.2 C48B4.1 F25C8.1 F08A8.3 F08A8.4
658	Y37D8A.19 C53B7.2 W02D9.7 ZK813.2 ZC373.2
659	CWN-2 MOM-2 EGL-20 CWN-1 LIN-44
660	C29F9.3 Y82E9BR.21 T17A3.2 Y82E9BR.4 Y82E9BR.11
661	B0507.6 ZC196.4 B0507.4 ZC196.3 F53H2.1
662	Y48G8AL.13 K12H6.6 M02B1.3 F41H10.5 Y63D3A.8
663	C17H1.3 C17H1.5 C17H1.10 F22G12.1 C17H1.9
664	F44E7.4 C28F5.4 Y70C5C.1 C02G6.1 C02G6.2
665	EMB-4 C41D11.7 SMG-2 DNA-2 ZK1067.2
666	Y106G6E.3 B0379.2 T27A8.2 B0304.2 K02A11.2
667	TNT-4 TNT-2 MUP-2 TNT-3 PQN-63
668	F14H12.8 C37H5.13 Y87G2A.2 C17C3.3 F25E2.3
669	CLEC-201 CLEC-199 CLEC-202 CLEC-198 CLEC-200
670	BBS-8 OGT-1 W09H1.1 F32D1.3 F38B6.6
671	ZC155.4 T09B9.3 F55C5.2 T22G5.1 T12B3.3
672	UVT-5 T25E12.5 T10B10.8 M116.2 Y73F8A.31
673	T07D3.9 F57F4.1 T22B7.7 R148.4 T07D3.3
674	T13F2.9 SSS-2 SSS-1 F33E11.2 F27C1.1
675	HSP-1 T14G8.3 HSP-3 HSP-6 HSP-4
676	K01H12.4 C17H12.12 F27C8.5 C55B7.11 R09A1.2
677	F07E5.4 T27E7.1 Y54E5A.2 R10E4.11 Y53C10A.10
678	ROL-8 SQT-2 COL-172 COL-165 DPY-14
679	MUT-2 GLD-2 CID-1 F43E2.1 PUP-3
680	CYP-33D1 CYP-13A5 CYP-34A10 CYP-13A4 CYP-13A1
681	SMS-3 F53B1.2 SMS-1 W07E6.3 SMS-2
682	ILYS-4 ILYS-3 ILYS-5 ILYS-2 ILYS-1
683	H20E11.3 T13F2.4 F39H2.3 H20E11.2 F08G5.6
684	D2021.4 C29F7.1 DHS-27 C29F7.2 NHR-246
685	K07B1.4 ZK593.8 W01A11.2 F59A1.10 Y53G8B.2
686	R02E12.6 Y7A5A.7 F36H1.5 F36H1.9 F36H1.10
687	ZC317.6 C18G1.9 C14C11.1 C09H10.9 Y53F4B.36
688	PQN-32 R57.2 C49F8.3 Y57G11C.42 Y65B4BL.1
689	MATH-33 T24B8.7 T05H10.1 USP-14 F30A10.10
690	F15A4.8 R09D1.11 C08H9.7 C08H9.10 ZK938.6
691	T25G12.2 DHS-23 Y47G6A.21 F25D1.5 ARD-1
692	C17G1.1 C17G1.2 C47D12.5 SET-22 F14B8.4
693	CGT-2 CGT-1 F40G9.5 W04A8.1 CGT-3
694	Y75D11A.3 W02H3.1 T25B2.2 T12A2.3 Y75D11A.2
695	RPM-1 W07A12.4 UNC-80 TAG-30 F07B7.12
696	AQP-3 AQP-1 AQP-7 AQP-8 AQP-2
697	Y73F4A.3 Y73F4A.2 Y73F4A.1 K12B6.4 Y54E10A.17
698	T28C12.5 T28C12.4 F13H6.3 F13H6.4 Y62E10A.10
699	T05F1.5 C04G2.5 SDZ-3 F36H12.14 B0457.4
700	ASM-3 ASM-2 T04D3.5 ZK856.5 ASM-1
701	C17H12.11 F35C12.3 Y106G6D.8 Y106G6D.6 PQN-24
702	TTLL-15 TTLL-11 TTLL-4 TTLL-5 TTLL-9
703	DHS-2 R05D8.7 F55E10.6 DHS-20 DHS-16
704	HMIT-1.2 HMIT-1.1 R09B5.11 Y61A9LA.1 HMIT-1.3
705	PQN-35 DH11.4 F48E3.8 LGX-1 ZTF-3
706	W04E12.4 C14A6.13 C14A6.6 C14A6.12 Y71A12B.11
707	IFE-2 IFE-3 IFE-1 IFE-4 IFE-5
708	B0285.7 DBL-1 DAF-7 TIG-2 UNC-129
709	F15H10.5 F15H10.6 F15H10.10 D1005.5 F15H10.9
710	C08E8.4 C07G3.2 C37C3.1 T24A6.7 Y51A2B.1
711	F44F4.10 T08G11.2 Y81G3A.1 B0207.11 F42G4.6
712	F22G12.4 LST-2 HGRS-1 STAM-1 C07A12.7
713	T28A11.19 T20D4.11 T28A11.5 T03F1.6 T20D4.20
714	C27A7.1 F13H10.5 C01B10.9 C27A7.3 T03G6.3
715	F35E2.8 W05B2.4 F56C3.4 SRH-66 F35E2.2
716	T26F2.2 DOM-3 T26F2.3 MATH-43 C37H5.14
717	T28B4.2 C39B5.2 Y81B9A.3 F43C11.6 C32B5.15
718	D2062.4 F46F5.2 M176.9 K02E7.5 D2062.5
719	T24C12.4 M153.3 M153.5 F22E12.3 C25F6.8
720	TSP-10 T20D3.2 F56C9.7 Y53G8AM.5 Y119D3B.13
721	F32D8.2 F32G8.2 CNC-2 C23G10.5 F07H5.10
722	CEY-4 CEY-2 CEY-3 CEY-1 RSP-8
723	SPTL-2 T25B9.1 SPTL-3 ZC21.3 SPTL-1
724	Y19D10A.8 F56A4.10 C46F2.1 INS-5 DEL-3
725	F20A1.10 F20A1.1 C33G8.4 F57E7.1 C38C3.10
726	C34G6.3 F54D10.7 Y67A6A.1 K11H3.2 HLH-1
727	F26G1.5 Y53F4B.25 DAO-2 F26G1.9 F18C5.9
728	C13C4.5 F09A5.1 Y111B2A.19 H37A05.1 C39E9.10
729	D1086.7 D1086.6 F09C6.10 D1086.10 D1086.11
730	C05C12.4 ZC204.12 C54D10.9 ZC204.13 LGC-32
731	F25E5.7 F25E5.3 F25E5.4 C17G10.6 TRY-8
732	LGG-2 LGG-1 C06E1.1 C56G7.3 Y46G5A.18
733	NCS-3 F21A10.1 NCS-2 C16H3.1 NCS-1
734	C16C8.11 C16C8.4 C28C12.11 T24C2.5 PFD-2
735	Y51A2B.6 ZK262.4 M162.7 Y116A8C.33 Y51A2B.9
736	CEH-49 CEH-48 CEH-38 CEH-21 CEH-39
737	TRE-3 TRE-5 TRE-4 TRE-2 TRE-1
738	C17H1.13 F22G12.7 C17H1.14 C17H1.8 F22G12.8
739	C27A2.5 C04G6.7 T01B7.8 RPS-19 Y73F8A.5
740	C14F11.1 T01C8.5 C44E4.3 C14E2.2 T01C8.4
741	FBXB-1 FBXB-3 FBXB-2 FBXB-5 FBXB-6
742	F42A10.7 F42A10.6 C17F4.7 Y51F10.7 ZK470.6
743	ELB-1 VHL-1 ELC-1 F54F7.10 ELC-2
744	R10D12.15 T05H4.7 Y50D4A.3 C08B6.4 T26F2.1
745	TRX-2 Y44E3A.3 TRX-1 Y54E10A.3 Y55F3AR.2
746	NSPB-3 NSPB-4 NSPB-5 NSPB-1 NSPB-2
747	MSH-4 MSH-6 MSH-2 HIM-14 MSH-5
748	OCR-1 OSM-9 OCR-3 OCR-4 OCR-2
749	HDA-4 F41H10.6 HDA-6 HDA-2 F43G6.11
750	FBXB-81 FBXB-80 FBXB-82 FBXB-70 FBXB-100
751	C54G7.2 C08F8.4 R155.1 TAG-289 ZK550.1
752	B0035.12 T08G5.5 ZK686.3 RPN-5 F31A9.2
753	GRL-28 GRL-26 GRL-27 GRL-31 GRL-29
754	C03A7.2 ZK262.8 W09B7.2 W06G6.10 F07B7.2
755	B0546.5 ZK757.1 F35E2.1 Y69H2.1 F16D3.6
756	TAG-331 FCD-2 F53F4.12 F42E11.2 T01A4.2
757	LAP-1 W02H5.1 W07G4.4 T11G6.7 F12F6.1
758	Y46G5A.28 Y57A10B.6 SDZ-26 PES-10 C27C7.7
759	GLB-7 GLB-19 GLB-18 GLB-13 GLB-30
760	CLEC-159 CLEC-135 CLEC-158 CLEC-141 CLEC-147
761	Y97E10AR.4 F28H6.4 F59H5.1 B0019.2 DYC-1
762	DYLT-1 ZIP-1 F37H8.2 MRE-11 D1054.5
763	HDA-1 HDA-3 C35A5.9 PRP-8 SEC-15
764	T05F1.9 F59B2.9 F59B2.8 Y43B11AL.1 R05H11.1
765	CLEC-263 Y26D4A.2 CLEC-134 F29A7.3 CLEC-107
766	RPS-20 MAT-3 TCT-1 ZK1248.15 C06E1.9
767	W03B1.1 C08F11.10 Y37F4.1 W03B1.3 T12A7.2
768	HIM-8 ZIM-2 ZIM-3 ZIM-1 C02F5.12
769	PSA-1 Y43F11A.4 TAG-276 R144.2 Y43F11A.1
770	CFZ-2 MIG-1 MOM-5 Y73B6BL.21 LIN-17
771	UNC-101 APM-3 APM-1 DPY-23 R03C1.1
772	H12I13.1 ZK177.2 F12A10.6 C06E4.5 F12A10.2
773	F54H12.5 T02H6.5 F19C7.3 C52A10.3 F49E11.8
774	HLH-28 HLH-26 HLH-25 HLH-29 HLH-27
775	C15C8.5 MPS-4 F16H6.6 F25D1.4 F44D12.2
776	PQN-84 D1005.6 F40H6.5 F47G9.6 F40H6.2
777	Y69H2.9 C08B6.11 Y17D7C.2 C44H9.6 C08B6.2
778	FBXB-67 FBXB-66 FBXB-68 FBXB-69 Y105E8A.34
779	C01B10.3 T18D3.7 Y48C3A.12 Y39C12A.9 C30G4.7
780	C54G4.2 T08B2.11 F44D12.8 C09G5.7 F42G4.2
781	F54D12.10 F54D12.8 F54D12.1 F54D12.7 F54D12.2
782	BCH-1 DOG-1 Y54G2A.50 Y50D7A.2 M03C11.2
783	DVE-1 NHR-91 RGR-1 F35G12.5 R144.10
784	F09G2.8 T05C3.6 Y51A2D.13 F56D12.6 E04F6.4
785	C52E4.7 F55A11.11 T07F12.1 F53B6.7 F09C12.8
786	GSTO-1 C40H1.6 T03F1.1 GST-44 GSTO-2
787	DGK-1 DGK-5 DGK-3 DGK-2 DGK-4
788	CDC-37 T24F1.2 Y39B6A.12 K04A8.3 K07E8.6
789	Y51F10.2 Y47G6A.14 W09D10.3 ZK512.4 PQN-85
790	E01A2.10 E01A2.7 MEC-6 K05F6.11 K11E4.3
791	C31G12.1 SDZ-29 W04E12.2 PRX-14 M01E5.4
792	C47D12.2 F52E1.13 LSM-3 B0391.10 Y105E8A.1
793	ZK1098.5 F36D4.2 Y57A10A.16 SEDL-1 K08H10.9
794	CNB-1 Y71H2AL.1 ZK856.8 F59D6.7 F30A10.1
795	LIN-53 LIN-40 Y54H5A.1 TAG-235 RBA-1
796	F55G11.10 F28B1.5 F28B1.3 W06D12.6 F28B1.4
797	F16B4.6 Y56A3A.19 Y56A3A.18 Y79H2A.4 F37C12.3
798	AH9.1 B0563.6 C17H11.1 Y70D2A.1 B0334.6
799	ZK1307.1 F38H4.5 T22B7.3 C50C3.1
800	LGC-21 LGC-22 LGC-27 LGC-20
801	SCPL-4 SCPL-2 SCPL-1 SCPL-3
802	ACO-1 ACO-2 CIR-1 E01A2.4
803	MAP-2 W08E12.7 T27A8.3 F53B6.5
804	MATH-21 MATH-37 MATH-24 MATH-31
805	F46A9.2 F46A9.1 ZK177.1 Y18D10A.21
806	F56A4.2 CLEC-172 CLEC-209 W05B2.7
807	CYP-33E2 CYP-33C7 CYP-33E1 CYP-35A5
808	SPG-7 MAC-1 F54B3.3 Y73B3A.21
809	UNC-27 TNI-3 TNI-1 TNI-4
810	LBP-1 LBP-2 LBP-3 LBP-4
811	GNA-2 D2030.7 GNA-1 C06E2.1
812	F46B6.8 F54F3.3 ZK632.9 OIG-2
813	R10E9.2 R07E5.15 T23F11.2 F17C8.7
814	TAG-52 C34D10.1 EXC-5 T02C5.1
815	SSQ-1 SSQ-3 SSQ-2 SSQ-4
816	Y105C5A.13 Y105C5A.12 C08E3.13 C08E3.1
817	F57H12.6 ORA-1 F40E10.5 K07D4.6
818	C54D10.8 W08A12.4 DCT-3 C50F7.6
819	NCX-2 DRSH-1 NCX-3 NCX-1
820	KCC-1 T04B8.5 KCC-2 KCC-3
821	C05G5.4 R05G6.7 F23H11.3 F55A4.1
822	Y54G11A.7 Y54G11A.4 RPN-7 B0303.15
823	CDR-3 F46F5.15 Y48C3A.3 HIL-8
824	VHA-6 VHA-5 UNC-32 VHA-7
825	MEI-2 MAT-2 F47G4.5 F47G4.4
826	MDF-2 TCL-2 TAG-264 H05C05.2
827	K02F6.4 C38D9.5 K02F6.2 K02F6.3
828	ALY-2 ALY-3 ALY-1 C01C10.2
829	F53B1.4 GALE-1 C01F1.3 SQV-1
830	PUP-2 R07H5.11 T08B2.4 Y34F4.3
831	F01F1.12 T05D4.1 F46E10.10 K11H12.8
832	PQE-1 Y56A3A.33 C05C8.5 Y17G7B.12
833	T07C4.1 R12E2.11 C16A3.5 Y37D8A.10
834	SID-1 RIG-1 C30G12.6 TAG-130
835	C06G8.1 C54F6.4 Y39A1A.8 K02D7.5
836	RGEF-1 R05G6.10 PXF-1 EPAC-1
837	K07E3.4 ZK1073.1 R07G3.8 Y48G10A.3
838	T28D9.3 T06D8.3 F13E6.5 F53C3.13
839	K04F1.9 Y18H1A.8 K04F1.8 F40G9.15
840	ZIG-3 ZIG-5 ZIG-2 ZIG-4
841	F08A10.1 C53A5.5 C03F11.1 B0399.1
842	HAF-9 MRP-2 HAF-4 MRP-1
843	Y43F8A.3 F27C8.6 F16F9.4 T09B9.1
844	F55B11.3 F55B11.2 ZK1251.5 F55B11.5
845	C23H3.9 F53B1.6 C03F11.2 C25D7.5
846	T05E7.1 C31H5.6 W03D8.8 K05B2.4
847	NAC-3 NAC-2 NAC-1 B0285.6
848	F46F3.3 W03D2.9 ZK1307.2 C10F3.7
849	C13G5.2 ZK1098.6 C06E1.11 C03B1.14
850	SMA-9 TPS-1 TPS-2 GOB-1
851	C36B1.11 Y48G10A.2 ZK822.4 B0261.7
852	EGAP4.1 K01A12.4 M02D8.6 F59D6.1
853	FBXA-11 FBXA-92 FBXA-74 FBXA-91
854	Y17G9A.2 Y17G9A.4 Y17G9A.3 F22E5.21
855	EGG-1 RME-2 EGG-2 ZK1321.4
856	NKAT-3 F42D1.2 NKAT-1 C32F10.8
857	CDC-25.3 CDC-25.1 CDC-25.4 CDC-25.2
858	UBA-1 UBA-2 RFL-1 F42G8.6
859	T28D6.4 ZK792.4 Y32G9A.6 SHN-1
860	EGO-1 RRF-2 RRF-1 RRF-3
861	VRS-2 IRS-2 VRS-1 IRS-1
862	F52D1.1 D2096.3 R05F9.12 F40F9.6
863	UNC-89 NCAM-1 WRK-1 Y102A11A.8
864	C28H8.5 T28H10.2 C15F1.1 C52G5.2
865	C44B7.7 D1025.2 F52A8.5 C49A1.1
866	R08E5.1 R08F11.4 R08E5.3 K12D9.1
867	K08F4.3 TRAP-2 SYP-3 F39B2.7
868	F27E5.1 ASAH-1 Y55D5A.3 LAG-1
869	CEH-32 UNC-39 CEH-34 CEH-33
870	EFN-3 VAB-2 EFN-2 EFN-4
871	B0554.4 F56H9.6 B0454.8 B0554.2
872	C53C9.2 T25F10.6 UNC-87 K09A9.6
873	LIN-66 C04B4.4 C04B4.2 C04B4.1
874	F26H11.4 Y39G10AR.15 M117.4 F13H8.8
875	Y106G6H.9 TLI-1 F37D6.4 F46E10.3
876	F20H11.5 F18E3.7 C47A10.5 Y69A2AR.5
877	M02G9.1 PQN-13 F35A5.4 F07H5.8
878	R07B5.8 C34B7.4 K03D10.3 MYS-1
879	ZFP-1 LIN-49 Y59A8A.2 Y53G8AR.2
880	DNJ-2 C47A4.1 ACL-3 BAG-1
881	GLOD-4 F40A3.2 C23H4.8 F56F10.3
882	Y73F8A.23 Y73F8A.22 F13A2.6 Y116A8C.1
883	C15C6.3 D1086.1 K09H9.5 Y43F8B.11
884	M28.9 M28.2 M28.8 M28.4
885	C05C10.2 C44H9.2 K08D10.5 C44H9.4
886	R11G10.3 T10G3.2 C54C6.4 T10G3.4
887	SIAH-1 D1005.3 D2007.4 ZIP-4
888	M03A1.3 C13B4.1 M03A1.8 Y57G11A.4
889	C14A6.5 T05A8.6 W04E12.5 C14A6.7
890	LEA-1 K08H10.2 Y43F8B.1 Y17G9B.5
891	NEX-1 NEX-2 NEX-3 NEX-4
892	Y34B4A.6 F49C12.14 TEG-1 Y34B4A.9
893	W02F12.5 F23B12.5 C30H6.7 ZK669.4
894	Y4C6A.3 C24D10.5 T11F8.1 T11F8.2
895	CEH-60 CEH-20 CEH-40 UNC-62
896	C25E10.12 T07D4.2 AXL-1 K07C11.7
897	C34F11.2 Y73F8A.12 Y73F8A.15 Y73F8A.14
898	FBXB-7 FBXB-75 Y20C6A.4 Y6G8.9
899	T07C12.10 Y46G5A.14 Y4C6A.4 Y46G5A.34
900	FTN-1 ZK856.11 Y39A1A.3 FTN-2
901	F26G1.3 C27D9.2 F26G1.10 F26G1.11
902	F14B4.2 ZK829.7 H25P06.1 Y77E11A.1
903	T10E9.4 Y17G7B.19 F57A8.6 F09E8.1
904	CSC-1 C17E7.4 F08G2.7 F54D5.5
905	TRY-1 TRY-3 TRY-2 T21G5.2
906	FBXB-12 FBXB-13 F36H5.8 F36H5.9
907	HIM-3 C17E4.4 HTP-1 HTP-2
908	K06A9.1 H02F09.3 H02F09.2 Y54G2A.37
909	UBXN-1 FBXB-118 FBXB-119 ERO-1
910	SET-30 SET-14 SET-18 SET-10
911	TAG-279 UTX-1 C29F7.6 F23D12.5
912	F13B12.4 F01D4.8 F09E10.7 T25D3.3
913	TAG-212 R04D3.4 SNB-5 ZK795.4
914	K07A1.4 ZK1128.3 R102.8 C18H7.7
915	ACL-8 ACL-10 ACL-9 ACL-11
916	DCT-16 ZK593.3 M02H5.8 Y54G2A.48
917	M151.4 M151.7 M151.2 M151.3
918	Y18D10A.8 F46G10.1 VM106R.1 F32B4.5
919	F20E11.5 T23D5.3 Y68A4A.10 F20E11.7
920	AMT-4 AMT-3 AMT-2 AMT-1
921	F25H9.3 C34B4.7 C34B4.4 F25H9.1
922	NUC-1 CRN-6 K05F1.10 TAG-198
923	T08B6.5 T08B6.1 EEED8.12 EEED8.4
924	C09B9.2 F34D10.2 ZK892.5 F58D5.8
925	CPSF-3 CPSF-2 F10B5.8 F19F10.12
926	C25F9.6 C25F9.11 SRW-86 C25F9.12
927	UAF-1 UAF-2 Y82E9BR.2 Y82E9BR.19
928	F33H2.3 T19H12.2 F56C9.6 F43G6.3
929	Y63D3A.4 C27H6.3 EXOS-8 MEL-32
930	SRH-28 SRH-30 SRH-27 T12A7.7
931	Y6E2A.5 Y2H9A.4 ZC196.5 Y6E2A.7
932	C07A4.1 C18A3.5 TAG-262 INS-17
933	Y119D3B.11 R05H10.3 F33E11.3 Y116F11B.7
934	F49H12.3 F59F3.6 C05D11.10 R07G3.7
935	C09B8.4 T10B11.6 T10B11.5 T24H10.4
936	Y54E10A.12 F57B10.4 C43E11.11 SEC-3
937	Y45G12C.3 C18B2.3 F56A4.3 F56A4.4
938	ATL-1 SMG-1 ATM-1 LET-363
939	C48B4.7 HUS-1 CEH-26 C48B4.10
940	RPA-2 F59A3.5 F59A3.6 MAU-8
941	ZK507.6 CYA-2 F08F1.9 C02B8.1
942	Y111B2A.8 T20F7.6 R53.7 Y41G9A.3
943	F53B7.5 F35C11.7 C27A7.9 C27A7.8
944	FBXB-117 T26H2.10 FBXB-115 FBXB-116
945	F02E9.1 GCL-1 F22H10.3 F41C6.6
946	Y38H6C.16 C46E10.1 F40H6.1 ZK84.2
947	PAA-1 TPXL-1 RSA-1 C27B7.5
948	CLEC-176 CLEC-177 E03H12.4 E03H12.9
949	SPE-41 TRP-1 TRP-2 SEC-8
950	PGL-1 PGL-3 NOS-1 PGL-2
951	F26D2.16 F16H6.9 Y71G12B.5 F16H6.8
952	C35E7.5 F42G2.6 C35E7.3 C35E7.4
953	F57C2.3 E02H9.7 3R5.1 F39H2.5
954	F36G3.1 Y39B6A.34 PSR-1 T07C4.11
955	TAG-347 F53H4.5 C44F1.2 C01B12.2
956	W06H3.1 F30F8.1 F36D4.6 T14G11.3
957	R03H10.6 RPA-1 SDZ-24 R03H10.7
958	C09E7.7 C09E7.8 C09E7.6 F27B3.7
959	Y24F12A.2 F57C12.2 MDT-19 RAGA-1
960	F14H3.4 F14H3.5 F14H3.3 Y106G6E.2
961	T11F9.7 C40H1.3 F23C8.12 ZC395.11
962	Y59A8B.2 RCN-1 T22F3.2 TAG-182
963	T01C3.3 T01G5.7 Y45F10B.9 Y45F10B.8
964	RPS-6 ADD-1 ADD-2 LIN-7
965	T11F8.5 Y48G1BM.9 F42G4.7 Y48G1BL.5
966	C08E8.5 C08E8.6 C08E8.9 Y51A2B.8
967	C10C5.4 C06A6.4 C10C5.3 C10C5.5
968	C16C8.13 C16C8.14 C16C8.12 C16C8.16
969	Y61A9LA.9 F38E9.4 Y73B6BL.16 Y73B6A.6
970	RPY-1 C05D10.1 C16B8.2 F10D11.2
971	B0294.1 C12D5.3 C12D5.4 C12D5.5
972	SDZ-37 ZK666.4 ZK666.1 ZK673.5
973	FPN-1.3 T07D1.3 FPN-1.1 FPN-1.2
974	UBH-1 UBH-3 UBH-4 UBH-2
975	DDB-1 CPSF-1 ZTF-1 TAG-203
976	Y47D7A.6 Y47D7A.11 Y47D7A.2 Y47D7A.7
977	Y37H9A.3 R119.2 K12C11.1 F59D12.2
978	TAC-1 F47F6.4 T23B12.1 RPL-24.2
979	CLS-2 ZC84.3 C07H6.3 C27C12.1
980	F59B2.5 RPN-6 CHC-1 CSN-2
981	Y39E4B.2 R05F9.11 F08F3.9 C06A8.2
982	DYN-1 HID-1 DRP-1 EAT-3
983	LIR-2 LIN-26 LIR-3 B0001.7
984	T02C12.2 Y48G1BM.1 B0273.3 Y48G1BL.1
985	SEM-5 RME-4 R08E3.3 EVA-1
986	F17A9.3 Y51H4A.4 CES-2 FBP-1
987	R01H10.5 C02F5.6 RFS-1 Y39B6A.40
988	NSPB-10 NSPB-9 NSPB-8 NSPB-7
989	Y59E9AR.8 Y59E9AR.2 Y51H4A.13 Y24D9B.1
990	F14B6.3 F54E7.8 Y106G6H.15 SDZ-14
991	F21D5.4 Y71H2B.4 Y48G1C.6 W02H5.4
992	F35G2.2 LSM-7 LSM-4 LSM-5
993	K11E4.6 SRA-37 SRA-38 SRA-39
994	F27C1.4 R151.6 B0034.1 CUP-2
995	PPH-5 T12D8.8 UNC-45 R09E12.3
996	FBXA-150 Y38H6C.13 Y38H6C.9 FBXA-149
997	R06C7.2 F55A12.10 D1081.9 ZHP-3
998	SRB-17 SRB-18 SRB-19 SRB-16
999	ERI-1 CRN-4 R02D3.8 M02B7.2
1000	T25D1.1 T27A8.5 T25D1.2 C36C9.4
1001	Y38H6C.23 ABF-4 ABF-5 ABF-3
1002	T11G6.3 T11G6.4 T11G6.2 T10C6.6
1003	T19C3.4 F56B3.6 YOP-1 T03F6.6
1004	F10G7.12 W03B1.9 F10G7.6 W03B1.5
1005	HEX-4 HEX-3 HEX-5 HEX-2
1006	PRP-21 T24E12.6 CYC-1 T09A5.11
1007	T10H4.4 M01B2.10 M01B2.12 Y92H12BR.7
1008	TTM-1 Y105E8A.3 CDF-1 T18D3.3
1009	F15D3.4 F22H10.4 F13A7.7 F44G3.7
1010	Y67D8C.2 Y20C6A.3 F07G6.3 Y51A2A.5
1011	NPP-20 D1007.5 F49E10.4 NPP-18
1012	C25B8.5 C25B8.7 C48C5.3 T14B1.2
1013	APE-1 GFI-2 MEL-11 F26F4.12
1014	C55A6.1 C26B9.6 C02B8.6 Y105E8A.14
1015	F59E12.6 C17C3.2 H12I13.2 C17C3.13
1016	T09A12.1 T04B2.7 F33D11.2 C17E4.1
1017	C13F10.7 ZK632.12 EEA-1 DCT-15
1018	C01A2.4 F23C8.6 Y46G5A.12 T27F7.1
1019	GLB-33 M04G7.3 F56A12.2 F52D10.4
1020	CLEC-137 CLEC-138 CLEC-136 CLEC-139
1021	Y48B6A.12 F42A10.3 B0303.2 T07C12.9
1022	Y37E11B.5 F36A2.2 Y54E5A.6 C45G9.2
1023	T27E7.4 T27E7.3 T27E7.9 T27E7.5
1024	ZK899.6 F59A3.3 F48F7.5 ZK899.5
1025	Y106G6D.7 RDE-2 ZK1098.3 MUT-7
1026	SNR-6 SNR-5 LSM-6 SNR-4
1027	C35D6.3 Y71A12B.3 Y71A12B.2 ZIG-8
1028	Y39B6A.11 Y105E8B.7 GFL-1 EKL-4
1029	CKY-1 AHA-1 AHR-1 HLH-33
1030	F40B5.1 C53B7.7 F40B5.3 ZK1248.1
1031	W09B7.1 F07B7.1 Y43F4A.3 ZK262.9
1032	F53E10.1 F22B8.7 R03A10.3 F56A11.5
1033	DUO-1 DUO-3 C04E6.5 DUO-2
1034	ZC190.2 T03F7.5 T03F7.6 C03E10.1
1035	F09E5.10 K01A11.5 F09E5.9 Y43F4B.2
1036	F26F2.4 F26F2.5 F26F2.9 F26F2.2
1037	C06C6.8 C06C6.9 F36G9.15 Y57G7A.3
1038	W08F4.5 MES-1 C24A1.2 B0198.3
1039	R74.8 Y73B3A.4 M70.5 Y110A7A.15
1040	NOL-1 Y48G8AL.5 Y53F4B.4
1041	AMAN-3 AMAN-1 AMAN-2
1042	KRS-1 Y32F6A.6 DRS-2
1043	C24B5.1 F16C3.1 K06A4.2
1044	F20G2.1 F20G2.2 C55A6.7
1045	T25E4.1 D2096.6 C26F1.1
1046	T02E1.7 SUN-1 SFT-4
1047	Y47G6A.27 K08F11.5 C47C12.4
1048	GEI-11 T12E12.3 R06A4.2
1049	Y57G11B.1 T27E7.6 C54D10.12
1050	C36B1.6 C36B1.13 Y119C1B.12
1051	F59B8.2 C34F6.8 T05G5.1
1052	F36G3.2 C45G9.11 F21C10.9
1053	F23F1.6 B0454.6 Y53F4B.12
1054	F39E9.7 F55A4.4 F55A4.5
1055	FLH-3 FLH-1 FLH-2
1056	IST-1 F34D10.6 F34D10.7
1057	W01C9.4 T05C12.3 F37E3.3
1058	R10H10.7 ZK1248.13 T14G10.7
1059	C09F9.3 F30F8.2 DH11.1
1060	T07E3.2 C35C5.8 F16C3.2
1061	THOC-2 CYC-2.2 CYC-2.1
1062	DOD-22 K08D8.3 K08D8.5
1063	C03H5.4 C07E3.9 Y69A2AL.2
1064	Y14H12B.2 C16A11.4 C17C3.15
1065	T22B11.4 TAG-275 F27D9.7
1066	C34E7.4 C05E7.2 C05E7.1
1067	K09C6.7 K09C6.8 T10B5.2
1068	E01G4.5 C25F9.2 K09F6.10
1069	CPI-1 CPI-2 K08B4.7
1070	KBP-1 KBP-5 KBP-2
1071	DPYD-1 W07E11.1 Y62E10A.6
1072	TTR-16 TTR-15 TTR-17
1073	F25B4.6 C44C1.5 Y60A3A.7
1074	SIR-2.2 SIR-2.1 SIR-2.3
1075	C37A2.7 RLA-2 RLA-1
1076	CDD-1 CDD-2 RPB-8
1077	F57G8.5 F41E7.2 F41E7.1
1078	C45B2.2 C45B2.1 C45B2.3
1079	BUS-19 Y71A12C.2 TAG-175
1080	RUVB-1 EGL-26 RUVB-2
1081	F58E10.3 C24H12.4 B0511.6
1082	F48G7.8 F48G7.5 C14C6.5
1083	C43E11.5 C50F2.5 C06E4.1
1084	T05C12.9 SRP-9 C24H12.9
1085	OSM-7 K02F3.7 DOS-1
1086	CALU-1 C56C10.9 F08B6.3
1087	PRG-1 ALG-1 PRG-2
1088	PQN-8 C41C4.3 F35B12.3
1089	TAG-249 B0361.8 F09E5.2
1090	H06I04.3 F45G2.9 R74.7
1091	K01C8.1 T01H8.2 Y51H7C.9
1092	FOLT-1 FOLT-2 FOLT-3
1093	GST-42 Y53G8B.1 GST-43
1094	K10C2.3 F59D6.3 F59D6.2
1095	Y44A6C.2 SDZ-16 C38D9.8
1096	C31C9.6 B0280.2 B0280.13
1097	R08E5.4 Y39H10A.1 Y48G9A.7
1098	COL-104 COL-113 COL-75
1099	FASN-1 F10G8.9 F32H2.6
1100	R151.7 DAF-21 T05E11.3
1101	SYM-2 HRPF-1 Y73B6BL.33
1102	UCR-2.2 UCR-2.1 UCR-2.3
1103	CYLD-1 Y111B2A.24 F17A2.13
1104	C16A11.7 F32B6.4 F21H7.2
1105	C36C9.1 GEI-12 F52D2.6
1106	Y71G12B.17 M01F1.7 Y54F10AR.1
1107	AQP-4 AQP-6 AQP-5
1108	UGT-53 C03A7.13 ZK1290.15
1109	UNC-73 UIG-1 TAG-150
1110	RSKN-1 KSR-1 C01C4.3
1111	TAG-165 EMB-8 FRE-1
1112	CRT-1 SECS-1 CNX-1
1113	C50D2.1 T22C8.6 E04F6.6
1114	H10E21.5 C01G6.4 Y47D3B.11
1115	T10B10.4 F43C9.1 ZK185.3
1116	C38H2.1 F49E10.1 Y48E1C.3
1117	DGN-1 DGN-2 DGN-3
1118	F11C7.2 F11C7.7 F11C7.6
1119	DNJ-27 Y73B6BL.12 Y62H9A.7
1120	F58G11.3 ZK418.8 C38D4.4
1121	SPC-1 C50C3.2 C07A9.5
1122	F55B11.1 F15E6.6 B0222.9
1123	F14D2.14 F14D2.8 ZK930.5
1124	CLEC-26 CLEC-37 CLEC-24
1125	CPG-3 F52E1.5 Y54G2A.36
1126	F23B2.7 Y62E10A.3 C55C3.6
1127	T28C6.5 BE10.1 R102.10
1128	UDA-1 NTP-1 MIG-23
1129	MGL-3 MGL-2 MGL-1
1130	F27C8.2 F27C8.3 T08B2.5
1131	IFF-1 IFF-2 Y17G7B.4
1132	EGG-4 EGG-5 EGG-3
1133	K02D3.1 T22F7.4 F38B2.2
1134	C45G9.4 C45G9.9 F44F4.9
1135	LIN-15A ZK673.3 ZK673.4
1136	C46A5.2 C11E4.4 TAG-263
1137	Y49A3A.1 F22E10.5 F54D7.2
1138	F58D2.2 K07H8.5 T08B6.4
1139	CLEC-115 CLEC-113 Y71A12C.3
1140	COL-80 COL-62 COL-7
1141	Y77E11A.2 ZK1307.8 Y17G7B.10
1142	UCR-1 MPPB-1 MPPA-1
1143	UNG-1 F23A7.4 F23A7.8
1144	RPN-3 F19B10.1 DSS-1
1145	F09C3.2 F45E1.3 W05H12.1
1146	C15C7.4 BCAT-1 Y44A6D.5
1147	F22G12.5 F14D12.1 F46H5.4
1148	W09D6.4 Y106G6D.3 Y47D3A.13
1149	R03G5.3 F02C12.4 F54G8.1
1150	Y43F8C.5 Y53G8AR.1 H34I24.1
1151	Y47D3A.29 F10C2.4 Y37B11A.2
1152	FAT-4 NLP-5 FAT-3
1153	F40F12.3 C07A9.13 K01A11.3
1154	CAS-1 Y65B4A.4 CAS-2
1155	NAS-3 Y19D10A.6 NAS-2
1156	GTL-1 GTL-2 GON-2
1157	C06A8.6 T09A5.9 F09G8.5
1158	C49C3.9 CLEC-218 CLEC-64
1159	F47B7.2 T10H10.2 F35G2.1
1160	F34D10.4 Y20F4.4 F23A7.5
1161	F09B12.3 Y37D8A.2 Y54F10AM.8
1162	SPK-1 TAG-172 T19A5.1
1163	K05C4.11 LEV-10 SOL-1
1164	K01A2.9 MPS-2 CED-11
1165	D1009.1 F28D1.9 F25C8.4
1166	C06B3.6 F53A9.2 F13A7.11
1167	F59A7.2 C23H5.8 F59A7.11
1168	T08B2.12 C48E7.7 F26B1.1
1169	TAG-319 W02D9.4 ZK154.5
1170	T10G3.3 ZC412.3 ZC412.4
1171	C39B10.4 R02F2.1 HER-1
1172	R10H10.4 T01C8.2 Y48G9A.6
1173	SPL-1 TAG-38 Y104H12D.3
1174	F32E10.6 Y55B1BR.3 F32E10.2
1175	C28A5.6 K09C6.1 K09C6.2
1176	ZK822.5 C15H9.4 F52H2.4
1177	GAS-1 NUO-1 NDUF-2.2
1178	ZK512.7 F43C11.3 C29F3.3
1179	PBS-2 PBS-5 PBS-1
1180	SCL-14 SCL-5 LON-1
1181	F41D9.2 C09F9.2 C34C6.3
1182	FAT-6 FAT-7 FAT-5
1183	NASP-2 F21D5.1 NASP-1
1184	F08D12.4 C50E3.15 C50E3.2
1185	ZC443.1 C07D8.6 C56G3.2
1186	ACBP-3 ACBP-4 MAA-1
1187	SPN-4 FOX-1 ASD-1
1188	F19F10.8 PQN-11 T05F1.4
1189	ZK354.7 C15H11.1 F52F12.8
1190	TFG-1 Y71A12B.10 F25H2.6
1191	Y38E10A.3 F56D5.5 NTL-4
1192	PES-2.2 PES-2.1 F56G4.7
1193	C14A4.11 Y66D12A.9 FLP-9
1194	Y41G9A.4 ZK180.2 ZK180.1
1195	DNC-2 W10G11.20 T05A8.3
1196	R151.2 Y48G1C.1 W04G3.5
1197	MLP-1 VALV-1 EXC-9
1198	F20C5.4 W03G11.2 R08C7.2
1199	SET-9 SET-26 Y73B3A.1
1200	DHP-2 DHP-1 UNC-33
1201	EFK-1 C33E10.10 DHS-30
1202	F11A5.6 Y39B6A.50 C18A11.6
1203	R105.1 T02H6.7 T02H6.4
1204	UNC-70 D2096.11 VAB-10
1205	C44B9.3 R10E12.2 C05B5.4
1206	ZK550.5 ZK550.6 F42G2.7
1207	TTR-52 TTR-53 TTR-54
1208	C07A4.2 D2062.1 C07A4.3
1209	F59F4.2 CLIC-1 T09A12.5
1210	C31C9.2 MAI-2 CTBP-1
1211	DHC-1 B0365.7 CHE-3
1212	F10A3.11 T07D3.2 F29D10.3
1213	ACL-5 ACL-4 M79.3
1214	F30A10.3 Y22D7AR.6 T20F7.3
1215	C46G7.3 F20B4.3 W01G7.2
1216	T20F10.4 Y40C7B.3 Y26D4A.10
1217	Y11D7A.9 T23B12.5 ZK185.4
1218	TRY-6 EGAP1.1 TRY-7
1219	Y43F8A.2 F45E4.6 F31E8.5
1220	C31E10.7 W02D3.1 D2023.1
1221	F41E6.12 F13B6.1 C37C3.10
1222	F35C11.2 DH11.2 M05D6.3
1223	PES-9 SUR-5 Y71H2AM.11
1224	C05B5.2 C33F10.11 C33F10.1
1225	F35F10.4 F35F10.1 C04E12.4
1226	T05D4.2 Y53F4B.24 F22G12.3
1227	C18A3.7 F54C1.8 F59C6.3
1228	E04A4.3 Y119C1B.10 F25G6.1
1229	T24E12.5 Y47G7B.2 T05A8.1
1230	F17C11.2 ABCE-1 C07B5.3
1231	K03H1.5 F54D1.6 R09E10.5
1232	ABCF-2 ABCF-1 ABCF-3
1233	C33B4.2 T23F6.2 C17F4.3
1234	F21D5.2 K12H6.9 K12H6.8
1235	F36H12.5 T13A10.1 K09G1.2
1236	SMF-2 SMF-3 SMF-1
1237	K07C5.6 CDC-6 Y39A1A.12
1238	C24H12.5 C24H12.12 C24H12.2
1239	PPK-3 PPK-2 PPK-1
1240	M01B12.5 ZK632.3 Y105E8B.3
1241	ARG-1 APX-1 DSL-4
1242	DAF-4 EDC-3 C04G6.10
1243	SPR-1 Y74C9A.4 F01D4.5
1244	GLY-12 GLY-14 GLY-13
1245	K07E1.1 T01D1.4 F42F12.4
1246	TAF-11.2 TAF-11.1 TAF-11.3
1247	R52.4 K07G6.1 T07H3.7
1248	C24A11.2 ZK470.4 R11A5.6
1249	UBC-22 UBC-23 UBXN-3
1250	K07F5.6 M05B5.1 H06O01.4
1251	OPT-2 OPT-3 OPT-1
1252	H03A11.2 F27D4.6 T08G11.3
1253	Y40A1A.1 C01H6.9 Y18H1A.10
1254	VPS-32.1 R12C12.5 VPS-32.2
1255	C47E8.1 C46H11.6 F28E10.4
1256	UNC-10 RBF-1 PQN-75
1257	FBXB-86 FBXB-101 FBXB-87
1258	FBXB-88 FBXB-84 FBXB-83
1259	C31B8.2 F38A1.15 F38A1.11
1260	WVE-1 ARX-5 VF39H2L.1
1261	CLN-3.1 CLN-3.3 CLN-3.2
1262	K10H10.7 ZK945.8 C07H6.2
1263	MDF-1 RAD-23 JTR-1
1264	F49H6.8 F49H6.15 F49H6.12
1265	F57B9.1 F22B5.4 F36A2.7
1266	NXT-1 NXF-2 NXF-1
1267	F46B3.9 F46B3.14 F46B3.15
1268	DLI-1 Y113G7A.13 MTX-1
1269	T27A8.1 EGL-21 F59A3.1
1270	ICP-1 R08C7.5 T20D3.3
1271	DCT-14 F53A9.7 K07C11.10
1272	TAG-153 NTL-2 NTL-3
1273	D1081.6 M02D8.2 F42A9.3
1274	IRK-3 IRK-2 IRK-1
1275	ANI-2 ANI-3 ANI-1
1276	BRC-1 F42A6.5 K07F5.14
1277	F56D2.5 F56D2.2 ATP-3
1278	HPL-1 F37D6.2 HPL-2
1279	INS-22 T24B8.5 INS-23
1280	ASPM-1 R02F11.4 B0353.1
1281	LIN-24 LNTL-1 RPB-5
1282	R13A1.3 B0496.2 B0496.1
1283	PRI-2 T24C4.5 PRI-1
1284	C26C6.6 Y65B4A.7 F46F11.7
1285	T22E5.3 T04A11.3 C25G4.10
1286	F14D2.9 C06A5.4 F57G4.9
1287	Y51H7C.13 COL-70 Y51H7C.1
1288	Y43F8B.2 C06A12.3 T24H7.3
1289	PAT-6 UNC-112 SAND-1
1290	C43F9.6 C17E4.9 F55F3.3
1291	T21E12.5 K07A1.1 K07A1.17
1292	CCR-4 W02G9.5 R17.2
1293	F22F7.1 F22F7.2 Y50D4B.2
1294	XPC-1 RFC-1 K08F4.1
1295	R07C3.5 R07C3.2 R07C3.14
1296	Y43F8B.7 Y105C5A.14 W04A8.4
1297	R08E3.4 EHN-3 C46E10.9
1298	PFN-3 PFN-2 PFN-1
1299	CDC-26 EMB-27 Y55B1AL.2
1300	FKH-3 FKH-5 FKH-4
1301	CLEC-213 CLEC-214 CLEC-215
1302	SCC-1 B0024.11 COH-1
1303	ZK930.4 C26B2.2 ZK930.7
1304	Y73B6BL.45 Y45F10A.3 D2024.2
1305	T03D3.5 H25P19.1 F16B12.4
1306	SRV-3 SRV-4 Y106G6H.6
1307	APG-1 APA-2 APD-3
1308	Y75B8A.39 Y75B8A.28 PQN-92
1309	CLEC-157 CLEC-183 CLEC-156
1310	Y73B3A.9 T11G6.5 Y73B3A.10
1311	LIN-10 D1007.16 TAG-281
1312	W01D2.5 C18A3.4 C01B12.4
1313	C45G9.7 BAR-1 HMP-2
1314	ASG-2 T19A6.3 ASG-1
1315	RNP-8 M01D7.9 W02H5.10
1316	SMO-1 F56A6.4 C14E2.1
1317	TBP-1 TAG-342 TLF-1
1318	NOB-1 ICD-1 PHP-3
1319	Y37D8A.21 Y34D9A.7 ZK632.11
1320	COF-2 F07A5.4 UNC-122
1321	MLK-1 Y53F4B.1 ZAK-1
1322	F25B4.1 Y106G6H.5 Y37E3.17
1323	F31C3.2 K05C4.4 Y46G5A.15
1324	OOC-5 TOR-1 TOR-2
1325	HMG-4 HMG-1.1 HMG-3
1326	K08H2.7 H22K11.3 W02D7.8
1327	F46B6.10 Y47D9A.4 K01A6.5
1328	TAF-12 TAF-4 Y39B6A.13
1329	F53G2.3 C05D12.4 F53G2.2
1330	F55E10.7 F42C5.2 T07F8.2
1331	ZK1098.2 C09E7.4 F38E11.9
1332	F19B6.1 B0001.4 C47B2.2
1333	APC-11 H10D18.5 H10E21.4
1334	F43G6.6 T26A5.5 F29B9.2
1335	PRDX-6 PRDX-3 PRDX-2
1336	LGC-24 LGC-23 LGC-28
1337	CLEC-259 Y51A2A.6 M162.6
1338	T05E7.5 B0513.2 Y32H12A.2
1339	APS-1 APS-3 APS-2
1340	FBXB-72 FBXB-71 C33E10.1
1341	NPL-4.1 UFD-1 NPL-4.2
1342	ACL-13 ACL-12 ACL-14
1343	ZK185.1 K04C1.3 F21G4.5
1344	T25B6.3 C09H10.5 C09B7.2
1345	Y105C5B.14 F40H7.12 F09C6.1
1346	K08H2.3 K08H2.4 K08H2.2
1347	C55C2.3 Y23H5B.1 C55C2.4
1348	T22C8.3 Y49E10.23 T22C8.4
1349	ZIG-1 Y32G9A.8 ZIG-7
1350	SRZ-12 SRZ-9 SRZ-8
1351	C31E10.5 C31E10.6 C16A11.2
1352	Y23H5A.4 M01F1.4 Y48B6A.5
1353	F23F1.3 C46E10.4 C46E10.5
1354	D1086.9 H39E23.3 C13A2.12
1355	C56G2.3 F46F11.10 F25H8.1
1356	DDL-1 HSB-1 F59B1.2
1357	FSN-1 Y46E12BL.4 Y46E12BL.3
1358	C08B6.5 W02A2.5 ZK867.2
1359	C53D6.6 K09A11.1 C10A4.1
1360	Y110A2AL.1 Y110A2AL.10 F02E11.4
1361	ZK550.4 CDC-14 NDX-1
1362	PAR-6 TRA-4 F58G1.2
1363	F31E8.4 Y58A7A.1 F27C1.2
1364	F58D12.1 F56B3.3 K08D10.11
1365	Y67D8C.6 Y54G11A.14 Y46H3C.6
1366	Y53F4B.16 Y111B2A.21 Y53F4B.17
1367	F31D5.6 FBXA-145 R03H10.1
1368	F55H2.5 F39G3.4 F39G3.5
1369	C24A3.8 F31A9.1 F44F1.2
1370	C50F4.14 SQV-7 T21B6.5
1371	EFL-2 DPL-1 EFL-1
1372	Y53H1A.1 F38B7.3 T01C3.2
1373	VHA-3 VHA-1 VHA-2
1374	UNC-86 CEH-6 CEH-18
1375	HLH-31 HLH-17 HLH-32
1376	Y60A3A.9 F47G9.1 T08D2.1
1377	HSD-3 HSD-1 HSD-2
1378	PST-2 PST-1 Y111B2A.20
1379	TAG-197 R01B10.4 R107.5
1380	K03H9.1 K03H9.3 F58F12.3
1381	R05D3.6 F32D1.2 ZC262.5
1382	Y82E9BR.8 Y82E9BR.7 Y82E9BR.9
1383	K07H8.3 B0238.10 Y97E10AL.3
1384	F25H5.3 F59B2.3 ZK593.1
1385	PIR-1 F54C8.4 CEL-1
1386	AQP-10 AQP-9 AQP-11
1387	F41C6.2 F41C6.3 T11F9.13
1388	F42H10.6 C25H3.3 C25H3.14
1389	F49E12.7 C54G6.3 K04C2.7
1390	K09B11.4 RETR-1 F54G2.2
1391	R57.1 C35C5.2 C35C5.11
1392	C26D10.7 EFF-1 AFF-1
1393	B0280.1 TAG-114 Y48E1B.3
1394	ROM-3 ROM-4 Y116A8C.15
1395	Y57G7A.8 Y38H8A.7 M117.6
1396	Y73B3A.13 F28F8.7 Y105C5A.1
1397	RBG-3 F32B6.8 F45E6.3
1398	T12F5.2 T08D2.5 T08D2.4
1399	ZK402.1 C01A2.1 ZC132.4
1400	C13F10.2 Y37E11B.3 CCO-1
1401	F38B6.1 F38B6.7 F38B6.2
1402	Y45G5AM.8 COH-3 F12E12.6
1403	K02F6.1 F14F9.6 M04C7.3
1404	RSP-6 RNP-5 Y57G11A.5
1405	F55A11.1 T04F3.4 C29E4.14
1406	F34D6.9 F34D6.7 F34D6.8
1407	H20J04.3 ZC416.1 T07C12.11
1408	C35A5.11 C25H3.15 T05H10.3
1409	ZK1127.9 F10E7.2 ZK1127.6
1410	PAB-2 T07F10.3 HRP-2
1411	Y66D12A.21 C02F5.13 C41D11.9
1412	C31H5.7 Y49F6B.13 C16C8.10
1413	CKU-80 CKU-70 F59A2.5
1414	C07D8.3 K09E3.1 C07D8.2
1415	NUO-3 W08G11.3 Y54H5A.2
1416	M03F8.3 C50F2.3 F53B7.3
1417	TSG-101 VPS-37 W04B5.3
1418	Y82E9BR.17 Y82E9BR.1 Y71A12B.8
1419	ZC15.3 F21D9.8 F41G4.7
1420	Y44A6B.3 Y39A3A.2 M01E10.3
1421	DPY-30 Y55D9A.2 ASH-2
1422	C15H9.9 K11H12.7 K11H12.6
1423	Y51H7C.15 Y46H3C.7 F29G9.1
1424	HOP-1 SEL-12 SPE-4
1425	F09A5.4 T12B3.4 F38H4.10
1426	F28C6.4 Y54E10BR.1 C27A12.9
1427	F49B2.3 Y116A8B.1 W04B5.2
1428	AAP-1 Y46E12BR.1 Y45G5AL.1
1429	SOD-1 SOD-4 SOD-5
1430	APB-1 APB-3 Y39B6A.37
1431	C14A6.8 Y39E4A.1 Y71G12B.3
1432	F40E12.2 NHR-266 F33H12.1
1433	B0207.6 GOP-2 Y75B8A.14
1434	T26A5.8 Y53F4B.3 DCN-1
1435	GCS-1 E01A2.1 F25H9.6
1436	F57C2.5 T12G3.4 C08E8.2
1437	ATG-7 ATG-3 ATG-10
1438	T23C6.3 F12E12.3 K09E3.7
1439	F13H10.1 EEED8.6 F56H1.5
1440	C02B8.5 T16H12.9 B0222.11
1441	F19B2.6 Y116F11B.6 Y60A3A.25
1442	C01F6.9 K10B3.1 SNR-7
1443	HIPR-1 TAG-138 Y18D10A.22
1444	ADR-2 ADBP-1 T17A3.9
1445	Y41D4A.4 TAG-123 ZK858.6
1446	TSP-3 TSP-2 TSP-1
1447	T07D10.3 H16D19.3 Y37F4.6
1448	C36B7.6 T13H5.8 R166.2
1449	F20H11.1 Y56A3A.16 Y51H1A.1
1450	Y54G2A.44 Y54G2A.32 Y54G2A.10
1451	RSD-2 F52G2.3 K04G11.3
1452	B0393.8 F31E3.6 VB0393L.2
1453	HST-1 HST-3.2 HST-3.1
1454	W02D9.2 Y25C1A.7 T28C6.3
1455	T21C9.4 T20B5.2 F35G12.11
1456	C35A11.3 Y53G8AL.3 F49C5.7
1457	K07H8.2 ZK1053.6 ZK185.2
1458	C18B12.6 ERV-46 Y102A11A.6
1459	W02B12.11 SQV-3 BRE-4
1460	Y111B2A.2 B0035.18 F29C4.2
1461	Y34B4A.7 PQN-15 F52F12.9
1462	SRXA-18 SRXA-19 SRXA-16
1463	Y32H12A.5 Y67A10A.8 C43G2.1
1464	Y8A9A.3 T24E12.2 T24E12.1
1465	C38D9.2 R09H3.3 F15D4.5
1466	Y24F12A.3 VH15N14R.1 H37A05.4
1467	Y23H5A.8 CRS-1 B0511.2
1468	EIF-3.K C17G10.9 C03H5.5
1469	F40G9.12 F40G9.14 Y54F10BM.6
1470	DRS-1 NRS-1 Y66D12A.23
1471	Y50E8A.10 F49F1.12 F46A8.6
1472	F43G6.5 PAP-1 T15H9.6
1473	F40G12.3 F26C11.3 F59A6.3
1474	B0001.5 B0001.8 B0001.3
1475	Y55H10A.2 F42A6.1 K03H6.4
1476	DPF-3 DPF-1 DPF-2
1477	C05D11.7 B0524.2 D1054.1
1478	ATHP-1 K09A11.5 F17A2.3
1479	C18E3.2 K03B8.4 TAG-246
1480	F18E3.12 F18E3.11 F18E3.13
1481	F49C5.10 T09D3.8 F33E2.4
1482	ZC334.7 GLRX-21 GLRX-22
1483	F30A10.11 F30A10.14 R09E10.8
1484	Y43F8B.18 Y57G11C.18 F54H12.4

## Sheet: drosophila modules
1	TEQUILA CG10586 CG5390 CG30031 CG18636 CG18223 THETATRY CG16749 CG33159 CG3088 CG10472 MAS JON99FII YIP7 CG3795 JON44E CG15873 NDL CG17012 CG32834 CG8213 SPHEROIDE CG31681 CG17404 CG12256 CG30289 CG30286 CG7829 CG16997 CG31728 CG30283 CG8952 CG32523 JON65AIII CG14642 LAMBDATRY SER7 CG5255 CG32269 CG11037 CG30371 SPIRIT CG11842 CG8170 SB EA JON66CI JON74E CG11911 CG8586 MP1 CG4815 PSH GAMMATRY CG4…
2	CG17802 MEICS CG2678 SENS-2 CG8388 CG10267 CG15436 CG CG17801 CG6654 SRY-DELTA WDN KR-H1 CG10462 CG31224 CG1529 CG31365 CG9797 CG4936 CG8944 SQZ CG18476 HAM NEU2 CG12605 GL CG5669 BOWL CG7101 DWG CF2 CG12029 ZFH1 PHO CG31441 CG1602 CBT CG8159 CG11247 CI CG11695 D19B AZ2 CG17328 CG10631 OPA CROL CG6808 CG18764 CG11762 KR CG1792 CG18262 CG30431 CG4496 CG4854 CG17612 CG7357 CG14710 ODD CG17806 CG129…
3	PKD NIKI PNG PKA-C3 CG7028 NMO CDC2 HEP SAK TAO-1 PK34A CDK8 PKA-R2 IAL CG11489 CG4629 PAR-1 PAK3 APKC S6KII PK92B CG11221 PKC53E PKN CAMKII DSOR1 GWL CAKI CDK5 PITSLRE POLO SMI35A LIC KP78B CDK4 PEK INAC JIL-1 LOK MYT1 IRD5 CDC2C KP78A CG8485 CG4945 ROK DYRK3 CG10177 STI P38C GEK CG15072 HPO PAK FU LK6 CG8866 CDK7 CKIIALPHA WTS CG6114 MATS ATG1 PHKGAMMA CG6498 BSK PKA-C2 CG7156 CG7597 AUR CG7236…
4	CG6761 CG9170 NEMY CG8489 CG1314 CG17470 CG4691 CG2750 CG7886 CG9133 CG7441 CG17230 CG2209 CG3557 CG10589 CG8838 CG17567 RHA CG5538 CG4955 CG10999 CG11018 CG12907 CDC14 CG3748 CG15891 CG6441 CG3330 CG18269 CG1999 CG5048 CG9106 CG7742 CG11779 MST33A CG11873 CG7669 CG1835 CG6652 CG1324 CG10947 CG8508 MIP CG16952 CG10841 UNC79 CG6332 CG1394 CG5089 CG2267 CG1146 CG2652 CG2127 CG9483 CORTO CG8043 CG14…
5	CYP4E1 CYP305A1 CYP312A1 CYP313A2 CYP313A4 CYP6A2 CYP6A22 CYP4AA1 CYP28D1 CYP6A8 CYP4D20 CYP28D2 CYP4D8 CYP9C1 CYP4D14 CYP4P1 CYP6A19 CYP313A3 CYP6D4 CYP4D2 CYP311A1 CYP6T1 CYP28C1 CYP4AD1 CYP6D2 CYP9F2 CYP12D1-D CYP9B1 CYP9B2 CYP28A5 CYP310A1 DIB CYP49A1 SHD CYP4D21 CYP6A21 CYP308A1 CYP4P2 CYP4AC2 CYP4C3 CYP12C1 CYP6A9 CYP12A4 CYP6G2 CYP313A1 CYP313A5 CYP304A1 CYP6U1 CYP4D1 CYP6G1 CYP4G1 CYP6A14…
6	CG4616 CG2158 CG2091 CG5924 CG14939 CG6179 CG6506 CG8326 O-FUT1 HDC MYS45A CG5198 CG4622 THOC6 CG4973 CG2617 MST85C CG14965 NOA36 CG17153 DIP2 CG18177 THO2 MRG15 CG4949 CG1745 CG8092 CG4877 CG7671 CG3735 CG8928 312 CG3238 CG4953 CG1896 CG16753 CG8441 BRD8 CG17081 SURF6 PARG APS CG4497 CG9705 CG10419 MTTFB2 FS(2)LTOPP43 CG7544 CG8833 CG11808 EAST CG11560 CG5439 CG9418 CG17129 TAF7 CG10139 DGT3 EAF…
7	RABX2 RAB30 RAC2 RAN R RAP2L RAB14 RABX5 LTD RHO1 CDC42 RAB10 RAB40 RAB7 RAN-LIKE RAB6 RHOL RAC1 RAB5 RAB9FB RAB39 RAB4 RIC RAS85D RAB9FA RAB-RP3 RAB8 RAB3 RAB1 CHRW RAB9D RAB11 RAB9DB RAB9 RABX6 CG8500 CHIC RAB35 RGK1 RAB9E CG8641 RAB-RP4 RAB2 RHOBTB MTL RAS64B RALA RAB27 CG30158 RHEB RAB23 CG8519 CG13375 RABX4 SMG5 CG5160 CG32776 MESR6 CG14669 CG5921 MESR3 FIBP CG5290 CG31772
8	CG1109 CG6322 TAF5 CG1671 CG7337 DIK CG30116 CG12325 CG10191 BETA'COP CG7568 CG3436 RACK1 GBETA76C WDS CG8064 CAF1-105 TRIP1 BRWD3 ALPHACOP GRO EBI GBETA5 GBETA13F WMD LIS-1 WDA CIAO1 RAP CG7611 CG10931 CAN CG3909 CG10064 SLMB CG5451 CG15311 KAT80 HIRA TANGO4 CG7609 CG6486 CG31033 CG2812 MST77F CKA CG3004 CG33505 CG15134 CG7275 CG12333 FZR2 CG5543 CG5033 CG15249 CG12975 CG11875 TEX CG10459 GGAMMA…
9	CG4669 CG10164 MMD A CG13913 CG13287 CG7879 MUSKELIN CG14356 CG12470 CG32436 CG32462 CG6793 CG9392 CG15753 NDC80 SMG CG42299 CG14634 SBA WAL CG10103 GGA CG31534 CG15561 IMD CG7744 CG12835 CG42236 CG9437 CG15356 ZASP CG14054 VMAT CG14402 PVF2 CG30492 CG42300 CG7966 CG8245 CG15649 H CG6934 CG17380 CG9890 CG16984 OBP18A CG9875 ALC DEAF1 PRP18 CG18304 CG15597 CG5854 CG16935 CG32793 CG14424 CP16 CG127…
10	BCD CG11263 DAP CYCD CG34415 MED15 ARC-P34 CNK RNPS1 CG6049 TUM EXO70 TAF4 CYCE CYCB3 SNR1 SMG CYCA RCA1 TRK CORT CYCJ RUX PYD3 CG3800 CYCB Z600 SP2637 CG12723 PLU SKD CG33521 CG13625 CG8455 MOR CG34350 CG31204 CG7518 PDE11 KTO COMR BAM CG2478 CG7296 CG42331 CG5360 CG13728 INCENP CG4069 KAP3 AVE GLEC CG2083 RDO SCED NFAT MBF1 MEF2 TRP1 CG14570 CG3448
11	CG3287 CG5003 BCL7-LIKE CG7839 CG18622 CG8149 EIF5 APH-1 B52 CG13096 CG4119 CG5720 CG6398 CG1646 CG1943 YL-1 CG4857 SNF4AGAMMA PABP2 CG1240 CG7407 GROWL CG7845 NUP75 CG1677 C12.1 CG1416 CG5694 TH1 SF2 CG10754 GAMMACOP CG17454 CG4813 CG7453 CG8270 CG8108 CLC CG8600 CG7705 CG7139 CG6066 WLS CG17493 CG14641 CG2218 CG4068 CG2962 NOPP140 CG12340 CG2182 CG4455 EIF3-S9 SELR CG14977 TRA2 CG33057 GFZF HMG…
12	CG13656 CG31104 CG10550 CG6908 CG31380 CG11889 CG10513 CG31436 CG31288 CG10514 CG9497 CG32195 CG10553 CG10560 CG1561 CG10562 CG9259 CG31974 CHKOV2 CG16898 CHKOV1 CG31087 CG13813 CG11893 CG31098 CG7135 CG31370 CG13658 CG13360 CG11891 CG31097 CG33509 CG33510 CG2004 CG11892 CG11878 CG33511 CG9498 CG14314 CG6830 CG31102 CG5644 CG31300 JHI-26 CG6834 CG31562 CG33301 CG5126 CG10559 CG13659 CG31099 CG319…
13	TOLL-7 KEK2 CG7896 CG5195 CG32372 CAPS CG5819 CON ALS LGR3 TOLLO CG11910 TOLL-6 CG18095 KEK3 CG14762 SLI CHP CG4950 18W CG4168 CG10148 CG32055 CG7509 KEK1 RK CG6749 CG7702 TRN CG16974 FSH CG14351 CG1504 KEK4 CG18249 LBK KEK5 CG7800 CG10824 GP150 CG11136 CG15658 CG18480 CG5096 CG13719 KEK6 CG11710 CG4781 CG2453 CG5810 CG9809 CG15744
14	CG5676 CG10132 AND UP E(PC) CG17272 CG5024 CG18624 TPNC41C CG9098 CG4962 CG1136 MLC1 CG17770 CG11165 CAM CG7565 MLC2 CG9056 TPNC4 MLC-C SQH CG31958 CG30378 CG17237 CG13526 TPNC73F TPNC47D CG12105 CG11638 EIP63F-1 CG13898 CG31802 TPNC25D CG31960 CG11041 CG4169 CG9406 CG13972 CG5114 RHO-5 CG33098 CG42330
15	WND ABL CDI SRC64B BTK29A EPH SEV DNT TAKL2 PVR FPS85D PHL SHARK ACK KSR ROR TAK1 TSC1 BTL CAD96CA SLPR HTL ALK FAK56D TOR TIE DRL NRK TAKL1 CG3277 PLL WSCK IRE-1 CG8173 DDR PR2 HOP RET DRL-2 DAB CG2225 EPHRIN JEB
16	CG33783 CG13198 CG33658 CG33723 CG13589 CG14518 CG33483 CG33927 CG33702 CG33798 CG33648 CG33689 CG33654 CG33912 CG33700 CG33773 CG12849 CG33687 CG33775 CG33784 CG33757 CG33777 CG33725 CG33454 CG33796 CG13561 CG33453 CG33679 CG33688 CG33928 CG33690 CG33920 CG33914 CG33752 CG13590 CG33758 CG33463 CG33922 CG33923 CG33703 CG33764 CG33929 CG33795
17	N EYS NCT DRPR C901 SP1070 DX SHF CG32702 SER DL KUZ CG31665 SU(H) FW HIG CNO SANO TEN-M MAM CP190 CG15772 PSN ANK2 MRPL9 COPROX FNG SYND CG10186 ACP70A CG34398 CG10866 CG9095 MALPHA TB RIPALPHA CG15161 CG7714 CG32082 L(1)G0320
18	MASK CG10011 CG4393 ROLS CG30387 TUB CACT CG32343 MIB1 FEM-1 CG3104 MBS CG11896 CG6718 PYX CG42319 CG11168 CG9121 CG9766 ANK CG31919 CG6599 NOMPC CG18375 CG6966 CG14073 CG17721 CG15125 TRPA1 CG8526 PAIN F CG4140 CG2183 CG3975 PPT1 CG6428 CG10249 CG13333
19	COS GGAMMA1 UNC-104 KLP54D RPII18 CANA NEB CG5004 KLP98A NOD CMET KHC-73 KLP31E KLP3A KLP10A KLP59C SUB KHC KLP59D KLP67A KIF3C NCD GL CBP53E PAV CG14535 KLP64D KIF19A KLP61F KLP68D CHB CLIP-190 CG13023 CG13144 CG9279 CG10845 CG14043
20	CG5254 CG18418 BMCP CG6782 CG18324 CG2616 CG5646 CG4995 CG1907 UCP4C CG9090 UCP4B UCP4A CG7514 CG12201 CG18347 CG6608 CG3476 COLT CG32103 CG18317 CG2857 CG1628 ANT2 CG18327 ATT-ORFA SESB SHAWN CG8026 CG32250 CG9582 MPCP CG4743 CG4963 CG8323 TYLER CG12862
21	CG15771 TSP CG11321 CG7802 CG1499 L(2)05510 RAB26 HIL CG9572 CG14578 CG42322 DP PIO CG34449 NOMPA CG17025 RPS24 SPRI CG17111 CG7447 CG31163 CG15022 CG34401 CG13117 CG15370 CG12063 CG31999 CG7526 CG15126 SP71 PROS CG14931 EIF-4B CG12419 FAS3 CG10898 CG32373
22	SMID NMD CG4701 TER94 CG6842 NSF2 RPT3R CG5776 KATANIN-60 CG14183 RPT1 CG3499 COMT CG1193 CG4908 PROS45 CG7257 RPT4 CG6512 CG2658 CG2241 PROS26.4 CG10793 CG31453 SPAS RPT3 CG12010 TBP-1 CG3326 CG11919 L(3)70DA CG16789 MRPL30 CG12096 CG31495 ATG6
23	UGT86DH UGT35A CG17323 CG5724 UGT86DD UGT35B CG31002 UGT86DC CG16732 CG10178 CG17324 CG30438 UGT86DJ CG17322 CG15661 CG3797 UGT86DE UGT37A1 UGT37C1 UGT86DG UGT58FA UGT86DA CG18869 DOT UGT36BB UGT36BC CG10170 CG10168 UGT36BA UGT37B1 CG5999 CG4302 CG11289 UGT86DI CG6475
24	PHDP HBN TOE PRD CG4136 GSC PTX1 GSB TOY EYG CG9876 RX EY GSB-N OTP CG32532 CG33980 POXM UNC-4 PPH13 CG34348 CG11294 AL OC ODSH REPO SPEC2 CG2263 MCTP CG3857 CG30423 OLF186-F CG13896 MRPL18 YTR
25	CG7133 CSP CG7387 P58IPK DNAJ-H TPR2 CG32640 CG2887 CG32641 CG30156 MRJ CG11035 DROJ2 CG5001 JDP CG7556 L(2)TID CG7130 DNAJ-1 CG4164 CG17187 CG12020 CG14650 SEC15 CG32986 PN CG8531 CG2790 CG3061 GYC76C CG42359 CG6693 CG42370 CG42358
26	ALPHA-EST6 NRT ALPHA-EST8 ACE CG6018 ALPHA-EST2 CG9287 CG31146 EST-6 ALPHA-EST9 CG5397 CG4757 ALPHA-EST5 JHE EST-P CG10339 ALPHA-EST7 CG9289 JHEDUP NEUROLIGIN CG10175 GLT CG3841 CG12869 CG4382 ALPHA-EST1 GLI CG7529 ALPHA-EST10 ALPHA-EST3 CLT ALPHA-EST4 CG6414
27	GSTD1 GSTE2 GSTD6 GSTE6 CG4688 GSTD5 CG1681 GSTD4 CG30000 GSTE10 GSTE7 CG16936 GSTD2 GSTE4 GSTD7 GSTE9 GSTD10 GSTE8 CG1702 GSTD9 CG13551 CG5224 GSTD3 CG11784 CG3624 CG17639 GSTD8 GSTE3 GSTE5 CG30005 GSTE1 CG4230 CG17486
28	CG5589 CG30122 PIT DBP45A EIF-4A BEL CG6418 CG8611 DDX1 CG10333 DBP73D CG9630 HEL25E CG6227 DHH1 CG32344 ABS CG9253 CG10777 RS1 CG9143 DSP1 EIF4AIII CG5800 CG14443 RM62 HLC ME31B CG10077 VAS CG42267
29	DSCAM CG16857 OTK TUTL HBS CONT CG12950 NRG SNS RST FAS2 ED FRA CG31190 CG15630 KLG BOI CG8964 SIDE KIRRE SDK CG7166 ZORMIN NRM FRED CG14964 CG14372 FAS CG42247 CG12587
30	CPR64AB CPR30B CPR62BB CPR64AA EDG84A CPR23B CPR76BC CPR31A CPR64AD CPR92A CCP84AE CPR30F CCP84AD CCP84AB CPR62BC CCP84AG CPR76BA CPR66D CPR64AC CCP84AA CCP84AC CRY CPR35B CPR66CB CPR76BD CPR5C CG13670 CCP84AF CPR76BB CG13068
31	MCM7 CG11943 ORC2 MCM5 MCM6 DNK DMT PRP8 MCM10 CG11596 DOS TFB1 LRR47 CG7110 CG5857 CG13300 MCM2 MU2 CG6854 ASP CAF1-180 CDC45L CAP-D2 CG11329 MCM3 ORC4 DPA REC ORMDL LAT
32	CG9663 E23 CG4822 CG11147 CG31731 CG9990 CG31213 ST W CG11069 CG32186 CG6052 CG9664 CG5853 CG33970 CG3164 CG31689 CG32091 CG31121 ATET CG17646 BW CG1801 CG8908 CG1718 CG1494 CG33173 CG14519 CG12997 CG13332
33	CG13124 ARR1 CG10680 ARR2 CG3313 LOQS CG18067 CG6910 CG17108 CG9813 KRZ CG11073 CG32683 JP CG11400 CPN CG7300 CG4000 CG4294 CG13965 PDE9 CG5548 CG10904 CG42233 CG14446 CG42260 CG14906 CG5877 CG15172
34	CG1986 CG6431 CG5665 CG6675 CG13282 YP1 CG4582 CG6472 CG10116 CG17191 CG6296 CG18641 CG7367 CG18258 CG17192 SXE2 CG6295 CG17292 YP3 CG10357 YP2 CG6847 CG6277 CG5162 CG6283 CG6271 CG5966 CG4267 CG10163
35	CRL UBC-E2H CG8188 LWR CG7220 UBCD2 EFF CG17030 UBC84D CG9602 UBCD6 CG2574 MEI-218 UBCD10 CG7656 BEN CG14739 VIH UBCD4 CG13344 MORGUE CG3473 CG7375 CG5823 CG5440 CG10862 CG4611 CG14909 FAL
36	ACXC AC76E ACXB CG3216 GYCALPHA99B GYC32E RUT CG8046 CG15890 CG10738 CG32305 AC78C GYCBETA100B ACXE AC13E CG33958 AC3 ACXD ACXA CG32158 GYC-89DB CG32301 GYC88E CG30344 CG30345 GYC-89DA CG8008 CG31321 CG15553
37	CG6680 SPN1 SPN43AB CG7722 CG6289 SPN4 SPN3 CG4804 CG31902 SPN7 CG9454 SPN43AA CG9460 SPN2 CG9455 NEC CG6687 SPN6 CG6663 CG1342 CG7219 SPN27A SPN5 CG10956 ACP76A BG642378 CG33121 SPN43AD
38	PEP HRB27C CG2691 HRB87F RASSF CG2199 CG7974 CG32169 MSI CG3335 RBP4 TBPH CG7804 HRB98DE CG5791 SQD KARYBETA3 RB97D CG32071 CG5953 CG8460 CG9641 FNE EXBA CG14879 CG34408 CG32452 EIF-1A
39	RH7 RH3 RH4 CG12207 SPICT NINAE CG15014 CG15594 5-HT7 RH2 RPL27 TAKR86C CG18208 TYRRII FEND CG5778 GRHR CG4289 5-HT1B MACR-60C ADOR RH6 RH5 DOPR CG30340 DOPR2 CG9272 CG6744
40	TWDLT MRI TWDLE TWDLG TWDLF TWDLB TWDLL TWDLU TWDLC TWDLBETA TWDLW TWDLN TWDLX TWDLY CG17219 TWDLM TWDLZ TWDLH TWDLJ TWDLP TWDLO TWDLQ TWDLALPHA TWDLR TWDLD TWDLK TWDLV TWDLS
41	CG7442 CG7084 CG8654 CG6126 CG16727 CG4462 CG4630 CG7448 CG14856 CG14855 CG7458 CG8925 CG6356 CG3790 CG31530 CG9317 CG7333 CG6231 CG5592 CG14857 CG10486 CG6006 CG4465 CG17752 ORCT CG4459 CG7342 CG17751
42	CG3301 CG10962 CG9265 CG9150 CG17121 CG3699 CG15629 CG10425 CG7322 ANTDH CG31548 CG31546 CG31549 CG12171 CG7601 CG7077 CG6012 CG5590 CG31810 CG10991 CG31937 CG8757 CG13284 CG9360 CG14946 CG13833 CG1444 CG31809
43	KL-2 CG2862 CG40127 CG10581 RAD51D CG17162 RPL5 RPL19 RAD50 CG41099 E(R) CG9246 RHO-7 CG3259 CG7970 CG4203 RHOGAP18B CG31304 CG15475 CG14357 CG42249 CG11501 CG5010 CG8853 NAN CG15927 CG9782
44	CG7091 NAPI-T CG6978 CG2003 CG4288 CG7881 CG3036 CG8791 CG15096 CG18788 CG9254 CG15438 CG30272 CG4330 CG9826 CG4726 CG15094 L(2)01810 CG12490 CG3649 CG30265 PICOT VGLUT CG9825 CG9864 L(2)08717
45	CG31636 CG5958 CG30339 CG33965 CG1902 PINTA CG10026 CG3823 CG33514 CG5973 CG10657 CG33966 CG10301 CG14102 CG3191 CG2663 CG10300 CG3091 CG10237 CRALBP CG12926 CG11190 CG31826 CG11550 SPASE12 CG10802
46	CG17912 CG13089 CG4806 MAPMODULIN CPSF CG7993 SEC23 DBE PPAN SNM1 MAL BUB3 CG8165 CG1753 RAE1 CG9839 CG12301 CG11417 TFAM CG10565 CG3634 SU(F) CG12702 NUP107 CG12782
47	CG15408 CG6484 CG1208 SUT4 CG1213 CG10960 CG4607 CG8249 CG3285 CG8234 SUT3 CG33281 CG30035 GLUT3 CG15406 CG33282 CG14606 CG31100 CG4797 GLUT1 CG7882 SUT2 CG14605 SUT1 CG8837
48	BAP H2.0 B-H1 NK7.1 LBE HGTX BSH B-H2 VND C15 DLL LBL UNPG CG7056 CG13424 EMS TIN SLOU RHOGDI CG11085 CG18599 CG11985 CG13031 CG18604 TS
49	CPR65AX2 LCP65AG1 LCP65AG2 CPR65AV CPR65AZ LCP65AF CPR65AW CPR49AG LCP65AB1 LCP65AC CPR49AF CPR47EA LCP65AB2 CPR49AA LCP65AD CPR49AE CPR11B LCP65AA ACP65AA CPR47EE LCP65AE CPR65AU LCP9 CPR49AD CG15515
50	FTZ-F1 SVP KNRL ECR USP KNI HR4 HR39 HR38 DSF HR51 TLL EG ERR EIP75B HR96 HNF4 HR46 HR78 EIP78C SMR HR83 RIG CG17575 EIP93F
51	CG2316 CG31793 L(2)03659 CG12703 CG14709 CG4225 CG10226 MDR50 CG7627 CG3156 CG5789 CG11897 CG7955 MDR65 CG9270 MDR49 MRP SUR CG31792 CG4562 CG7806 CG1824 CG10505 CG11898 CG12159
52	HIS3:CG33848 HIS3:CG33821 HIS3.3B HIS3:CG33857 HIS3:CG33830 HIS3:CG33806 HIS3:CG33812 HIS3.3A HIS3:CG33809 HIS3:CG33818 HIS3:CG33842 HIS3:CG33863 HIS3:CG33827 HIS3:CG33836 HIS3:CG33866 HIS3:CG33815 HIS3:CG33860 HIS3:CG33839 HIS3:CG33833 HIS3:CG33845 HIS3:CG33854 HIS3:CG31613 HIS3:CG33803 HIS3:CG33851 HIS3:CG33824
53	CG32201 CG31016 PH4ALPHASG1 PH4ALPHAEFB CG32199 CG18231 CG15864 PH4ALPHAPV CG4174 CG18233 PH4ALPHANE3 CG18234 CG31021 CG31013 CG11828 CG31524 PH4ALPHASG2 PH4ALPHANE1 CG9698 CG18749 PH4ALPHANE2 PH4ALPHAMP CG15539 CG31371 CG34041
54	CG9507 CG4580 NEP5 NEP3 CG14523 CG3239 CG8550 CG14529 CG31918 CG8358 CG5527 NEP4 CG9505 CG14527 NEP2 CG3775 CG15485 NEP1 CG4721 CG14526 CG4725 CG14528 CG4723 CG9634
55	CG10433 TSP42EJ MSR-110 CG17836 CG6981 CG7470 WDP CG3714 LEUCOKININ CG4375 CG17549 CG13631 CG8547 BM-40-SPARC CG9336 FAU CG9338 CG17119 CG9723 CG2950 CG14353 CG14401 CG12798 CG31675
56	CG8560 CG4678 CG12374 CG8562 CG18585 CG8564 CG4017 CG18417 CG8539 CG8563 CG4408 CG14820 CG8945 CG33283 CG32379 CG17633 CG3108 CG9603 CG2915 SVR CG14434 CG7025 CG3097 CG5392
57	CG7288 IMPE3 CG8830 CG7924 USP36 FAF UBP64E NOT CG8494 CG6995 CG3430 USP7 CG30421 CG8334 CG7906 SLBO CG14619 CG32479 CG5798 LQF CG7023 CG3016 CG5794 JING
58	PPD5 PP4-19C PPY-55A MTS FLW CANA1 PPD6 PPD3 RDGC PP1ALPHA-96A CG11597 PP1-13C PPN58A PP2B-14D PP1-87B PNUTS PPV CANA-14F CG18666 CG3825 NIPP1 EC PAF-AHALPHA SPINDLY
59	CG11406 CG8093 LIP3 CG18530 CG2772 CG11598 CG18301 CG3635 CG17097 CG31091 CG7329 CG31089 LIP4 CG18284 LIP2 CG11608 CG18302 LIP1 CG6753 CG5932 CG11600 CG31871 CG31872 CG42327
60	HIS4:CG33897 HIS4:CG33895 HIS4:CG33887 HIS4:CG33891 HIS4:CG33871 HIS4R HIS4:CG33875 HIS4:CG33879 HIS4:CG33905 HIS4:CG33909 HIS4:CG31611 HIS4:CG33877 HIS4:CG33889 HIS4:CG33893 HIS4:CG33901 HIS4:CG33873 HIS4:CG33907 HIS4:CG33885 HIS4:CG33899 HIS4:CG33881 HIS4:CG33869 HIS4:CG33903 HIS4:CG33883 CG15098
61	LMPT STCK ESN CG11063 PAX CG31624 UNC-115 MLP84B PK CG31988 CG13830 CG6522 CG30178 ZYX102EF CG13501 CG14275 CG31352 SSL1 CG9448 VANG CG34413 CG14488 CG10722
62	CAD88C CAD86C SHG ARM PAN CAD89D CADN P120CTN FAT2 CAD99C CAD74A CAD87A CADN2 FT STAN PYGO DS CAD96CB DLP LGS CG17319 CG4655 CBY
63	HIS1:CG33804 HIS1:CG33816 HIS1:CG33846 HIS1:CG33852 HIS1:CG33864 HIS1:CG33849 HIS1:CG33843 HIS1:CG33810 HIS1:CG33861 HIS1:CG33819 HIS1:CG33855 HIS1:CG33807 HIS1:CG33840 HIS1:CG31617 HIS1:CG33828 HIS1:CG33825 HIS1:CG33813 HIS1:CG33822 HIS1:CG33831 HIS1:CG33858 HIS1:CG33837 HIS1:CG33834 HIS1:CG33801
64	CG32121 TRL RIB CG8924 TTK TKR CG6118 CG6765 LOLA LOLAL MOD(MDG4) BTBVII CG12236 FRU CG3726 BAB2 CG2162 BAB1 PSQ BR DRE4 SEQ CG16817
65	HIS2B:CG17949 HIS2B:CG33886 HIS2B:CG33868 HIS2B:CG33882 HIS2B:CG33890 HIS2B:CG33910 HIS2B:CG33892 HIS2B:CG33872 HIS2B:CG33906 HIS2B:CG33870 HIS2B:CG33894 HIS2B:CG33900 HIS2B:CG33904 HIS2B:CG33876 HIS2B:CG33880 HIS2B:CG33902 HIS2B:CG33898 HIS2B:CG33884 HIS2B:CG33874 HIS2B:CG33896 HIS2B:CG33878 HIS2B:CG33908 HIS2B:CG33888
66	INV ABD-B FTZ EXEX LAB ZEN EVE DFD UBX E5 IND ANTP ABD-A RO EN CAD BTN PB SCR CG34031 ZEN2 TFIIFBETA CG13339
67	CG4500 CG3961 CG5568 CG9993 CG6178 CG17999 CG6432 CG18586 CG8834 CG4563 CG11407 CG11453 CG11659 CG12512 L(2)44DEA ACCOAS CG4830 CG11391 CG6300 CG9009 BGM CG31431 L(1)G0095
68	CTP CG42268 CDLC2 CG18568 CG13074 CG11125 BORA CG14864 STV CG1621 OSI6 METL KO CG30324 DIP1 CG8407 CG4064 CG4038 CG17601 CG17032 ANA2 CG13436
69	HSP22 CG4461 L(2)EFL CG14207 CG4449 CG13133 HSP26 HSP23 HSP67BA HSP67BC HSP27 MRPL19 MTP CG15321 CG32573 CG7409 CG10713 TIMEOUT CG42390 CG17528 MRPS11 RAD9
70	RBP9 SXL RPS30 ELAV CG3056 BRU-2 ARET CG11577 ALPHA-SPEC CG15440 CG34110 CG32392 BRU-3 CG5213 SHEP CG1316 CG14998 CG12540 CG7049 CG12377 POLY CG9853
71	STAR1 CG8784 CG9918 NPFR76F LKR CG8795 CG30106 CCKLR-17D3 ALSTR NEPYR AR-2 ALCR2 CG32547 ETHR CAPAR CG14593 CCAPR TAKR99D SIFR NPFR1 CG13575 GRHRII
72	CG4975 CG12239 CG13367 RPL23 CG9306 CG14290 OSCP COVA CG10396 RFESP CG10664 PMI CG6294 CG3446 CG4692 CG5903 SOD2 CG7083 L(3)03670 CG12079 CG6463 CG11790
73	CG10651 CG10284 CG34002 AG5R SCPR-B CG17974 CG8483 CG6628 CG32679 CG9822 CG31296 CG3640 CG30488 AG5R2 CG30486 CG8072 CG9400 SCPR-C SCPR-A CG13569 CG11977 ORCT2
74	INE DAT CG8850 SERT CG13793 CG15279 CG5549 CG1698 BLOT CG1732 CG13795 CG3252 NTL CG10804 CG4476 CG8291 CG13794 CG13796 CG15088 CG5226 CG33296 CG31904
75	HIS2A:CG33820 HIS2A:CG33841 HIS2A:CG33847 HIS2AV HIS2A:CG33856 HIS2A:CG33826 HIS2A:CG33817 HIS2A:CG33814 HIS2A:CG33808 HIS2A:CG33829 HIS2A:CG33853 HIS2A:CG33862 HIS2A:CG33865 HIS2A:CG33850 HIS2A:CG33835 HIS2A:CG33844 HIS2A:CG31618 HIS2A:CG33832 HIS2A:CG33823 HIS2A:CG33859 CG12918 HIS2A:CG33838
76	CG7920 PGD CG6950 CG8401 CG9485 PGM CG12173 NPLP1 MRPS31 CG6044 PGI CG2789 CG5288 CG16953 CG1640 CG5919 SIMJ CG1461 CG17325 CG4040 TOM7
77	PTC GC PTR NPC1 POF TRIM9 E(VAR)3-9 HH SCAP RASP NPC1B CG14322 GISH CG14435 CAPT SAS CG5938 KN CG32306 CHD1 CG32529
78	CG9986 RLB1 CG31184 CG4751 CG4364 CG17217 CG12418 CG32112 CG6902 CG9257 CG42400 NPLP4 CG13545 CG17298 CG32512 MRPS33 CG13623 CG15012 CG14631 CG34391 CG30419
79	CG8773 CG8774 SDA CG31233 CG4467 CG7653 CG2111 CG31343 PSA CG32473 CG31427 CG11951 CG3502 CG5849 CG6071 SP1029 CG31198 CG31445 CG14516 CG9806
80	CG2556 GLYCOGENIN CG5270 ZIP NINAC MYO10A MYO61F PRM CG9780 CG5172 MHCL MYO28B1 CK DIDUM JAR CG16721 MYO95E ALPHATUB67C FCP26AC CG32850
81	ACTR13E RPS3A ARP66B ACT57B ARP87C ARP53D ACT5C ARP5 ARP11 ACT42A ACT88F ARP14D ACT87E TWF PRL-1 CG5613 BAP55 ACT79B ZETACOP HO
82	CG16904 CG2781 CG9458 CG17821 CG8534 ELO68BETA CG5326 CG31141 CG9459 CG6660 CG18609 ELO68ALPHA CG33110 CG6921 CG5278 BALDSPOT CG30008 CG31522 CG31523 ELOF
83	TLD CG11864 CG6696 CG32635 TOK CG7631 CG11865 CG15253 CG15254 CG10280 CG6763 CG5715 CG15255 CG6974 CG14452 SOG CG12546 CG8616 CG31149 CG12378
84	FLII LRRK SUR-8 CG9611 CG6860 SCRIB CG10307 ICS LAP1 PHLPP CG3040 CG32687 CG11099 PINO CG15431 CG12104 CG3408 CG3921 CG3494 CG13594
85	TEKTIN-A CG9531 CG32820 CG3085 PIF1B CG17450 CG3689 CG32819 PBP45 TEKTIN-C RAB3-GAP CG33095 CG3651 CG14438 CG12581 SAS-6 CG8679 RANBP9 CG1347
86	MST98CB ALPHAGAMMA-ELEMENT:CR32865 VFL MST98CA CG15032 PEB CG13159 SUV4-20 OSI15 CG3323 CG31626 NUB 26-29-P FCP3C THD1 CG34324 NOP60B CPO CG12017
87	JUMU FD3F SLP2 FD59A FD64A CG11152 FD96CB CHES-1-LIKE FD96CA BIN FKH MNF CRG-1 CG16899 CG9571 CROC FOXO SLP1 CG32006
88	RPL35 CG8370 CG12018 CG7582 CG7371 ACP98AB CG9328 CG8414 L(3)05822 CG13252 CAP CG11248 CG17180 RPS17 RPL28 CG17184 ALIX POSH 1-DEC
89	CG3511 CG11777 CG8336 CG5808 MOCA-CYP CG9925 CYP1 NINAA CYPL CG17266 CG7768 CG7747 CG2852 CYP33 CG10907 EIF-2ALPHA CG5071 CG1622 CG15025
90	DPR19 DPR5 DPR7 DPR9 DPR11 DPR14 DPR2 DPR4 DPR8 DPR DPR10 DPR20 DPR16 DPR6 DPR17 DPR13 DPR15 DPR18 DPR3
91	TRAF-LIKE CG6163 CRTP M4 CG13871 CG15666 TRAF4 CG11178 ROQ CG13622 CG5859 CG14837 HIP14 CG3062 CG15337 FMRF CG15546 CG6171 CG33926
92	CG3011 MLH1 CG5118 L(2)01289 CG33129 PMS2 CG7922 PZG OSP CG3532 CG4644 CG13917 CG15822 ADAM CG17724 CG18446 CG3618 CG5382 CG6185
93	ISWI XNP DOM BRM CHRAC-16 LDS OKR MARCAL1 CG5899 CG4049 CG10445 MI-2 CG3815 CHD3 HEL89B DALAO CG7376 CG14609
94	MF 14-3-3ZETA CG17977 TATL L(3)S147910 PHAX IDH 14-3-3EPSILON SLO PFK CG9674 MEI-P22 CG12641 TFB2 CG12400 RPL8 PELO CHICO
95	OR23A OR7A OR33B OR59B OR33A OR22B OR22A OR42B OR98A OR19A OR42A OR2A OR85A OR19B OR33C OR59C OR43B OR59A
96	TSP3A TSP42EB TSP42EC CG30160 TSP42ED TSP26A TSP86D TSP47F TM4SF TSP29FB TSP5D TSP66E TSP39D TSP74F TSP29FA CG14252 CG6520 TSP33B
97	CG18810 CG13029 CG4676 CG10344 CG17197 CG17196 CG4956 DNZ1 CG17198 CG1407 CG17287 CG5880 CG8314 CG5196 CG17195 CG4483 UBL3 CG12012
98	CG1124 TO CG14457 CG11854 CG14259 CG11852 CG14661 CG17279 CG10264 CG14258 CG17189 CG2650 CG10407 CG31189 CG7079 CG13618 CG31207 CG33680
99	PPK PPK11 PPK19 PPK6 RPK PPK21 PPK12 CG8546 PPK20 CG32792 CG33289 NACH CG18110 PPK16 CG15555 PPK28 PPK7 PPK14
100	CYCC CYCH FRY CG11523 KOKO CYCK UNC-13-4A CG5375 CYCT CG1126 CG16903 CG14119 CG9072 R CTA CG13148 CG9791
101	LACK CG3099 AS CG5087 CG17735 CG5604 HYD SU(DX) CG9153 CG8184 HERC2 CG4238 HIW CA CG6678 CG3356 CG7420
102	Y YELLOW-B YELLOW-F2 YELLOW-D YELLOW-G YELLOW-G2 YELLOW-D2 YELLOW-E3 YELLOW-E YELLOW-F YELLOW-C YELLOW-E2 YELLOW-H CG32244 CYPE CG32418 L(2)35BG
103	CG31814 LAC WRAPPER ROBO ROBO3 CG11320 AMA CG17839 CG31708 LEA CG13506 CG31646 CG33543 CG6867 CG14010 UNC-5 CG14521
104	CG15097 CG7102 CG9426 CG17754 KEL TANGO10 GCL CG1826 KEAP1 CG5319 CG4553 CG3571 CG1812 DBO CG32801 CG32803 CG17068
105	EDG78E CPR78CB LCP3 LCP2 CPR67FA2 CPR65EC CPR65EA LCP4 CPR65EB CPR78CC LCP1 CPR67FB CPR67FA1 PCP CPR78CA CPR60D CG14419
106	CG15865 CG8907 CG18336 CG15423 ARU CG4229 CG11906 TANGO2 CG3605 RGK2 CG13737 CG10673 CG33111 CG6040 CG12316 CG17726 CG34381
107	CG7385 KAIRIA CG11155 GLU-RIB GLURIIA GLURIIE CG3822 NMDAR1 NMDAR2 CG9935 CG15627 CG5621 CG32704 GLURIIC GLU-RI CLUMSY GLURIIB
108	CG8303 CG10097 CG10096 CG30427 CG5065 CG1441 CG17560 CG18031 CG1443 CG4020 CG4770 CG13091 CG12268 CG14893 CG8306 CG17562
109	HSP70AA HSP70BC CG7182 HSC70-1 HSP70BBB HSP70BB HSC70-5 HSP68 HSC70-3 HSP70BA HSP70AB HSC70CB HSC70-2 HSC70-4 CG2918 CG13165
110	CG13350 CG14303 APC7 TOS CG10263 CG17018 SWA DNAPOL-ALPHA50 CG13397 CG8216 RPL30 GEN MUS201 CG17510 FEN1 CG12586
111	NOC CG11138 CG18766 CG5902 CG14369 CG5869 ELB CG11300 CG4645 CG34355 CG14563 NOS LAG1 CG34362 CG15651 MRPL11
112	CG6372 CR32477 DIP-B CG18369 CG13340 CG32064 CG7927 GRANNY-SMITH CG32063 COILIN CG32351 CG14589 CG8840 CG4439 CG12034 KR-H2
113	IDGF1 IDGF4 CHIT CHT2 CHT8 CHT11 CHT12 CHT5 CHT6 IDGF2 CHT7 CHT4 CHT9 IDGF3 IDGF5 CG14968
114	CKIIBETA CKIIBETA2 STE:CG33246 STE:CG33237 STE:CG33238 STE:CG33241 STE:CG33243 STE:CG33242 STE:CG33236 SSL STE12DOR STE:CG33245 STE:CG33247 STE:CG33240 STE:CG33239 STE:CG33244
115	TRNA:Q:34E CG14113 CG15631 SC35 ACP63F CG11776 CG6353 CG10053 CG15219 CG32428 CG33205 CG7484 L(2)37CE CG14341 CG11929 CG9016
116	CG30471 CG10182 CG5892 CG32645 CG14205 CG12990 CG13325 CG14219 CG10183 CG33337 CG4576 CG3106 CG16723 CG9447 CG14204 CG11353
117	CG34109 CG13083 GOLGIN84 CG11454 CG13084 CG17599 CG12589 TANGO11 CG6664 VPS25 DGT2 CG4066 CG10632 CG11723 CG5913 CG14332
118	RPL15 NUCB1 CG3213 CG8851 L(3)02640 RPS7 CG14867 CG1665 CG31961 RPL23A CG6972 CG6276 CG13405 RPS25 CG3419 CG13679
119	CG8007 5-HT1A TYRR D2R OA2 OAMB CG4313 CG7431 CG12796 CG7918 CG14773 TRE1 OCTBETA2R MOODY CG7994 CG31133
120	SKPA FBL6 TOC SKPC CG2010 CG15800 CG9316 SKPB CG40282 SKPF SKPE ART7 CG4911 SKPD CG10855 L(2)K09022
121	CG15695 CG9168 CG10730 CG11630 CG7120 CG14731 CG1428 CG32984 CG9988 CG6236 CG18088 CG3123 CG32985 CG9525 CG31933 CG16854
122	CG17826 CG17145 CG7290 CG31077 CG6933 CG6996 CG17824 OBST-J CG7017 CG6947 CG5883 CG5897 CG7298 CG13070 CG33331
123	CG31957 EXD CG6454 ASH2 SEC8 TAMO HTH RPS11 FER2LCH ACHI CG32425 TAF12L VIS CG32176 CG13962
124	CG3940 CAH2 CG1402 CG5379 CG6074 CG18672 CG3669 CAH1 CG32698 CG10899 CG9235 CG15227 CG12309 CG18673 CG11284
125	CG7197 ARF79F ARF51F ARF72A SAR1 CG17819 CG6560 ARF102F CG7891 CG7735 CG7039 CG2219 ARF84F CG13690 CG33797
126	STAM L(2)K14710 HRS CG3529 CG11009 SGL CG5524 CG13745 CG5625 CG11249 LMG CG34441 RICTOR CG9461 COG7
127	LVA CG11526 CG4853 ROE1 CG5522 RGL SOS SIP2 CG3590 GEF26 CG7369 CG11349 FUS CG18528 CG2938
128	PLE TRH HN PU MAP60 NELF-E E MLD SDC CG42265 L(2)K16918 CG17931 CG13936 CG7600 SE
129	CG31720 MTHL2 MTHL7 MTHL11 MTHL8 MTHL6 MTH MTHL3 MTHL10 MTHL9 MTHL4 MTHL1 MTHL13 MTHL12 MTHL5
130	CG6142 GLD NINAG CG9517 CG9509 CG9503 CG9512 CG9521 CG12539 CG9514 CG9519 CG9522 CG12398 EO CG9518
131	CG8468 CG12866 CG8271 CG13907 CG3409 CG14196 CG11665 CG8051 CG10019 CG7144 CG8389 MCT1 CG8034 CG8028 KAR
132	WASP EPS-15 CG14818 DAP160 ABI DOCK HEM CG32809 VRP1 GR43B BY NWK CG13964 CG31012 CG42353
133	IA2 CG7180 LAR PTP10D CSW L(1)G0232 PTP69D PTP4E PTP61F PTP99A PTP52F CG2747 CG14933 CG12963
134	PGANT3 PGANT6 PGANT4 CG31776 PGANT8 CG10000 PGANT2 CG30463 CG7579 PGANT5 PGANT35A GALNAC-T2 GALNAC-T1 CG7304
135	LPR1 CUE CG33087 IMPE1 YL ARR CG31217 CG8909 CG6739 LPR2 NDG CG13634 CG13674 CG1632
136	GRK S RHO-4 NET RU RHO SU(S) PX STET RHO-6 CG4646 SIF GFAT2 AST
137	CG1791 CG1889 CG10359 SCA CG7668 CG8642 CG9593 CG30281 CG6788 CG9500 CG5550 CG30280 CG31832 CG32496
138	LILLI CG2681 PHYL SINA CG3679 MRTF RPL9 CG2147 ARC-P20 CG16852 GIP CG5104 SHA CG7516
139	SPN-A P53 SPN-D CG8950 SPN-B TUD MED26 ATAC1 CG9715 CG30169 CG11180 CG6151 CG15877 CG4266
140	CG12620 CG6380 CG31457 CG31291 CG10799 CG32685 RHOGAP54D ELONGIN-B CG1553 I-2 FRTZ CG1958 NNP-1 CG4631
141	CG6961 CG10338 CG1962 CG3508 CG2258 CG18259 DPIT47 ECSIT CG6333 CG15863 CG14625 CG33144 CG9356
142	CG30469 CG12960 CG14584 CG17382 CG14487 CG30464 CG30468 CG31225 CG15894 CG3808 ANA CG17381 CG30125
143	CG5687 SMVT CG2196 CG32669 CG8451 CG7720 CG2187 CG33124 CG9657 CG31262 CG31668 CG6723 CG10444
144	CG10827 APH-4 CG5361 CG5150 CG3292 CG16771 CG10592 CG8105 CG3290 CG1809 CG8147 CG3264 CG5656
145	CG5787 CG5792 CG10144 MRPL41 EXN HS6ST RPL11 CG15745 CYT-C-D CG7946 CG30502 PDCD-5 CG7715
146	SET2 POLYBROMO TRX E(Z) ASH1 SU(VAR)3-9 CG5591 RPL18 GP210 ENC PR-SET7 MES-4 TRR
147	PGRP-LA PGRP-LC PGRP-LB PGRP-SB2 PGRP-SC1B PGRP-LE PGRP-LF PGRP-SC1A PGRP-SB1 PGRP-SC2 PGRP-SA PGRP-SD PGRP-LD
148	GRIM CG4554 RPR TH W RANGAP SKL IAP2 MIR-14 MRPS9 ARK BAN COG3
149	VHA68-1 CG7202 VHA55 STNB CG8399 ATPSYN-BETA RFABG CG5389 CG5075 MRPS18A BLW VHA68-2 CG10340
150	PER TGO VVL TRH TIM CLK SIMA CG7203 MET GCE SIM SS CYC
151	EMC LANB1 CG8965 LANB2 NETB NETA KLAR LANA M6 CG6216 WB CG34396 CG9669
152	CG18745 CG18747 CG2993 CG14696 CG7047 CG1105 CG2641 CG10086 CG18744 CG18746 CG3014 CG18268 CG4674
153	LYSS LYSC LYSP CG11159 LYSD CG16756 LYSE CG8492 LYSB CG16799 LYSX CG7798 CG30062
154	RPL7A VIMAR CG13298 CG3792 CG1265 DOX-A2 UPF3 CG14100 CG15352 CG12269 MST57DA CG5705 CG3703
155	FRQ2 CG5890 CG11105 CG7646 FRQ1 NCA CG2256 CCAP CG1143 CG4774 CG14075 CG5155 MRPL17
156	HCF CG3711 CG6745 CG17494 CG6758 CG12081 CG1399 FOK CG17257 MRPS18B CG2247 CG11007 SRA-1
157	BEAT-IV BEAT-IC BEAT-IB BEAT-IA BEAT-VB BEAT-VC BEAT-VI BEAT-IIA BEAT-IIIB BEAT-VA BEAT-IIIC BEAT-IIIA BEAT-IIB
158	BGCN MLE CG9323 CG3225 CG4901 CG1582 CG32533 CG8915 KZ SPN-E CG11107 L(1)G0007 CG10734
159	ERP60 PDI CG9302 CG5027 CG1837 CG9911 CG10029 CABP1 CG18132 NMD3 TAL CG9107 CG3420
160	CHEB38A CHEB42A CHEB93A CG33924 CG33550 CHEB38C CHEB42B CHEB93B CG5292 CHEB42C CG14531 CG33524 CHEB38B
161	LCCH3 HISCL1 CG6927 GRD ORT PHCL CG12344 CG7589 CG11340 CG8916 RDL GLUCLALPHA CG12814
162	CG30115 CG12496 RTGEF CG11722 CG11876 NIPSNAP CG30440 CG4699 L(1)G0004 CG11345 CG15816 CG5862 CG12025
163	PCL CG5863 CG13095 CG5860 CG10104 CATHD CG33128 CG31926 CG17134 CG6508 CG17283 CG31661 CG31928
164	CG3964 CG31108 CG8918 CG11201 CG16716 CG11323 CG5987 CG16833 CG32238 CG4089 CG1550 CG18628
165	V TSP42EA TSP42EL TSP42EF TSP42ER TSP42EE TSP42EK TSP42EH TSP42EI TSP42EG LBM TSP42EN
166	CG7794 BETATUB56D GAMMATUB23C ALPHATUB84B ALPHATUB84D GAMMATUB37C BETATUB60D CG32396 BETATUB85D ALPHATUB85E BETATUB97EF GRIP163
167	EMP CG2736 CG7227 SANTA-MARIA CRQ CG3829 CG31741 CG10345 PES NINAD CG1887 CG7422
168	MOE PEZ CDEP CORA YRT PTPMEG CG5022 CG9636 CED-12 CG16798 CG14967 E(Y)3
169	CG13627 CG4702 OSI7 ECT CG9795 OSI11 OSI9 OSI8 OSI12 OSI21 OSI16 OSI14
170	EIP74EF ETS97D JRA PNT ETS65A AOP ETS96B ETS21C ETS98B EDL DBR A3-3
171	CG6416 SCP2 CG13335 FAS1 A16 MRPL24 CG12124 CG9701 CG11714 CG14168 CG14427 ECT4
172	SPT3 CG3610 SGF11 RPB4 ADA2B CG16838 CG9894 CG13966 CG13293 CG32104 NIPPED-A CG6480
173	NAT1 OFS CG13427 CG40160 CG13857 CG3548 CG9922 ROGDI EIF4G SRP9 CG3589 TEY
174	CG10032 CG13512 CG14079 RPL17 CLP DNAPOL-ALPHA73 CG1850 CG6553 CG10205 CG17019 CG31775 CG5885
175	CG30417 CG7229 FON NEJ CG9510 FS(1)H CG4893 CG13597 ACF1 CG15029 CG11820 CG33969
176	CG6576 CG10326 CG13067 CG32264 CG5386 RPL35A CG8359 CG14313 CG15262 RGA CG3149 CG14949
177	CG12163 CG3074 CG4847 IPOD CG6347 CG10992 CG6337 CG11459 CER CP1 CG5367 CG1075
178	CPTI CG1041 NBS CG12428 CG2107 CG2657 CG5265 CHA CG12123 CG5122 CG15194 CG1246
179	CG9416 CG33013 CG30049 CG11961 CG10051 CG10062 CG13160 CG30043 CG10073 CG30047 CG10081 CG33012
180	CG5577 CG2680 CG5567 CG4269 CG9682 CG10352 ILP2 CG11291 CG32488 CG15739 CG32487 CG17294
181	PPA CG17994 CG8272 CG12402 JET CG9003 CG4221 CG9772 CG11033 CG32085 CG16850 FBXL4
182	RHOGAP93B RLIP RPL4 RHOGAP68F CG7172 CG11593 CG3683 CG15452 SEC3 CG18812 CG6164 CG13712
183	H HLHMBETA HLHMDELTA HLHM7 HLHM3 HLHM5 E(SPL) HLHMGAMMA HER BRD HRG M6
184	CG14607 CG13675 CG32036 CG14301 CG14608 CG13643 CG5756 CG14880 CG14959 CG13676 CG14304 CG6182
185	LECTIN-24A LECTIN-24DB LECTIN-28C CG7763 CG15358 LECTIN-21CB CG15818 CG2839 LECTIN-21CA LECTIN-29CA ACP29AB LECTIN-30A
186	STY EGFR ARGOS INR RG SHC VN CG3837 CBL BS CG10702 TMS1
187	CG17085 CG18136 MSTA CG9640 CG12119 CG8503 CG17086 CG9642 CG14590 CG11160 PIX CG6619
188	CG9013 CG6737 VHASFD VHA26 VHA16 VHAPPA1-1 CG11905 CG7026 VHA16-2 VHA16-3 CG13920 RAD21
189	CG13090 UBA2 CG13343 L(2)K09913 UBA1 START1 CG18012 CG7277 CG14806 CG11419 CG1749
190	CG15634 SNF NOI CG8569 CG1647 CG1815 U2A CG1750 POT CG8960 CG4103
191	CG6015 CG9062 AGO NLE GBP CG4935 PLAP CSTF-50 CG3071 CG3226 TAP42
192	CG6661 CG17896 CG31075 ALDH-III CG8665 CG9350 CG7145 CG9629 ALDH CG4685 CG33092
193	RHOGAP5A RHOGAP92B RHOGAPP190 RHOGAP100F RHOGAP15B GRAF CDGAPR IMPL2 RACGAP84C CG4882 RHOGAP19D
194	CG5026 RAB3-GEF CRAG MTM CG3632 KUK CG14411 SBF CG7852 CG18659 CG3530
195	CG10298 CG6180 CG17917 A5 NDAE1 CG7054 MRPL38 CG17919 CG18594 CG30060 CG34331
196	DGT4 DAH CG8247 CG10585 SRY-ALPHA SIP1 CG6954 4-SEP CG8578 SAMDC XE7
197	CG3168 CG4324 CG33234 CG31106 CG31272 CG3690 CG31103 CG15221 CG33233 CG14691 CG12783
198	CG11753 RPS14B CG32354 CG7146 CG16890 AK6 CG9117 L(2)37CG RPS14A CG14471 CG13957
199	DEI KU80 DA CG13488 CG9040 ATO AMOS NAHODA CG1116 CATO NAU
200	QKR58E-1 HOW CR33317 CG3927 CG4021 QKR58E-3 QKR58E-2 CG3875 SF1 CG10384 QKR54B
201	LIMK1 CG32105 CG1806 CG4328 LIM3 LIM1 CG5708 AWH TUP SCGDELTA CG8461
202	ICE CG6448 DREDD DREAM DAMM NC DECAY CG14562 DCP-1 CG13398 MTOR
203	CG16791 NTR CG11388 CIRL CG2685 CG10508 IRBP CG5467 CG8596 CG10217 CG18437
204	OPA1-LIKE CG5359 CG9063 CG1234 CG31120 CG15173 CG3368 L(3)NEO18 CG34349 CG7276 SHTD
205	CG6643 PI3K92E CG8740 CG3987 FWD CG1623 ARG CG6836 PI3K59F PI3K68D CG10260
206	RPL36 RPL24 RPL21 CG12106 RPS29 RPL37A RPLP1 AMPH CG6764 CG42256 ILP6
207	CG30360 CG8690 CG11669 CG14935 LVPH CG30359 CG14934 LVPD CG8693 LVPL CG2791
208	CG13731 CG13510 CG13511 CG4250 CG30269 CG30273 CG5276 SNRNA:U12:73B CG13760 CG13516 CG13989
209	CG17667 DUOX CG5873 IRC PXN PXD CG6969 CG10211 PXT CG4009 CG3192
210	JAFRAC2 CG12896 PRX2540-1 PRX5037 PRX6005 PRX2540-2 JAFRAC1 XRCC1 CG2701 CG6888 CG6762
211	BTV DHC93AB DHC36C DHC16F DHC98D DHC64C CG17150 DHC62B CG3339 CG9068 CG9492
212	CG12877 CG8368 CG15601 CG14801 CG5746 CG7177 CG8675 CG11381 PAPSS CG10535 CG13641
213	CG6004 CG10154 CG7252 CPR57A CG11370 CG33986 CG9759 CG5084 CG10140 OBST-G CG10221
214	CG4991 CG6327 CG8785 CG13384 CG32079 CG1139 CG12943 CG7888 CG16700 PATH CG32081
215	CG7567 CG5770 CG5767 CG16762 CG15099 CG11470 CG10912 CG10911 CG5765 CG34005
216	CG8180 CG14759 CG8219 FS(2)KET TRN HTS PI3K21B SSB-C31A CG13784 CG17374
217	CG30495 CG3842 WWOX CG2064 CG7675 CG31235 CG11200 CG2065 CG2070 CG30491
218	CG5009 CG9527 CG17544 ACOX57D-P CG4586 MGE CG2875 ACOX57D-D CG10903 CG2177
219	ALPHA-CAT ALT FPPS CG4133 ALPHA-CATENIN-RELATED ND75 VINC MED11 CG12534 CG5037
220	CG10863 CG9436 CG2767 CG6083 CG12499 CG10638 CG12766 KL-5 CG6665 CG9965
221	CG7967 CG4756 CG8974 CG14932 RPL18A CG14540 CG32581 CG3509 CG16888 CG32847
222	PEN DHOD PEN CNC KAP-ALPHA3 CG10478 KAP-ALPHA1 CG14712 CG4968 CG1888
223	DESAT1 LCP65AG3 CG8232 CG6833 STEP TSU SOP2 CG5412 CG4101 CG6937
224	PPN CG4096 CG14869 CG31619 CG6232 CG5639 CG12056 RPL26 ACP24A4 CG6784
225	RAD23 CG13131 MRPL44 MRPL50 CG10694 CG3321 CG8436 CG14414 SPF45 DEK
226	CG32676 SPI CG13272 KRN AB HK CG3173 CG9646 CG14441 CG11269
227	CG11148 CG17159 TL CG5888 TEHAO RPS4 CG6234 TOLL-9 MSTPROX TOLL-4
228	CG32058 CG13195 CG12303 CG15904 CG13592 CG30081 CG15122 CG33971 CG15121 TANGO3
229	PROS29 PROS28.1 PROSALPHA6 PROSMA5 PROSALPHA3T CG30382 PROS28.1A PROSALPHA6T PROSALPHA7 PROS28.1B
230	CG11337 SOL CALPC CG17765 CALPB CG5080 CG5569 CALPA CG11964 CG14651
231	LSP1BETA LSP1GAMMA DOX-A3 LSP1ALPHA CG7320 LSP2 CG8193 BC FBP1 CG8100
232	SN TIF-IA FAX RPL22-LIKE RPL22 AKAP200 CG6084 PARP CG9004 CG14074
233	PROS54 CR11700 UBI-P63E RPL40 UBI-P5E PARK NEDD8 RPS27A CG4420 CG14545
234	CENP-C RPL13A CG11265 CG12672 CG11885 CG11791 CG13319 CG13000 INT6 CG17462
235	OATP58DC OATP33EA OATP30B OATP74D OATP58DA OATP26F OATP58DB OATP33EB CG10732 CG3652
236	HDAC6 PC RPD3 KIS HDAC3 SLS HDAC4 HDACX MBD-LIKE CG31063
237	CG2975 CG34056 CG9520 TGY CG8708 CG34057 CG3119 CG18558 CG2983 CG9109
238	CG10752 CG12857 CG14785 CG30357 CG8260 CG12692 CG3769 CG10801 CG9970 CG13449
239	CG15705 CG10510 TCTP CG1138 SNX6 FIDIPIDINE CG15152 CG2774 CG13477 CG17387
240	BETAGGT-II MRPS24 BETAGGT-I CG17565 CG12007 L(1)G0144 EIG71EE CG12744 CG10627 CG7071
241	TBP TAF12 TFIIA-L CG7006 TAF2 TRF2 TRF CSUL CG13176
242	WKD CG3996 RN-TRE CG5916 CG7112 CG11727 CG12241 CG7324 PLX
243	CG5146 SMC2 MARS CG4281 GLU CG12734 CG6425 SMC1 CAP
244	EDC3 CG6422 CG5466 TRAF6 CG14804 UNC-119 YT521-B CG6192 CG7840
245	VAV RHOGEF4 GEF64C CG6959 CG3328 CG2016 SKELETOR CG13928 CG9689
246	E2F2 TIS11 CG14627 CG13558 E2F MMS4 MUS81 BONSAI CG31446
247	EAP CG6241 CG11980 CG11837 CG1381 CG13773 CG4300 BYS MTTFB1
248	CG1688 ORK1 TASK6 CG9194 CG8713 CG10864 TASK7 CG1756 CG32770
249	CYP9F3PSI CG5955 RH50 CG5597 ELA DMS NPF CG1545 CG13532
250	CSN1B CG32267 MED9 CSN1A HK RPN7 P47 CG17737 CG11583
251	CENB1A CENG1A GAP69C CG16728 CG6838 CG8243 RME-8 CG30372 CG1315
252	OTE CG16868 CG3309 CG2982 BOCKSBEUTEL NUF2 CORP CG5762 ATPSYN-GAMMA
253	FK506-BP1 FK506-BP2 FKBP59 BIP1 CG5482 FKBP13 MESO18E CG14715 CG1847
254	ART3 ART8 ART1 ART2 ART6 ART4 CG32152 ART9 SNRNP-U1
255	CG10466 CSTF-64 CG13741 SNRNP70K CG42449 CG2097 CG2157 CG12229 CG5280
256	PCD CG9065 CG8206 CG6043 CG42389 CG12379 CG4165 CG12140 CG32779
257	CG14213 ORC6 PWN CG18131 CG9617 CG9573 CG2053 CG33052 CG3925
258	CG9263 CG4716 CG7560 IRIS CG8343 CG9134 OBP19B LECTIN-37DB CG11211
259	BUR CTBP CG6287 CG9331 CG1236 CG9286 CG31674 CG31673 CG10257
260	SOX21A SOXN SOX14 D SOX100B CG13862 SOX102F SOX15 SOX21B
261	OBST-B OBST-A GASP CG3777 GFAT1 CG8501 OBST-E CG6621 PERITROPHIN-A
262	CG1675 SC2 CG10882 CG13047 SEC24 CG1678 CG9232 CG9226 CG31460
263	KST ACTN CG6424 JBUG MSP-300 SHOT CG3973 MICAL-LIKE CG15609
264	GARZ CG8683 SIZ SEC71 CG13949 CG31158 CG5937 D12 CG14194
265	WG WNTD WNT4 WNT10 WNT6 WNT2 WNT5 NOTUM NIMC3
266	SU(VAR)205 LHR HP1B HP1E CAV UMBREA HP1C CG3680 HIP
267	CG10949 CG9948 ADF1 CG6607 CG7239 CG6683 CG18675 CG8765 CG14315
268	PROS25 CG13085 CG6175 PROSBETA4 PROS26 PROSBETA3 PROS35 CPR47EG CG42304
269	RB MMY BAP RPS27 IMP CG17360 L(3)NEO38 DP1 CG14098
270	CG6125 CG5002 CG7912 CG9717 CG5404 CG6928 CG9702 ESP PRESTIN
271	PROSBETA2 CG12161 CG31742 PROSBETA5 PROSBETA5R1 L(2)05070 CG18341 VPS16A TANGO14
272	CG9577 CG8778 CG6543 CDC16 CG6984 CG5044 CG12567 CG4447 CG13550
273	CG12917 CG33346 CG14120 CG6839 CG3819 CG14062 CG9989 CG14118 CG14658
274	SOD CG9027 CG13678 CG13066 CG42348 CCS CG34205 CG5948 CG13587
275	NACRBETA-64B NACRALPHA-30D NACRALPHA-80B NACRALPHA-96AB NACRBETA-96A NACRALPHA-7E NACRALPHA-96AA NACRALPHA-34E NACRBETA-21C
276	OR67C OR67A OR49A OR85B OR85F OR85C OR92A OR69A OR83B
277	CG31482 CG15198 CG31286 CG32313 CG34049 CG4270 CG16995 CG34347 CG10151
278	CG5641 CG4673 ARP-LIKE CG10494 ZN72D CG9775 OSCILLIN CG2051 CG4159
279	CG3573 CG9784 SYNJ CG6805 CG10426 CG17698 CG17840 SAC1 CG7956
280	BALL CG9962 CG7094 CG12147 CKIALPHA CG8878 CG2577 ASATOR DCO
281	SYT STNA RPH SYT7 SYTIV BTSZ CG5559 CG10617 CG9778
282	CG2150 UCH EAS CG12321 CG1950 UCH-L3 CG6308 CG8445 CG8735
283	CG11703 QTC NRV3 CG5629 NRV2 CG5250 NRV1 CG33310
284	EIF4E-3 EIF4E-4 EIF4E-5 EIF4E-6 EIF4E-7 EIF-4E CG1690 4EHP
285	CG14011 CG3121 CG8525 CG7251 CG14450 CG18266 CG11404 CG8446
286	ANXB11 ANNIX CG33487 CG33496 ANNX CG13877 CG33498 CG33491
287	SU(VAR)2-10 CG5664 POP2 CG11970 STAT92E SWS TNA CG33691
288	CG4771 CG6905 CG14005 MYB CG17273 CG4980 CG32230 CG12914
289	PBL CG7397 CG30089 CG13001 CG8557 MRPL27 MUS101 SYD
290	DDC HDC GAD1 B TDC2 AMD CG5618 CG4585
291	RAPS PAR-6 MUD CG15059 CG13565 CG6915 CG10496 CDASE
292	CG5945 CG5867 CG8012 SCP1 CG7443 CG16820 CG30494 CG15497
293	ELONGIN-C CG4643 CG4875 GUS CG42382 CG10516 SP555 CG8223
294	CG9411 CG7465 CG11382 CG14089 CG13705 CG11131 CG11350 CG32237
295	CG5380 CG5050 CG15514 CG15071 CG11188 NIPPED-B CG5043 CG12693
296	DAT CG9486 CG18606 CG10659 CG15766 CG10476 CG18607 CG13759
297	CUP CG17841 CPR NOS CG13667 CG14882 CG5274 CHT3
298	CG3847 CPA CG14302 CG10703 CG13991 CG10948 CG15710 CG9967
299	ATPCL CG6255 SCSALPHA CG30263 L(1)G0020 CG13454 CG14253 CG10137
300	EF1ALPHA48D EFTUM HBS1 CG12736 EFSEC ELF EF1ALPHA100E CG15210
301	ALPHA-MAN-IIB ALPHA-MAN-II CG9465 CG6206 CG9468 CG9466 CG9463 CG5322
302	CG10417 CG4552 CG10376 PP2C1 CG17746 CG7115 PPM1 CG6036
303	CG6020 CG1970 CG9921 CG15067 CG7580 CG11913 CCHL CG15211
304	CG8668 CG30037 CG8673 CG33145 CG30036 CG11357 CG3038 BRN
305	CG12011 CG7655 CG5802 CAS CG17255 CG7512 CG10591 CG34120
306	PNR SRP GATAD GATAE GRN JHEBP29 USH CG7543
307	REP4 RPS20 REP2 CG5645 REP3 DNASEII REP1 CG5316
308	CG14777 CG11077 CG1662 CG14778 CG2022 CG32263 CG5906 CG32262
309	CHER CG5446 IP259 C11.1 CG5984 PTTH CG17712 CG7181
310	CG6701 CG11120 CG9425 UPF1 CG7504 CG6967 ARMI CG2990
311	CG7231 CG6188 CG15068 MST57DC CG13567 RAPGAP1 IM3 CG15065
312	HSP60B HSP60D HSP60C CG12680 MED27 HSP60 CG1637 CG3781
313	CG6459 SBB CG14418 NG1 NMNAT CG3598 CG32352 NG2
314	CG11426 CG11438 WUN2 CG12746 CG11425 WUN LAZA CG11437
315	CG2926 PRC CG17855 CG32075 TTH D4 CG11379 CG1908
316	CPR47EF CG9021 TSP42EP CPR78E CPR49AH CPR47EC CPR47EB CPR47ED
317	EIF-5A L(3)82FD CG15365 CG5149 CG10470 CG8635 CG14834 CG9339
318	RPN2 CG5111 KRT95D SAP-R CG15445 ATF-2 CG12084 MVL
319	CG33766 CG33767 CG33770 CG33772 CG33768 CG13193 CG33771 CG33769
320	CG31909 NHA1 WOC UEV1A CG15347 NHA2 CG14439 CG10189
321	EF2B SMD3 CG12934 CG33158 WAW EIF5B CG31159 CG12413
322	TACC CG12054 CG2807 CG11658 CG13423 ATF6 CG1440 CG14270
323	CG17027 CG9391 L(2)K05819 CG9389 CG17029 CG17026 CG4025 CG17028
324	ATPALPHA SPOCK LBR CA-P60A JYALPHA CG3701 ATP7 CG9804
325	BYN DOC1 DOC3 H15 MID BI ORG-1 DOC2
326	DRK CG42404 CRK CG2662 BLOW CG31082 CG13358 C3G
327	CG15529 OBP49A CG1674 CG5327 CG5323 CG14451 CG12661 CG14274
328	HOMER CG11576 COQ7 OMD SLIM CG13428 CG14982 CG13189
329	FZ SMO FZ2 FZ3 OHO23B IN FZ4 FY
330	CG7033 T-CP1 CCT5 TCP-1ZETA CCTGAMMA TCP-1ETA CG5525 CG8258
331	PPK25 CG31065 PPK13 PPK10 CG14239 PPK23 CG30181 CG13568
332	CG15011 L(2)NC136 CG4570 STC CG6324 CG3160 CG13073 CG2249
333	TRE GR61A GR64D GR64C GR64A GR64F GR64E GR64B
334	SULF1 CG30059 CG7408 CG7402 CG18278 CG8646 CG32191 CG12014
335	CG10750 CG11656 CG17564 CG17744 CG6856 CG12304 SYX7
336	HDM CG7737 CG8032 CG10561 CG5653 CG6034 CG7460
337	CG4835 CG31716 CG7248 RPL31 CG16886 OX TPI
338	BUB1 BUBR1 MRPL54 CG9972 CG3556 CG30101 OST48
339	CG17929 CG6640 CG32054 CG17930 CG32053 CG6901 CG14160
340	CG17050 NITO CG3342 CG18004 SPEN CACTIN CG16865
341	ANCE ANCE-2 ANCE-5 ANCE-3 ACER ANCE-4 HMGS
342	CG10126 CG4891 CG16971 CG2217 CG8620 CED-6 CG31345
343	CUL-2 LIN19 CUL-4 CUL-5 GFT JOG CG11261
344	CG7045 MSPS SSRP CG7046 HMGZ HMGD CG30161
345	CG3902 CG7461 CG12262 CG4860 CG9547 ARC42 CG6638
346	CG1468 CAP-H2 CG10347 CG14455 CG14456 CG5612 CG3907
347	CG9135 CG3862 CG5690 CG8289 AAC11 BJ1 HKL
348	CG3552 GS2 CG6024 THOR CG1600 CG14830 GS1
349	CG1307 CG2260 CG15459 CG34379 CG9368 CG17327 CG1218
350	BIB CG4019 CG17662 CG5398 CG7777 DRIP CG17664
351	PATJ BAZ PON INSC MIRA CG4752 CG17593
352	CREBB-17A KAY PTP-ER RL PUC MAEL FS(1)M3
353	SIR2 UZIP SIRT2 SIRT4 SIRT7 SIRT6 CG12107
354	CG3483 CG6439 CG31813 CG7755 L(1)G0156 CG5028 CG32026
355	BRAT HSF BON ABBA PUM MEI-P26 CG8419
356	CG8310 CHMP1 VHA36 NURF-38 CG13167 CG9523 CG13004
357	CAPS BX ZFH2 AP CHI SAGE CG10418
358	CG9624 CG1707 CG9300 RPB10 CG12551 CG14333 CG11752
359	INX7 OGRE INX2 INX3 ZPG INX6 INX5
360	TM2 TM1 CG8065 GSTS1 WUPA CG5376 WGE
361	CG2082 MESK2 CG5758 CG9686 CG7497 CG30159 CG30026
362	CG7188 SYX16 CG31820 DISCO DISCO-R DIP2 SNI
363	ADGF-E MSI ADA ADGF-B ADGF-C ADGF-A ADGF-D
364	L(2)05714 CG15293 CG8229 TFIIEALPHA CG40045 TFIIEBETA CG31769
365	CG11166 CG32100 CPR50CB CPR56F CPR50CA RESILIN CG14853
366	ROBL22E ROBL CG10822 PKCDELTA CG10834 ROBL37BC CG16837
367	MAV DPP GBB SCW DAW MYOGLIANIN ACTBETA
368	PABP ROX8 SPX CG3558 CG13228 CG2931 CG16800
369	OR24A OR45A OR10A OR45B OR22C OR1A OR82A
370	MICAL PLEXA NVY PLEXB CG5866 CG42271 CG13196
371	EAG IH CNGL SEI CG17922 CNG ELK
372	BIN1 CG5077 CG3860 OSBP CG1513 CG9205 CG7207
373	CG12116 CG7029 CG4287 GINT3 CG9773 SPTR CG31150
374	KRAKEN CG5707 CG11309 CG7632 CG15820 CG5704 CG15879
375	GALPHA73B G-OALPHA47A GALPHA49B G-SALPHA60A G-IALPHA65A CG30054 CG17760
376	CG10527 CG5506 CG3884 CG13321 CG32633 CG16775 CG31086
377	CG9293 CG5068 RPL39 CG7379 ING3 MESR4 CG34411
378	CG10918 CG3294 CWC25 SRP68 CG13337 U2AF38 CG7971
379	CG5516 CG10395 CG5478 RPL36A CG10981 ELFLESS SPASE22-23
380	DRO3 DRS-L DRO5 DRO6 DRO4 DRS DRO2
381	TIP60 ENOK MOF CG1894 CHM GLYP CG15544
382	CG8155 CG11490 CG6359 CG1695 CG5337 CG32506 PHTF
383	CG6719 CG15676 CG7770 CG1115 L(3)01239 CG7048 CG10914
384	CG18536 CG14502 CG34028 CG18539 CG18537 CG18540 CG18538
385	ARI-2 EIP71CD CG12362 CG3338 ARI-1 BG4 NMT
386	CG6686 RPB11 CG12863 CG13315 RPII33 MRPL14 CG3756
387	PYD DLG1 SKF CG11811 CG6509 AUT1 CG15236
388	CG13539 CG12637 CG2336 CG12516 CG5623 CG11634 CG15717
389	PBGS CG1635 CG1638 CG1774 CG7810 CG13771 CG30085
390	SGT SPAG CG18472 CG12506 CG14182 HSROMEGA CG15234
391	CG5804 CG15829 CG8814 CG8498 CG8629 DBI CG33713
392	PSI CG15618 CG14269 CG16782 CG14537 CG12679 CG8408
393	CG34383 CG14490 CRP LIG CG34123 CG31005 CG30429
394	SNRNP2 CG2021 CG13277 CG18591 DEBB CG6610 CG9344
395	KERMIT CG14277 CG9865 CG14767 T48 CG7492 CG9536
396	XPAC DF31 CG18094 CG13879 CG10195 CG10194 CG13958
397	CG6726 CG17110 CG17109 CG6738 CG6465 CG6733 CG15130
398	CG13996 CG15625 CG31648 CG7889 RAS BSG CG8152
399	SRP54 CG11266 CG12203 CG32062 CG8273 CG31997
400	CRN CG6197 CG6841 CG1578 CG12659 CG6290
401	CG14355 CG31029 CG3199 CG31327 CG31025 CG31533
402	MET75CA IP3K2 MET75CB CG5161 CG10153 W-CUP
403	CG2955 EB1 CG15306 CG18190 CG31907 CG32371
404	CG6014 CG10200 CG9363 CG9362 CG10311 CG31643
405	CG18178 AOS1 TORP4A CG7828 SMT3 CG10171
406	NHP2 TFIIFALPHA CG10238 HOIP CG6094 NUFIP
407	DPPIII CG17140 PORIN CG17139 PORIN2 CG13220
408	TRXT DHD CG13473 TRX-2 DMN TXL
409	PUT WIT TKV BABO SAX SPIN
410	MRPS7 RDGBBETA MRPL32 VIB RDGB MRPL1
411	CG7874 CG3107 CG3835 CG2765 CG10253 CG9080
412	BL CG8929 MUB CHRAC-14 PS CG15167
413	NUP358 CG14216 SUUR FBL NUP153 CG31125
414	CG32795 CG4747 CG8861 CG15093 CG8321 CG14860
415	CG3565 SUNZ CG15177 VHA44 CG14387 CG15178
416	L(2)35DF CG5931 MUS308 TST CG5205 MUS301
417	CG17271 MR CG34422 CG31302 CG11006 CG12817
418	ENA CG17689 SPRED TTM50 CG9837 CG11362
419	ESC SU(Z)12 ESCL PCL ASX TAN
420	CG9920 CG11267 TIM10 CG13850 SPDS CG1530
421	CG8790 CG4323 CG18363 CG6893 CG11196 CG16736
422	CG3303 CG1142 RPL12 BUN CG2145 CG31292
423	CG9427 CG9796 CG10157 CG13585 CG13822 CG16959
424	CG3308 CG3358 CG5402 CG30217 CG14692 CG2200
425	PGLYM78 CG14721 CG8549 PGLYM87 CG7834 CG7059
426	SCB IF TIG MEW ALPHAPS5 ALPHAPS4
427	CG33698 CG33779 CHEA75A CG33800 CG33724 CHEA29A
428	ADHR CG18814 ADH PDH FBP2 CG4842
429	INAD RDGA TRP TRPL TRPGAMMA INAF
430	DSX CG31740 DMRT11E DMRT99B EX DMRT93B
431	CG33791 NC73EF CP19 CG10075 CG1544 CG10674
432	CG5539 CG8331 CG30193 CG4960 MED30 CG11697
433	SYX6 SNAP GOS28 SYX17 CG7218 SYX13
434	NIMB4 NIMB2 NIMB1 NIMB5 NIMC2 CG4785
435	CG31358 CG14736 CG32245 CG2970 MEC2 CG33253
436	ZIP1 CG9430 CG15295 ZIP3 CG4334 CG2608
437	CG17681 PVF3 CG5783 CG15155 CG12560 CG34010
438	CG14630 CG10814 CG4335 EIF3-S8 CG5321 CG7488
439	RPA2 SNCF RPLP2 CG13711 HALO CG15876
440	CG34380 CG12424 CG17163 MRPS5 NG4 CG15047
441	CG7011 CG15308 BAP170 CG10721 CG4293 CG13463
442	SINAH CG42333 CG1965 CG33169 CG9666 CG11030
443	CG8435 CG15084 CG7745 CG14230 CG4198 CG3883
444	OGT CG31690 CG4050 CG4341 CG8677 CG5038
445	CG11299 CREG CG15309 CG11089 YIPPEE KAL-1
446	CG16926 LSD-1 VAGO CG12929 CG14453 LSD-2
447	SBR NXF2 NXF4 CG14367 CG32135 NXT1
448	MER CG8290 ADE3 CG3585 CG9005 GMAP
449	CG14096 CG12519 CG14282 CG18294 CG32212 CG33255
450	LCBP1 SERP CG31973 CHLD3 CG32499 CG15918
451	SEC5 CG2991 CG31191 CG10737 PGK CG10428
452	POE BETA-SPEC CG11591 CG6444 CG2061 CG3163
453	CG11882 CG14823 CG6429 CG6426 CG6421 CG6435
454	NOPO CG10916 CG13742 MIRO CG4325 GPP
455	TRAL CG13151 CG18217 SPD-2 OBP57C CG4098
456	CG13840 MRPS26 A6 CG14952 CG14614 CG7031
457	PH-D PH-P TOP2 TARA BARR SAMUEL
458	SSH MKP3 CG10089 CG15528 CG14211 CG7378
459	TERM CG17290 CG14476 CG33138 CG7271 CG6885
460	INVADOLYSIN CG17883 SRP19 CG6565 CG13826 L(2)DTL
461	DPN HEY SISA SIDE CG17221 CG13694
462	CG5431 CG5428 CG16733 NEUROCHONDRIN CG6704 CG13698
463	GIIISPLA2 CG3009 CG30503 HANG SPLA2 CG7708
464	TJ STA MAF-S RPS15 CG42360 SEC61BETA
465	NEOS CG11807 CG18823 PSIDIN CG14628 CG14929
466	TIM9A CG33692 CG30401 DANR DAN CHEA87A
467	CRC CG11235 CG9906 CNX99A CG1924 CG1387
468	CG9902 CG15526 CG14193 CG18809 CG7692 RPP20
469	UNC-13 CG8179 SYB N-SYB CG5886 LAP
470	ADK3 ADK2 CG9541 DAK1 ADK1 EGM
471	CG7548 CG8541 CG13992 CG8543 CR32205 CG32207
472	CG8997 CG7916 CG7953 CG7968 TUN CG33306
473	CG7910 CG5191 CG5112 CG8839 CG7900 ANP
474	CG9173 CG3517 CG14464 CG42234 CG13872 CG7414
475	CG9312 CG9812 REGUCALCIN CG6783 DNAJ-60 SMP-30
476	FER3HCH DIP3 SCAF6 FER1HCH CG12607 CG14688
477	CG18313 CG32598 CG32601 CG13402 RAVUS CG18157
478	CG11327 CG42361 CG7992 CG2124 SET CG10014
479	CG32138 CAPU DAAM FHOS FORM3 DIA
480	CG15169 EIF2B-BETA CG15478 CG16896 EIF2B-DELTA EIF2B-ALPHA
481	CG11203 CG8858 RPL27A SCRA CG30183 CG18367
482	CG13125 TILB CG5110 DTR CG11253 CG5189
483	CG5144 ARGK CG4546 CG30274 CG13776 CG15330
484	BIC NACALPHA CG11835 CG5168 CG42329 SBP2
485	TANGO7 CG9769 MOV34 CG8335 CSN6 SRAS
486	CG3176 CG13373 CG9975 CG32817 PPT2 TOMB
487	CG9953 CG3734 CG2493 CG11626 CG18493 CG3739
488	PIP CG1598 SNMP HS2ST POR WBL
489	CG5726 RIN NTF-2 CG31917 CG13113 NTF-2R
490	PROSAP CG5734 VELI CG11208 CG32758 CG10176
491	CG33665 CG33667 CG33668 CG33664 CG33669 CG33666
492	CG15531 FAD2 CG9747 CG8630 CG9743 DESAT2
493	GNBP3 GNBP1 CG13422 CG30148 GNBP2 CG12780
494	L(1)G0269 CG12078 CG5830 TTM3 TTM2 CG8584
495	TEPIV MCR TEPII CG13079 TEPIII TEPI
496	128UP CG6195 CG11455 CG13390 CG10628 CG6325
497	CG10101 CG14076 CG14586 CG31718 CG10633 CG14585
498	D CG13192 MTNC MTNB CG13721 CG13227
499	EIG71EC EIG71EG EIG71EK NPLP2 EIG71EB EIG71EI
500	CG13101 CG4480 CG9555 CG17906 ROST CG15639
501	CG11984 CG15286 CG3526 CG31835 CPR51A CG31642
502	CG14222 ARD1 TUDOR-SN CG31730 CG31851
503	ODA CG5928 CG13134 CG9471 CG30389
504	SPT6 CG31156 RRP46 RRP4 RRP6
505	CG8192 IGL CG10830 CG10440 AP-2
506	ORB2 CG9801 CG42270 ORB TOB
507	CG9010 GAPDH2 SEC31 GAPDH1 CG4603
508	MUS209 CG11802 CG31122 CRM CG10262
509	TEH4 DNAPOL-ALPHA60 CG15382 REG TEH3
510	GRASP65 UNC-76 CG40042 CG33123 CG14154
511	Z SCE PSC L(3)73AH SU(Z)2
512	CG5847 DY DYL M CG15020
513	CID LACE ALAS CG10361 VHA13
514	UNC-89 STRN-MLCK BT WEE MOS
515	CG14101 CG3124 CG4983 CG10080 CG13699
516	CG17377 RETINOPHILIN CG3713 CG17376 CG14147
517	CG9319 CG10877 CG1746 CG4872 CG13865
518	CG17739 CG30203 CG30046 FAT-SPONDIN MSPO
519	CG15439 CG1845 ALH RNO CG7154
520	CG7185 FWS CBP80 CG11755 CG7907
521	CG4714 CG31231 CG4970 CG31784 CG4712
522	YU PFRX CG31705 CG2233 CG7082
523	CG18404 CG5107 CG3906 CG8661 CG8664
524	SW SDIC2 SDIC3 SDIC1 SDIC4
525	DRONGO CG14416 CG8060 CG8783 STAI
526	CG9394 CG18135 CG3942 CG2818 CG11619
527	SELD KIN17 CIN CG14543 SPS2
528	CG4896 CG4887 RPL14 CG32068 FS(1)K10
529	CG1227 NAK NUMB TMOD MOL
530	7B2 EAAT1 CG10570 CG9264 EAAT2
531	CG15835 CG3654 LID CG33182 CG14656
532	CG18522 RY CG18519 CG6045 CG18516
533	CG4810 EIF-3P66 CG1354 CG4892 CG3760
534	AMON BRE1 CG15470 FUR2 FUR1
535	EF1GAMMA CG3003 ILP7 CG34143 CG12935
536	WA-CUP R-CUP CG7634 CG12993 CG15128
537	TIMP TREH CG8709 CG12214 CG6262
538	CG8228 ROP SLH CG14907 CG42286
539	MST84DA CG5933 CG14126 CG32647 CG7818
540	AATS-ILE CG5414 CG5660 AATS-VAL AATS-LEU
541	OME CG17985 FUCTA FUCTD FUCTB
542	CG5023 CHD64 CG10958 MP20 CG11756
543	CG12608 CG8841 CG5968 CG9123 ORC5
544	MDH MEN MENL-1 CG7848 MENL-2
545	CG3731 DCP2 PLD CG8728 FH
546	CG6790 CG4907 CG13978 CG2292 CG5342
547	SSP5 CG9861 CG13394 CG15548 CG13127
548	SPZ3 CG30077 CG14928 CG8927 CG34353
549	CG32810 CG10465 CG9467 CG14647 CG13541
550	CG15124 SIP3 CG14556 CG14149 CG10635
551	CG12182 CG5167 CG2604 AGT CG16772
552	CG30104 CG11883 CG4827 CG5059 CG30103
553	CG4213 PTEN TOP3ALPHA TOP3BETA CR32745
554	CG3021 SYX1A SYX8 SYX4 BETACOP
555	GB JHI-21 MND CG1607 CG9413
556	RTF1 CG12498 CG31703 CG31702 CG31700
557	CKS85A CG6191 CKS30A CG11008 L
558	CG5846 ILK NUP58 CHORD CG10809
559	CG3344 CG4572 CG32483 CG31823 CG31821
560	SEMA-1B SEMA-2A CG33960 SRP72 SEMA-1A
561	SP1173 VKG CG25C CG3588 CG15087
562	TSG101 CG1597 MNN1 CG8398 MUS210
563	DGT5 RFC3 RFC40 RFC38 CG8142
564	SH SHAB SHAW SHAL KCNQ
565	CG11377 CG32276 SSL2 HMU MRPL28
566	CRC IPK2 CG10082 CG1737 CG14538
567	AXS CG16718 CG15270 CG10353 CG6938
568	HOE1 CG31693 HOE2 CG11262 CG13801
569	CG2224 SHRB CG32295 ND23 CG12125
570	CG12130 POMP CG12121 ELOA PAL
571	CG8422 CG32843 CG12370 CG4395 PDFR
572	CAF1 CG6724 CG6751 L(2)09851 CG4705
573	CG4415 CG11635 MST84DD CG10055 CG30366
574	SM HEPH CG2186 CG7724 CG4661
575	CHC NNF1A PEN-2 NNF1B CG15728
576	TOM40 TOMBOY40 CG4520 CG5608 CG3687
577	CYT-B5 CG5157 CG6870 CG3566 CG13604
578	CG10365 CG12118 CG14478 CG2540 CG14191
579	YKI CG12432 CG32541 CG11293 CG5630
580	STG BOL CG13155 TWE MOD
581	REF(2)P MST89B CG32486 SCPX CG17597
582	CG15861 CG11286 CG31635 CG9578 CG10919
583	GCM2 CG32711 CG12972 CG30430 GCM
584	VHA100-2 VHA100-1 CG12602 VHA100-3 CG7678
585	CG14408 CG18731 PCS CG15602 BAF
586	GEL TAFAZZIN QUA CG33232 HLH3B
587	DAD MAD MED SMOX CG12436
588	CG7730 PST MAN1 CG11982 CG32243
589	RECQ5 RECQ4 MUS309 CG31323 WECH
590	CPR72EA RPS23 CG11570 CG17002 CPR72EB
591	CG14840 CG14354 CG14839 CG11694 CG14841
592	CG9451 CG6656 CG9449 CG9452 ACPH-1
593	CG14914 CG32369 CG7686 CG14683 CG15201
594	YURI LARK RPN1 CG6697 CG7903
595	CG14684 CG5062 CG11449 CG31036 GRIP71
596	CG7787 CG18854 RPS12 CG4036 L(3)L1231
597	FLN MHC CG3363 CG16734 CG8080
598	CG1486 CG4398 CG7712 CG15712 P16-ARC
599	CG31679 CG31682 CG8862 CG4683 CG32463
600	SK2 CG16708 CG13330 CG10289 SK1
601	CG17666 CG17141 CG4151 FS CG10035
602	CG17556 CG12082 CG3678 CG3501 CG14153
603	CG7564 CG3198 CG15525 MNT CG10208
604	CSK SUCB CG11963 GE-1 CG14215
605	CG12525 CG31423 CG12900 CG31424 CG31164
606	CG10481 CG10483 MOB4 CG7536 CG2901
607	CG33213 CG5362 CG4788 PXB CG33221
608	L(2)06225 CG5532 CG16978 CG7211 CG17707
609	HAY L(1)DD4 CG9850 CG18109 GRIP75
610	CA-ALPHA1T PARA CAC NA CA-ALPHA1D
611	CG3376 CG15534 CG12609 CG15533 CG32052
612	SO SIX4 CG33090 OPTIX SOBP
613	CG14022 CG11052 ACYP CG18371 ACYP2
614	X11L CG3214 APPL CG7164 X11LBETA
615	CG12773 CG10413 NCC69 CG5594 CG31547
616	EAR GAS41 DMAP1 CG13605 CG14445
617	ECA CG5174 P24-2 CORN BAI
618	CG5535 SLIF CG7255 CG12531 CG13248
619	CG14317 CG7148 CG14151 CG15572 DG
620	TIM17A2 TIM17B2 CG1724 TIM17B1 TIM17A1
621	CM AP-50 AP-47 SLIP1 LT
622	CG14145 CG11698 CG11436 CG17570 KAPPAB-RAS
623	CG8230 CG5978 CG4764 CG8449 CG5745
624	CG10996 CG4988 CG32444 CG32445 CG10467
625	CG42369 CG6878 CG1542 CG11145 GOGO
626	CG8191 CG13747 CG5151 CG7778 CG17364
627	MRPS6 LCS CG9632 CG11314 CG11315
628	CG12708 CG15646 CG10990 TRUS EIF-3P40
629	CG33298 CG14741 CG4301 CG9981 CG31729
630	BNB CG32113 CG2093 SYN CG15523
631	CG7995 GYK CG1271 CG8298 CG8317
632	CG5565 CG5561 CG5556 CG31924 GS1L
633	DCR-1 AGO2 CG7843 DCR-2 R2D2
634	CG5537 CG2278 L(2)K01209 CG13779 CG6364
635	PHR TANGO13 CG18853 CG12822 TANGO9
636	IM10 CG11586 CG13749 CG30285 CG33470
637	CG17637 CG5078 CG11537 RPL6 CG18281
638	MEI-41 TOR TEFU SMG1 MEI-217
639	UFD1-LIKE SNAPIN TSR CG11768 CG6873
640	CG13097 RPP30 CG11920 CG4866 CG6712
641	SANS CG5773 CG3999 MOD(R) CG10039
642	GR22C GR22A GR22B GR22E GR22F
643	NMDA1 CG9722 CG3814 CG30379 CG33673
644	CG6410 CG8726 SLOB CG8292 CG12426
645	CG7433 CG8745 OAT CG11241 CG6659
646	CG42257 CG4627 CG8605 CG1722 FST
647	CG9588 FZO CG13624 MARF CG32572
648	CG3348 SURF4 CG3868 CG14246 CG4022
649	CG3645 CCN CG10463 CG10495 CG1434
650	NAT1 CG11844 CG33214 PPYR1 VIG
651	CG33272 CG33269 CG33270 CG33271 CG33500
652	GEM AMY-P AMY-D AMYREL CG7382
653	GABA-B-R2 GABA-B-R3 MGLURA MXR GABA-B-R1
654	FER1 TWI FER2 FER3 FOG
655	CG12448 CG31735 CG13544 CG18063 CG12984
656	RPL38 CG15479 CG31324 CG16815 CG16813
657	CG3528 CG6259 CG14017 CG14013 CG8138
658	CG14744 CG5348 CG12376 CG14743 CG13223
659	CG12134 RBSN MRPS18C CG4789 CG1785
660	EIG71EA EIG71ED EIG71EF EIG71EJ EIG71EH
661	GR36C GR36A GR36B GR59D GR59C
662	CG33641 CG33645 CG33643 CG33640 CG33642
663	CG14866 CG7191 CG10336 CG15878 LECTIN-33A
664	OBP99A OBP44A OBP99C OBP99B OBP83G
665	GR93C GR93B GR92A GR93A GR93D
666	MRE11 FLFL CG32137 CG5728
667	DP RBF RBF2 CG34384
668	HALE CG9836 CG10671 KAZ1-ORFA
669	CKIIALPHA-I1 CG2446 CG12785 CG14220
670	WDB PP2A-B' CG32568 CG8617
671	CG5214 CG5261 CG5599 CG6293
672	CG8378 CG14122 CG7759 CG6218
673	MUS205 CHINMO DNAPOL-DELTA CG7456
674	CG12006 CG7384 CG7351 CG12446
675	CG10252 CG8086 CG31870 CG31468
676	CG1024 CG1244 CG11504 CG6791
677	NUP62 MBO NUP214 MRPL42
678	BTD CG32751 VANIN-LIKE CG32750
679	CG15545 CIC BBX SPZ
680	SR-CII SR-CI SR-CIII SR-CIV
681	VM26AB RPL13 VM34CA VM26AA
682	XL6 RBP1 RSF1 RBP1-LIKE
683	PDE8 AMN PDE6 DNC
684	CG6945 CP7FC AAY CG10933
685	CG4196 EPAC CG3831 CG16836
686	CG12558 ACP36DE CG9997 CG31883
687	HEX-T1 HEX-C HEX-A HEX-T2
688	CG9130 MIB2 CG8372 CG9129
689	MSL-3 MSL-1 MSL-2 ROX1
690	ERCC1 PIE CG9576 OXT
691	INDY-2 INDY CG7309 CG33934
692	ALIEN MTERF3 RPN6 CG15923
693	LIG3 LIG4 CG5602 CG13054
694	CG15564 GDH CG1927 CG4434
695	OBP56E OBP56D OBP56A OBP47A
696	CG13322 CG7427 CG6597 FCP26AA
697	CG9754 CG10743 CG11206 LIPRIN-ALPHA
698	CG3492 CG15767 CG32236 CG30350
699	CG33477 CG33475 CG33476 CG12898
700	SPR CG13229 DMSR-2 DMSR-1
701	CG1291 CG13868 CG11306 CG1909
702	ALD CG14292 SMG6 CG5432
703	DSH DGO NKD CG32150
704	CG11164 CG16790 GLOB2 CG8386
705	CG3995 CG14133 CG6674 CG30428
706	L(3)MBT CHRO SFMBT SCM
707	CG11475 CG2921 CG4161 CG11474
708	CG30409 PVF1 L(1)G0193 CG31664
709	CG6891 CG8420 CG6900 CG8078
710	MTA1-LIKE CG4996 GUG CG34340
711	CG3332 IRK2 IRK3 IR
712	SSP4 CG7813 ATPSYN-D CG15435
713	CG17370 PLI CBP SPP
714	CG7430 TRXR-2 TRXR-1 CG7639
715	CG4468 CPR92F CPR72EC CG12375
716	AXN CG5640 APC2 APC
717	CG5053 MRPL52 LAMA CG30007
718	VLS DIMM CG18292 TAP
719	JON65AIV CG8177 CG4589 CG6951
720	CG9238 CG9619 PDK RETININ
721	CG4836 SODH-2 SODH-1 CG4768
722	VIR CG14764 CG2924 CG4502
723	CG14829 CG13869 CG17784 CG14826
724	CG14782 CG6051 CG31064 SARA
725	CG32086 CG33490 CG4577 CG33489
726	L(1)G0255 CG4095 CG31874 CG6140
727	NGP CG3983 L(1)G0431 CG9320
728	5-SEP 2-SEP 1-SEP PNUT
729	OCN JANA JANB CG18662
730	CCT1 CCT2 PECT CG8680
731	CG10341 CG11877 CG12022 CG13923
732	CDM BICC TRN-SR CG10950
733	CECA2 CECB CECC CECA1
734	EXU CG32164 CG32165 CG14566
735	CG3523 CAPA V(2)K05816 CG12170
736	M1 CG9119 FAA CG32335
737	MRPL4 L(2)37CC L(2)03709 SPLY
738	FL(2)D MSK CAS CG7628
739	SIP2 CG8892 CG15472 CG15747
740	DNAPOL-ETA REV1 DNAPOL-IOTA CG34386
741	CG3809 CG11255 ADY43A RIC8A
742	NIMC1 FAF CG33107 DPH5
743	CG5731 CG7997 SPT4 CG9628
744	DOR CAR CG5127 VPS16B
745	NUP133 CG7208 CG31948 LUSH
746	TRAP1 HSP83 DNAPOL-ALPHA180 GP93
747	CG7262 CG11092 FJ CG12190
748	CG32016 PBPRP1 CG10068 CG32409
749	CG9007 CG16758 EIF-2BETA CG18128
750	CG9917 CG14629 SCHUY CG11378
751	CG32971 MED22 CG4511 SSP3
752	THIOLASE CG9149 YIP2 CG10932
753	CG9928 CG4753 CG4729 MTSSB
754	L(2)GL SDT CRB TOMOSYN
755	ACON IRP-1A IRP-1B CG4706
756	CG3982 CG14891 CG15456 CG15056
757	NOP5 CG6876 CG13185 NOP56
758	MGSTL CG7217 CG33177 CG33178
759	PYK CG7069 CG2964 CG7362
760	CG6053 CG1571 CG14838 CG10859
761	CG3630 CG14422 BX42 CG2113
762	CG14815 ASPH CG11151 CG32556
763	CG10373 CG14899 HERP CG10908
764	CG3253 CG15483 CG11149 CG9171
765	CG8316 CG16947 L(2)NOT CG2201
766	CG12995 CG15578 CP309 CG15577
767	CG33099 CG33093 CG5346 CG13299
768	CG10209 CG14374 CG15458 CG17362
769	CG11409 ISOPEPTIDASE-T-3 CG33056 CG33054
770	CG6843 CG9305 SRM160 BTHD
771	ASE SC L(1)SC AC
772	CG13362 SQU CG4641 CG15484
773	CG5194 CG17260 STIL CG12795
774	EXT2 CG18143 TTV BOTV
775	CG12393 CG8963 CG11106 BVES
776	CG15530 CG17107 CG15313 CG32223
777	BOSS GAP1 VAP NF1
778	OR13A CG17186 OR74A OR35A
779	RHEA TRAM CG10971 CG7849
780	CG13114 DIM1 GRIP84 CG7716
781	MAT1 CG33109 CG16826 CG8490
782	CG31313 CG8066 CYS CG15369
783	GRIP128 CG14632 CG10681 CG32232
784	CG1332 BCHS CG11814 CG6734
785	QM CG12075 QM PIGEON
786	CG2017 DGP-1 CG17154 MTNA
787	CG7713 RTNL1 CG14962 RTNL2
788	VARI CG5273 CLBN PLIP
789	GR28A CG10566 GR66A GR28B
790	CG3625 SYX18 CG11601 CG6149
791	CG13407 CG10825 CG14362 CG4780
792	CG5976 CG32413 CG32412 CG6168
793	CG30456 CG33275 TRIO CG15611
794	PHM TBH CG5235 OLF413
795	AXO DLT KON NRX-IV
796	CG11060 CG30385 CG30384 CG33140
797	CG13312 CG13309 CG13308 CG32024
798	CG1648 CG7990 CG3876 CG15880
799	CG16941 CG11594 CG3662 CG5073
800	CG10435 ENDOB ENDOA L(1)G0230
801	CG18616 CLN3 CG7841 CG7175
802	FANCL CG32206 CG32432 SEMA-5C
803	MIP130 CG13139 ALY LIN-52
804	TAF11 TAF6 TAF13 MIA
805	CG32226 CG42336 GALECTIN CG11374
806	CSN7 CSN5 CG17337 RPN11
807	CSN8 GAMMASNAP PP2A-29B CG6208
808	CG6617 CG31357 CG3295 CG18467
809	VHAAC39 CG4624 NOT1 CREBA
810	CG32708 CG32706 CG6999 CG10993
811	CG12477 CG5347 CG5334 MKRN1
812	CG3838 CG3919 STWL CG4404
813	CG9059 CG11034 CG3744 CG11319
814	CG33174 PPL CG4306 CG32196
815	CG3402 GLCAT-P GLCAT-I GLCAT-S
816	ARC1 ARC2 CG34382 CG10102
817	ATTA ATTB ATTC ATTD
818	CG13671 CG13078 CG13077 CG10165
819	CG5315 ACP26AA VENTRALLY-EXPRESSED-PROTEIN-D CG7530
820	MAD2 CG34375 CG3184 CG2063
821	CBS YIN CG2930 CG9444
822	CG14612 CG14383 E(Y)2 CT
823	MUS304 CG13049 OSI1 CG14111
824	CG2046 SRP54K CG4610 GTP-BP
825	SCAMP CG32638 CG17048 CG13494
826	CG7335 CG12289 CG7328 CG7551
827	CG11317 CG5282 CG11191 CG6154
828	CG12200 CG2709 TXBP181-LIKE CG31053
829	MED28 DGT1 CG8750 FDH
830	BAP60 NUP98 ARP8 CG9586
831	VHAM9.7-2 CG1268 VHAM9.7-1 CG8111
832	CG12209 CG1317 CG4080 CG13442
833	AP-1GAMMA CG3698 G ALPHA-ADAPTIN
834	CG13311 BNL CG14958 CG32023
835	SINU PCK CG32447 CG1298
836	VLC CG9977 AHCY13 AHCY89E
837	ENDOS CG9014 CG17033 LDLCP
838	MTR3 SKI6 RRP42 CSL4
839	CG6613 CG12772 CG11534 CG8134
840	CG12645 CG33967 MAGI CG34114
841	TSH CG34406 CG14110 TIO
842	NACP60E CG10869 NONA NONA-L
843	CG14280 CG13310 CG17264 CG13313
844	PEPCK CG10924 CG17082 CG14061
845	RPS13 OBP47B OBP58C CG2698
846	OR65A OR65B OR65C OR47B
847	CG16894 CBX GLO CG4042
848	SNAMA TPS1 CG5171 CG5177
849	DOD CG32845 CG4841 CG10889
850	CG3075 CG10447 MES4 CG17244
851	CANB CANB2 CG9236 SRA
852	CG17331 CG17301 CG17302 CG15040
853	CG4389 CG5844 CG13890 CG5611
854	CG1137 CG15919 CG13168 CG15549
855	CG9304 CG15153 CG17047 CG4734
856	CG33137 CG33467 CG33919 CG33792
857	MED10 SDS22 CG13708 CG3980
858	CG17209 RPI1 RPII15 RPII215
859	CG11163 MEX1 ZNT35C CG31860
860	CG2941 CG8366 CG32786 CG32783
861	SLAM CG2264 CG9410 CG7795
862	CG14104 CG17904 CG4858 CG3262
863	CG1368 CG7080 CG32603 CG11585
864	EDEM1 CG11874 CG31202 EDEM2
865	RPL34B CG3386 RPL34A CG8129
866	CG17991 CG16781 CG9855 CG10761
867	CG13887 ZFRP8 CG3774 CG14511
868	CG5484 CG7222 CG12231 CG10214
869	CG3939 CG34159 PEBII CL
870	SUG CG15706 CG31663 CG12858
871	BEST2 BEST1 BEST4 BEST3
872	CG17295 CG6497 YEMALPHA CG14598
873	CG3967 CG17003 CG5447 CG1344
874	CAUP ARA MIRR CG7381
875	CG8507 CG32756 CG12728 CG4218
876	CG9192 CG5070 CG13050 CG14199
877	CG3911 CG40084 UK114 CG6005
878	CG10748 CG7998 CG14210 CG10749
879	LECTIN-37DA CG12111 LECTIN-GALC1 CG18431
880	CG15326 CG15732 CG12663 CG15325
881	CG31797 CG31920 CG31921 CG33992
882	CG7816 CATSUP FOI CG10006
883	SU(FU) CG5807 CG9288 MBD-R2
884	CG31469 PRIMO-2 CG14297 PRIMO-1
885	CG5190 TRAX CG4045 CG14618
886	CG18271 CG1631 CG3611 CG17104
887	CG1957 CG1972 CG7698 CG5222
888	CG15296 CG7603 CG30459 KL-3
889	CG31413 CG4670 CG6690 CG17843
890	CG4362 CG4367 CG8027 CG15786
891	CG30403 CG14645 CG14300 CG14245
892	CG33523 CG32485 CG32407 CG6527
893	CG11447 CG5220 CG7009 CG8939
894	CG33263 OBST-H CG33985 CG13837
895	CG9002 CG9000 CG9001 CG7573
896	TACE NEU3 CG4525 KUL
897	CG12983 CG15373 CG33286 CG33287
898	CG17193 CG12994 CG16853 JAGN
899	CG16704 CG16713 CG3513 CG16712
900	CG7728 CG17127 CG7338
901	CG2694 CG11322 CG14814
902	TFIIS CG14617 CG8117
903	ACJ6 PDM2 PDM3
904	CG6028 CG5793 CG11251
905	NORPA PLC21C SL
906	SMB MTRM OSM-6
907	SPN CG15803 MAP205
908	CG8509 CG2104 PTPA
909	MEI-S332 ORD CG17168
910	CG6470 CG8910 CG8478
911	TFIIB E(Y)1 BRF
912	CG12279 CG6000 HSP67BB
913	MRPS17 CG1319 FDXH
914	MSB1L BSG25D RNRS
915	IP3K1 CG9932 CG5204
916	DDB1 NOMPB CG13900
917	RPA-70 CG7878 CR18228
918	RPL7 CG32694 CG5317
919	MIO MRPL3 BIGMAX
920	UBQN CG11674 CG31528
921	MES2 CG12768 CP18
922	CRY PICK1 PHR6-4
923	CG8006 CG7366 VPS28
924	CG6130 FUCA CG10158
925	CG15881 CG5335 CG13950
926	CG14542 CG4618 CG9779
927	U26 RLUA-2 RLUA-1
928	NRX-1 CG9947 SP2353
929	OSA ASF1 RETN
930	CG9213 SLU7 CG7741
931	THR SSE PIM
932	CG3704 CG10222 CG2656
933	SPDO GR63A GR21A
934	SCS-FP ONECUT CG5718
935	STJ CG12455 CG4587
936	TAF10 TAF10B CG14551
937	CG17838 CG4612 CG18649
938	ADAR ADAT CG14812
939	VPS20 CG8038 CG34357
940	XPD CG11403 CG4078
941	CG3092 CG9863 CG30412
942	CG3934 CG31410 CG12813
943	CG17650 CG14803 CG9296
944	CG9313 CG7051 CG13930
945	ATG18 CG8678 CG11975
946	CG1516 CG11198 CG2118
947	CG9777 CG6304 MIO
948	SRC42A CG15364 CG31342
949	ROC2 ROC1A ROC1B
950	CG2865 CG30460 PCX
951	RPII140 RPIII128 RPI135
952	CG8776 CG17124 CG1275
953	CG4363 CG4377 CG34040
954	CG3603 CG2254 CG3415
955	FIT1 CG13700 FIT2
956	PEBIII A10 PHK-3
957	CG7757 CG11679 CG4709
958	CG10630 DIP1 CG12493
959	BORR AUST P130CAS
960	CG14425 CG9196 CG13531
961	DIS3 CG12016 CG16940
962	SDHB CG12126 CG7349
963	CG2469 CG6695 CG9899
964	CG14410 CG15209 CG17190
965	CG5732 CG15737 CG13891
966	MOB2 5-HT2 CG5693
967	VIR-1 ST6GAL HEIX
968	PUF68 CG31694 CG18635
969	RAW CG8602 CG12194
970	POXN SV LOJ
971	MTACP1 CG14898 CG12511
972	RPS6 CR11386 CR33222
973	FATP CG30194 CG3394
974	CG11652 CG16717 CG7265
975	CG5325 CG4663 CG7081
976	COMM COMM2 NEDD4
977	CG34105 CG12491 CG14454
978	RUMP CG11498 CG12682
979	USNP SNAP24 CG30291
980	CG10576 UND CG17738
981	CG5755 CG4537 CG8931
982	KRIMP CG14961 CG15042
983	GNU CG12433 OSI10
984	SLE CG12592 CG18545
985	CYT-C-P CG14235 UPDO
986	OSK STAU RPS16
987	CG10354 CG15390 PCM
988	CG13043 CG13063 CG13044
989	CG9184 CG16787 CG14448
990	CG9281 CG9330 CG1703
991	TWS LIN CG3793
992	CG1091 CG11242 CG12204
993	CG1103 CG1078 CG31367
994	CG16812 CG9445 SSDP
995	SPIR MIP40 CG14579
996	CG12521 URI CG30365
997	CG4332 CG3702 CG31886
998	CG17446 E(BX) CG17440
999	RPS9 EDTP CG15760
1000	CG14718 RPL29 CAZ
1001	CG8248 CG14905 CG17083
1002	CG4972 CG10133 CG13902
1003	EWG CG6073 CG33472
1004	CG13280 CG3597 CG3609
1005	HLH54F HAND CG5721
1006	CG5790 L(1)G0148 CG5045
1007	CG11133 FS(1)YB CG31755
1008	CG14506 OBP99D BZD
1009	CG5681 CG12729 CG8979
1010	CG3918 CG11786 CG33097
1011	CG7607 CG4679 CG14141
1012	CG14881 CG33936 CG15368
1013	CG31211 CG9346 CG5989
1014	C-CUP PBURS CG15376
1015	CG1503 S2P CG8493
1016	PSF2 SLD5 CG18316
1017	CG11347 ATG8B ATG8A
1018	CG34168 CG13870 L(1)G0289
1019	MED6 MAX CG10098
1020	CG4594 CG4598 CG4592
1021	CG6412 REP GDI
1022	CG3353 FANCD2 CG15374
1023	CG6770 BEAF-32 CG31672
1024	SMN CG4849 CG31054
1025	RPL37A CG7168 RPL37B
1026	CG13806 OBST-I CG32302
1027	CG3397 CG12224 CG18547
1028	RPS5A RPS5B VM32E
1029	TSG CG11582 CV
1030	CG6415 CG3626 CG6385
1031	RUN LZ MYD88
1032	CG33116 CG6016 CG7149
1033	CG12725 CG33223 CG32713
1034	CG6980 CG6405 CG31294
1035	PRAT DOK PRAT2
1036	TOP1 TOPORS CG18605
1037	NHE2 NHE1 NHE3
1038	CG3209 CG32699 CG15450
1039	AUB AGO1 PIWI
1040	MST57DB EXP6 CG33339
1041	CG31743 CG14024 CG13937
1042	URO CG9269 HER
1043	STUMPS COREST CG15740
1044	B4 RPN9 RPN5
1045	TINC IM4 CG14911
1046	CG15576 CG5780 CG32446
1047	DIF REL DL
1048	OLI CG9727 RFX
1049	L(1)G0334 CG8199 CG7024
1050	CG14546 MILT SAS10
1051	SYN2 SYN1 CG9626
1052	CG13838 CG5199 CR31808
1053	CG12721 CPX MAT89BB
1054	CG8860 CG13426 SEC61GAMMA
1055	ENT2 ENT1 ENT3
1056	DOB CG9776 BMM
1057	CG15116 PHGPX CG11899
1058	SIP3 TRC8 VHL
1059	CG4802 CIB CG31115
1060	CYT-B5-R FUCT6 CG17928
1061	BETA4GALT7 BETA4GALNACTA BETA4GALNACTB
1062	CG17471 SKTL PIP5K59B
1063	CG8993 CG8517 CG3719
1064	GLOB1 CG10414 CG13081
1065	CG9140 CG11423 CG8102
1066	CG31759 ANGEL NOCTURNIN
1067	IM2 CG18107 IM1
1068	CG4065 CG11412 CG32319
1069	NERFIN-1 GW NERFIN-2
1070	CG13474 CG5103 CG8036
1071	CG5642 NUP154 RANBP21
1072	CG7196 PIS L(2)K07824
1073	SPASE25 EPSILONCOP CG7830
1074	CG16957 CG9066 CG31858
1075	BIN3 CG1239 CG42345
1076	RTET CG9961 ADE2
1077	TAF1 PCAF CG32394
1078	CG14868 5PTASEI CG15784
1079	CG8793 HMR CG42314
1080	CG11023 ULP1 CG32110
1081	MEI-W68 OSEG1 OSEG4
1082	EIP55E CG10778 CG1673
1083	TSF2 TSF1 TSF3
1084	LOCO RSG7 CG5036
1085	REG-2 CG15642 CG15912
1086	GPDH CG31169 CG3215
1087	CG7637 CG6329 CG17218
1088	FMO-1 FMO-2 CG32365
1089	CG3224 RPL41 CG15729
1090	CG1552 CG7630 GOM
1091	CG7911 CG13005 NLP
1092	CG9393 CG8004 CG5662
1093	CG31205 CG31199 CG31200
1094	CG13186 CG6688 CONA
1095	CG15638 CG3279 CG40368
1096	OTU TRA CG3251
1097	CG15580 CG18171 CG3773
1098	CG8353 CG8360 CG8349
1099	GPO-1 CG2137 CG7311
1100	CG17508 CG15403 CG14613
1101	CG6455 SAP47 ERF1
1102	BSG25A INSV CG9883
1103	CG12868 CG33468 CG33469
1104	CG31048 MBC CG2871
1105	CG32406 CG33993 CG10479
1106	CG13630 CG5188 CG13157
1107	CG10512 CG18808 CG17199
1108	CG15185 DPTB DPT
1109	CG3563 TPPII S1P
1110	PSF1 CG32318 CG14915
1111	CG3244 CG4115 CG6055
1112	CG15145 CG15144 CG15143
1113	CG12065 CG5703 CG6485
1114	CG15605 CG5515 RIP11
1115	CG3542 KDN CG30349
1116	SOFE FEO ATBP
1117	CG4829 CG1492 CG6461
1118	FRC RPS19A RPS19B
1119	CG10474 CG4372 CG1827
1120	CG17024 CG15425 ADE5
1121	CG8746 CG14044 CG13603
1122	CG34365 CG4557 CG10343
1123	CG14894 TOM34 TOM70
1124	CG8031 MST84DB NELF-A
1125	PAT1 CG17658 CG6511
1126	AP-2SIGMA OR AP-1SIGMA
1127	CG30398 CG14985 CG9992
1128	CG13204 CG17734 CG11825
1129	NAP1 CG5017 CG3708
1130	CG14380 CG40228 CG9684
1131	RHI OS-C CG18186
1132	MBM ALPHA-MAN-I CG42500
1133	ND42 CG14212 CG12237
1134	SLMO CG1120 PREL
1135	CG1140 CG11796 CG14105
1136	CG14937 CG13088 CG31633
1137	SOCS36E SOCS44A SOCS16D
1138	CG9821 CG32733 CG32797
1139	CG17211 TNC CG7670
1140	CG31910 CG30391 CG30393
1141	CG7173 CG30415 OUT
1142	CG10277 CG5445 MURA
1143	CG9248 MST87F CG9243
1144	CG31787 CG9053 P24-1
1145	JHEH2 JHEH3 JHEH1
1146	CG13689 CG11268 CG15908
1147	CG33502 CG32857 CG32500
1148	SCRAMB2 CG9084 SCRAMB1
1149	EPSIN-LIKE KDELR IMPE2
1150	CG12091 FIG CG15035
1151	CG5674 CPR97EB CPR97EA
1152	CG32654 CG14569 CG14568
1153	CG9220 CG4351 CG12913
1154	CG31245 CG3581 CG31404
1155	CG4495 CG4662 CG4704
1156	CG3812 FU12 CG32736
1157	OR94B OR71A OR94A
1158	OR47A OR9A OR98B
1159	CG12992 CG14567 CG33290
1160	CG1017 CG30342 PBP49
1161	CG12576 CG2898 CAL1
1162	L(1)G0136 CG31373 CG31278
1163	L(2)K14505 CG34227 CG18343
1164	CG14850 CG14851 CG8087
1165	TINA-1 FBP CG2811
1166	CG10795 CG11103 AMX
1167	CG6845 CG32320 CG8786
1168	CPR12A JHI-1 CG15756
1169	CG8958 CG14693 CG12698
1170	C(3)G RNRL FIM
1171	CG9934 CG3223 CG11070
1172	ACP62F CG5267 CG33259
1173	PNGASE CG13188 CG13183
1174	CG11737 CG31259 CG31454
1175	CG9399 CG32832 CG9396
1176	OCHO TOM CG12784
1177	CG6769 CG4484 CG9926
1178	CG6776 CG6662 CG6673
1179	CG9472 CG13762 CG16793
1180	CG3493 CG12253 CG13720
1181	CG11660 CG3008 CG11859
1182	CG1814 CG32549 CG2277
1183	CG10588 IDE CG2025
1184	PERITROPHIN-15A PERITROPHIN-15B PATR-1
1185	CG7789 IPP CG15743
1186	CTR1A CTR1B CTR1C
1187	CG3078 CG2121 CG4928
1188	CG13482 CG13075 CG33258
1189	CG32732 CG11110 CG9240
1190	CG2246 CG6767 CASP
1191	CG31467 CG14689 CG31391
1192	CG30093 CG14077 LEVY
1193	CG14391 CG13110 CG31347
1194	CG32987 CG32983 CG32988
1195	MED8 CG15556 CG11318
1196	CG8239 CG5835 CG5991
1197	CG13492 CG15170 CG15773
1198	CG6567 MRPL45 CG18815
1199	CG5514 CG7215 CG14125
1200	SGS7 SGS8 SGS3
1201	SUN PKA-R1 CG31477
1202	CG18445 NES CG9526
1203	CG18273 CG18275 CR18166
1204	GADD45 CG12263 CG2144
1205	CG4199 CG10700 AIF
1206	CG8594 CG31116 CG5284
1207	CG10927 CG31275 ROBL62A
1208	CG11158 CG12177 CG5418
1209	CG5343 SU(W[A]) CG17118
1210	CG12655 CG32821 CG32511
1211	TOTM TOTF VICTORIA
1212	CG14870 MRPS35 TECTONIC
1213	CG14708 CG34388 CG15375
1214	OBP50C OBP50D OBP50A
1215	TOTA TOTC TOTB
1216	CG15685 CG8533 CG33492
1217	DIP-C CG9581 CG32454
1218	CG1942 CG1941 CG1946
1219	CG11376 CG6630 CG15819
1220	HEXO1 FDL HEXO2
1221	CG10887 ATU CG12674
1222	GR39A GR68A GR32A
1223	CG32602 CG32656 CG33265
1224	CG12715 CG11384 CG3655
1225	TEH1 TIPE TEH2
1226	CG32214 825-OAK CG32213
1227	CG14694 CG17036 CG6574
1228	CG3608 CG7616 CG32649
1229	CG13609 MED25 CG8552
1230	HS3ST-B SFL HS3ST-A
1231	CG13025 CG31807 CG33552
1232	CG5959 CG3759 CG32557
1233	CG3788 CG17224 CG6330
1234	CG31076 CG31274 MESK4
1235	CG8568 CG15517 CG31516
1236	CG7364 CG10590 CG9318
1237	GR98D GR98C GR98B
