# Supplementary material for: Biological interaction networks are conserved at the module level
Source: BMC Syst Biol. 2011 Aug 23;5:134. doi: 10.1186/1752-0509-5-134 (PMC3212960; doi:10.1186/1752-0509-5-134)
Supplement: Additional file 5 — Supplementary Table S4. Overlap of modules with specific functional categories. [file 1752-0509-5-134-S5.XLS]

## Sheet: cerevisiae
species: S. cerevisiae
Module number	GO annotation	Bonferroni corrected p-value	Found in module	Found in GO	module size
1:	maturation of 5.8S rRNA	2.47587e-05	14	70	171
1:	RNA modification	1.37443e-07	28	228	171
1:	RNA processing	5.70216e-36	78	506	171
1:	nucleobase, nucleoside, nucleotide and nucleic acid metabolic process	6.35575e-14	108	1884	171
1:	ribosomal subunit assembly	6.98967e-10	17	58	171
1:	ncRNA processing	2.1298e-43	72	330	171
1:	ncRNA metabolic process	5.39274e-30	83	700	171
1:	ribonucleoprotein complex biogenesis	9.6134e-32	86	720	171
1:	maturation of LSU-rRNA	1.33964e-05	8	16	171
1:	ribosome biogenesis	1.25888e-31	84	685	171
1:	biopolymer metabolic process	0.00979978	116	2987	171
1:	cellular biopolymer metabolic process	0.000153512	116	2805	171
1:	tRNA modification	1.24866e-09	18	69	171
1:	cellular component biogenesis	8.9674e-18	87	1129	171
1:	ribosomal large subunit biogenesis	1.13383e-27	31	66	171
1:	biological_process	0	149	5885	171
1:	tRNA methylation	4.33329e-05	8	18	171
1:	tRNA processing	7.75455e-09	21	109	171
1:	cellular macromolecule metabolic process	0.000228989	117	2857	171
1:	ribosome localization	0.00565241	8	31	171
1:	biopolymer methylation	8.59523e-05	12	54	171
1:	methylation	0.000107192	12	55	171
1:	ribosomal large subunit assembly	4.93811e-13	17	40	171
1:	maturation of LSU-rRNA from tricistronic rRNA transcript (SSU-rRNA, 5.8S rRNA, LSU-rRNA)	1.33964e-05	8	16	171
1:	rRNA metabolic process	7.67944e-27	69	514	171
1:	RNA methylation	8.00979e-07	10	23	171
1:	maturation of 5.8S rRNA from tricistronic rRNA transcript (SSU-rRNA, 5.8S rRNA, LSU-rRNA)	2.47587e-05	14	70	171
1:	tRNA metabolic process	0.00330619	21	219	171
1:	gene expression	1.94358e-13	93	1469	171
1:	ribonucleoprotein complex assembly	4.36846e-09	21	106	171
1:	rRNA processing	1.72484e-33	55	232	171
1:	ribosome assembly	1.38667e-11	19	63	171
1:	establishment of ribosome localization	0.00565241	8	31	171
1:	RNA metabolic process	5.99827e-28	102	1160	171
1:	ribosome export from nucleus	0.00565241	8	31	171
2:	cellular metabolic process	0.000854696	103	3752	122
2:	osmosensory signaling pathway	0.000536263	7	22	122
2:	phosphorylation	1.29789e-97	85	210	122
2:	biopolymer modification	1.11867e-45	90	885	122
2:	phosphate metabolic process	1.10549e-87	86	273	122
2:	signal transduction	6.11303e-12	30	255	122
2:	protein amino acid autophosphorylation	1.03743e-05	5	5	122
2:	regulation of cell cycle	8.13341e-10	23	169	122
2:	regulation of cell division	0.00433581	5	11	122
2:	regulation of cell size	0.000879228	13	109	122
2:	protein amino acid phosphorylation	5.93309e-119	85	138	122
2:	cytokinesis checkpoint	0.000517047	4	4	122
2:	positive regulation of transferase activity	0.00240479	5	10	122
2:	macromolecule metabolic process	2.20572e-10	102	3036	122
2:	protein modification process	4.33486e-52	88	702	122
2:	regulation of cellular process	3.13057e-12	73	1518	122
2:	cellular protein metabolic process	4.96951e-25	88	1463	122
2:	biopolymer metabolic process	5.69492e-11	102	2987	122
2:	regulation of multi-organism process	0.00148244	8	36	122
2:	phosphorus metabolic process	3.72035e-84	86	296	122
2:	cell communication	9.46975e-12	33	320	122
2:	cell cycle checkpoint	7.92914e-06	12	61	122
2:	cellular biopolymer metabolic process	8.05575e-12	100	2805	122
2:	regulation of conjugation	0.00148244	8	36	122
2:	positive regulation of protein kinase activity	0.00240479	5	10	122
2:	biological regulation	8.61579e-13	80	1768	122
2:	biological_process	0	119	5885	122
2:	MAPKKK cascade	8.92394e-07	8	16	122
2:	cellular macromolecule metabolic process	3.61903e-11	100	2857	122
2:	intracellular signaling cascade	9.95092e-05	18	185	122
2:	growth	0.000389992	15	139	122
2:	positive regulation of kinase activity	0.00240479	5	10	122
2:	protein kinase cascade	1.19921e-07	9	19	122
2:	cell cycle	0.000379925	32	579	122
2:	cell surface receptor linked signal transduction	5.67268e-05	11	58	122
2:	protein metabolic process	2.88e-23	90	1621	122
2:	regulation of conjugation with cellular fusion	0.00148244	8	36	122
2:	post-translational protein modification	2.68133e-68	86	433	122
2:	septin checkpoint	0.000517047	4	4	122
2:	primary metabolic process	1.41954e-05	102	3491	122
2:	regulation of biological process	1.03237e-12	75	1568	122
2:	regulation of cytokinesis	6.12139e-05	5	6	122
3:	maturation of 5.8S rRNA	5.11308e-13	17	70	92
3:	ncRNA 3'-end processing	2.83578e-07	10	36	92
3:	RNA processing	3.24915e-14	38	506	92
3:	exonucleolytic nuclear-transcribed mRNA catabolic process involved in deadenylation-dependent decay	0.00039231	6	17	92
3:	rRNA 5'-end processing	0.000628399	7	29	92
3:	maturation of SSU-rRNA	0.000293196	11	89	92
3:	nuclear-transcribed mRNA catabolic process, 3'-5' exonucleolytic nonsense-mediated decay	0.00039231	6	17	92
3:	endonucleolytic cleavage of tricistronic rRNA transcript (SSU-rRNA, 5.8S rRNA, LSU-rRNA)	0.000318865	8	39	92
3:	ncRNA processing	1.3525e-17	35	330	92
3:	RNA 3'-end processing	0.00032919	10	71	92
3:	ncRNA metabolic process	2.50867e-14	44	700	92
3:	ribonucleoprotein complex biogenesis	1.8023e-16	47	720	92
3:	maturation of SSU-rRNA from tricistronic rRNA transcript (SSU-rRNA, 5.8S rRNA, LSU-rRNA)	0.000260264	11	88	92
3:	ribosome biogenesis	2.15197e-17	47	685	92
3:	exonucleolytic trimming to generate mature 3'-end of 5.8S rRNA from tricistronic rRNA transcript (SSU-rRNA, 5.8S rRNA, LSU-rRNA)	5.05841e-07	8	19	92
3:	nuclear-transcribed mRNA catabolic process, exonucleolytic, 3'-5'	0.00039231	6	17	92
3:	cleavages during rRNA processing	6.18229e-13	16	59	92
3:	endonucleolytic cleavages during rRNA processing	0.000318865	8	39	92
3:	cellular component biogenesis	2.74424e-09	48	1129	92
3:	biological_process	0	83	5885	92
3:	endonucleolytic cleavage to generate mature 5'-end of SSU-rRNA from (SSU-rRNA, 5.8S rRNA, LSU-rRNA)	0.000482818	7	28	92
3:	endonucleolytic cleavage in ITS1 to separate SSU-rRNA from 5.8S rRNA and LSU-rRNA from tricistronic rRNA transcript (SSU-rRNA, 5.8S rRNA, LSU-rRNA)	0.000256717	8	38	92
3:	rRNA metabolic process	9.81163e-20	44	514	92
3:	exonucleolytic trimming during rRNA processing	8.32359e-07	8	20	92
3:	maturation of 5.8S rRNA from tricistronic rRNA transcript (SSU-rRNA, 5.8S rRNA, LSU-rRNA)	5.11308e-13	17	70	92
3:	gene expression	1.29048e-05	49	1469	92
3:	rRNA processing	1.90223e-20	33	232	92
3:	nuclear-transcribed mRNA catabolic process, exonucleolytic	0.000581096	6	18	92
3:	rRNA 3'-end processing	3.11789e-06	8	23	92
3:	nuclear-transcribed mRNA catabolic process, non-stop decay	0.002967	6	23	92
3:	endonucleolytic cleavage in 5'-ETS of tricistronic rRNA transcript (SSU-rRNA, 5.8S rRNA, LSU-rRNA)	0.00651603	6	26	92
3:	RNA 5'-end processing	0.000809293	7	30	92
3:	RNA metabolic process	3.32955e-10	50	1160	92
3:	ncRNA 5'-end processing	0.000628399	7	29	92
3:	RNA fragment catabolic process	9.12164e-06	7	17	92
3:	snoRNA 3'-end processing	0.00938053	5	16	92
4:	maturation of 5.8S rRNA	5.34532e-11	15	70	83
4:	RNA processing	4.17433e-17	39	506	83
4:	rRNA 5'-end processing	7.56816e-16	14	29	83
4:	maturation of SSU-rRNA	5.67542e-19	22	89	83
4:	nucleobase, nucleoside, nucleotide and nucleic acid metabolic process	1.74549e-08	57	1884	83
4:	endonucleolytic cleavage of tricistronic rRNA transcript (SSU-rRNA, 5.8S rRNA, LSU-rRNA)	2.61706e-15	15	39	83
4:	ncRNA processing	2.20848e-19	35	330	83
4:	ncRNA metabolic process	5.83622e-13	40	700	83
4:	ribonucleoprotein complex biogenesis	2.87596e-14	42	720	83
4:	maturation of SSU-rRNA from tricistronic rRNA transcript (SSU-rRNA, 5.8S rRNA, LSU-rRNA)	4.31587e-19	22	88	83
4:	macromolecule metabolic process	0.00382844	64	3036	83
4:	ribosome biogenesis	4.35854e-15	42	685	83
4:	biopolymer metabolic process	0.00182489	64	2987	83
4:	cellular biopolymer metabolic process	9.52695e-05	64	2805	83
4:	cleavages during rRNA processing	3.33533e-12	15	59	83
4:	endonucleolytic cleavages during rRNA processing	2.61706e-15	15	39	83
4:	cellular component biogenesis	1.21122e-08	44	1129	83
4:	biological_process	0	79	5885	83
4:	endonucleolytic cleavage to generate mature 5'-end of SSU-rRNA from (SSU-rRNA, 5.8S rRNA, LSU-rRNA)	3.95805e-16	14	28	83
4:	endonucleolytic cleavage in ITS1 to separate SSU-rRNA from 5.8S rRNA and LSU-rRNA from tricistronic rRNA transcript (SSU-rRNA, 5.8S rRNA, LSU-rRNA)	1.62823e-15	15	38	83
4:	cellular macromolecule metabolic process	0.000228921	64	2857	83
4:	rRNA metabolic process	6.69253e-15	37	514	83
4:	maturation of 5.8S rRNA from tricistronic rRNA transcript (SSU-rRNA, 5.8S rRNA, LSU-rRNA)	5.34532e-11	15	70	83
4:	gene expression	4.25962e-07	48	1469	83
4:	rRNA processing	1.89956e-18	30	232	83
4:	endonucleolytic cleavage in 5'-ETS of tricistronic rRNA transcript (SSU-rRNA, 5.8S rRNA, LSU-rRNA)	9.74146e-17	14	26	83
4:	RNA 5'-end processing	1.40344e-15	14	30	83
4:	RNA metabolic process	4.11389e-11	48	1160	83
4:	regulation of transcription from RNA polymerase I promoter	0.000137889	6	16	83
4:	ncRNA 5'-end processing	7.56816e-16	14	29	83
4:	positive regulation of transcription from RNA polymerase I promoter	3.86924e-06	6	10	83
5:	developmental maturation	6.95807e-74	40	43	77
5:	reproductive process	9.78151e-34	40	227	77
5:	DNA metabolic process	6.16883e-21	40	470	77
5:	anatomical structure morphogenesis	4.3258e-35	40	211	77
5:	anatomical structure formation involved in morphogenesis	6.95807e-74	40	43	77
5:	cellular developmental process	3.40919e-24	40	388	77
5:	transposition, RNA-mediated	1.65455e-142	73	90	77
5:	viral assembly, maturation, egress, and release	6.95807e-74	40	43	77
5:	viral infectious cycle	6.95807e-74	40	43	77
5:	viral reproduction	6.95807e-74	40	43	77
5:	viral reproductive process	6.95807e-74	40	43	77
5:	transposition	4.04474e-141	73	92	77
5:	biopolymer catabolic process	2.72761e-06	29	656	77
5:	cellular component assembly	9.75432e-20	40	505	77
5:	viral capsid assembly	6.95807e-74	40	43	77
5:	virion assembly	6.95807e-74	40	43	77
5:	viral procapsid maturation	6.95807e-74	40	43	77
5:	cellular component biogenesis	2.67408e-07	40	1129	77
5:	biological_process	0	76	5885	77
5:	protein catabolic process	8.51172e-09	29	519	77
5:	reproduction	9.79808e-25	40	376	77
5:	cellular component assembly involved in morphogenesis	6.95807e-74	40	43	77
5:	DNA recombination	5.57341e-38	40	181	77
5:	cellular component morphogenesis	4.3258e-35	40	211	77
5:	anatomical structure formation	9.75432e-20	40	505	77
5:	DNA integration	6.95807e-74	40	43	77
5:	developmental process	6.21915e-22	40	443	77
5:	anatomical structure development	4.3258e-35	40	211	77
5:	proteolysis	1.74698e-11	29	409	77
5:	macromolecule catabolic process	2.07275e-05	29	715	77
6:	cellular amino acid and derivative metabolic process	6.0059e-08	20	264	72
6:	protein targeting to membrane	0.000836317	7	38	72
6:	amino acid metabolic process	1.05781e-07	19	241	72
6:	tRNA aminoacylation	1.70855e-06	9	39	72
6:	carboxylic acid metabolic process	8.28641e-08	23	371	72
6:	regulation of cellular protein metabolic process	0.00449237	19	460	72
6:	cotranslational protein targeting to membrane	1.32035e-05	7	22	72
6:	tRNA aminoacylation for protein translation	1.3271e-06	9	38	72
6:	biological_process	0	71	5885	72
6:	protein targeting to ER	8.64742e-05	7	28	72
6:	SRP-dependent cotranslational protein targeting to membrane	4.01649e-06	7	19	72
6:	cellular amine metabolic process	6.43938e-08	20	265	72
6:	intracellular protein transmembrane transport	0.0038112	9	91	72
6:	cellular nitrogen compound metabolic process	7.92213e-08	20	268	72
6:	amino acid activation	1.70855e-06	9	39	72
6:	organic acid metabolic process	1.15193e-07	23	377	72
6:	nitrogen compound metabolic process	4.84688e-07	20	296	72
7:	biological_process	0	46	5885	57
8:	biological_process	0	47	5885	56
9:	cellular biopolymer catabolic process	3.40148e-07	19	356	54
9:	modification-dependent protein catabolic process	4.02955e-07	16	235	54
9:	biopolymer catabolic process	5.55992e-05	22	656	54
9:	ubiquitin-dependent protein catabolic process	1.12789e-07	15	182	54
9:	modification-dependent macromolecule catabolic process	6.26261e-07	16	242	54
9:	biological_process	0	53	5885	54
9:	protein catabolic process	6.39814e-07	22	519	54
9:	proteolysis involved in cellular protein catabolic process	5.98145e-08	17	243	54
9:	cellular protein catabolic process	3.23925e-07	19	355	54
9:	proteolysis	4.5741e-07	20	409	54
9:	cellular macromolecule catabolic process	0.000395189	19	543	54
9:	macromolecule catabolic process	0.000270256	22	715	54
10:	autophagic vacuole formation	0.00128473	4	9	47
10:	mitochondrion degradation	2.17536e-05	7	35	47
10:	microautophagy	9.93724e-05	7	43	47
10:	piecemeal microautophagy of nucleus	1.39862e-05	7	33	47
10:	biological_process	0	43	5885	47
10:	cellular response to starvation	0.00353484	6	45	47
10:	macroautophagy	4.99904e-05	6	23	47
11:	response to heat	8.69537e-06	13	201	47
11:	trehalose catabolic process	0.00140362	3	3	47
11:	cellular response to heat	2.37687e-06	13	181	47
11:	response to abiotic stimulus	0.00176816	13	314	47
11:	response to temperature stimulus	2.62271e-05	13	220	47
12:	protein folding	1.8168e-10	13	104	40
12:	biological_process	0	35	5885	40
13:	biological_process	0	34	5885	36
14:	transport	3.48342e-13	29	1198	33
14:	organic acid transport	1.09862e-07	9	64	33
14:	dicarboxylic acid transport	0.000472288	3	3	33
14:	localization	3.36795e-12	29	1298	33
14:	biological_process	0	31	5885	33
14:	nucleotide transport	0.0093378	3	6	33
14:	mitochondrial transport	1.93689e-07	9	68	33
14:	cofactor transport	0.000773218	4	11	33
14:	carboxylic acid transport	9.4763e-08	9	63	33
14:	establishment of localization	5.57018e-13	29	1218	33
15:	biological_process	0	27	5885	31
15:	RNA metabolic process	0.00783968	18	1160	31
16:	tubulin complex assembly	4.26412e-08	5	6	30
16:	biological_process	0	29	5885	30
16:	cellular protein complex assembly	0.00164796	7	102	30
17:	biological_process	0	15	5885	29
18:	transport	1.6371e-07	22	1198	28
18:	signal transduction	8.63908e-08	13	255	28
18:	macromolecule localization	5.84617e-07	17	634	28
18:	secretion	0.000730911	6	59	28
18:	small GTPase mediated signal transduction	1.15504e-10	11	83	28
18:	intracellular transport	0.000531413	14	621	28
18:	localization	8.58203e-07	22	1298	28
18:	cell communication	8.82184e-08	14	320	28
18:	biological_process	0	27	5885	28
18:	intracellular signaling cascade	8.73071e-07	11	185	28
18:	secretion by cell	0.000730911	6	59	28
18:	protein transport	1.61667e-07	16	493	28
18:	protein localization	1.08267e-06	16	559	28
18:	vesicle-mediated transport	1.38089e-09	16	362	28
18:	establishment of protein localization	2.33053e-07	16	505	28
18:	exocytosis	0.000206254	6	48	28
18:	establishment of localization	2.3075e-07	22	1218	28
18:	establishment of localization in cell	9.40289e-08	18	665	28
18:	cellular localization	4.31271e-08	19	741	28
19:	nucleosome assembly	0.000540073	5	29	28
19:	biological_process	0	26	5885	28
19:	establishment or maintenance of chromatin architecture	0.000101361	10	222	28
19:	chromosome organization	0.00186859	11	385	28
19:	chromatin assembly	0.00167569	5	36	28
20:	protein modification by small protein conjugation or removal	0.00490006	7	129	28
20:	biological_process	0	24	5885	28
20:	protein polyubiquitination	9.49946e-05	5	21	28
20:	protein monoubiquitination	0.00554194	4	20	28
21:	transport	0.00152406	18	1198	28
21:	basic amino acid transport	0.000149404	4	9	28
21:	organic acid transport	4.10687e-22	16	64	28
21:	amino acid transport	1.95527e-24	16	48	28
21:	localization	0.00533568	18	1298	28
21:	biological_process	0	26	5885	28
21:	response to organic nitrogen	0.000283581	3	3	28
21:	response to amine stimulus	0.000283581	3	3	28
21:	response to amino acid stimulus	0.000283581	3	3	28
21:	amine transport	3.55602e-23	16	56	28
21:	carboxylic acid transport	3.08614e-22	16	63	28
21:	establishment of localization	0.00197748	18	1218	28
22:	transport	2.87254e-12	25	1198	27
22:	localization	4.40554e-13	26	1298	27
22:	biological_process	0	26	5885	27
22:	hexose transport	2.4851e-28	15	24	27
22:	monosaccharide transport	2.4851e-28	15	24	27
22:	carbohydrate transport	1.78167e-37	20	39	27
22:	polyol transport	0.0050176	3	6	27
22:	transmembrane transport	4.05781e-30	25	238	27
22:	establishment of localization	4.32815e-12	25	1218	27
23:	ubiquitin-dependent protein catabolic process	0.00283012	8	182	27
23:	biological_process	0	25	5885	27
23:	proteolysis	0.00221753	11	409	27
25:	cellular amino acid and derivative metabolic process	9.20915e-05	10	264	24
25:	amino acid metabolic process	3.83272e-05	10	241	24
25:	tRNA aminoacylation	3.27704e-11	9	39	24
25:	carboxylic acid metabolic process	0.00228316	10	371	24
25:	translation	0.0014908	11	454	24
25:	tRNA aminoacylation for protein translation	2.52663e-11	9	38	24
25:	biological_process	0	23	5885	24
25:	cellular amine metabolic process	9.54882e-05	10	265	24
25:	cellular nitrogen compound metabolic process	0.000106355	10	268	24
25:	tRNA metabolic process	0.000274509	9	219	24
25:	amino acid activation	3.27704e-11	9	39	24
25:	organic acid metabolic process	0.00264922	10	377	24
25:	nitrogen compound metabolic process	0.000274155	10	296	24
26:	biological_process	0	21	5885	23
26:	actin cortical patch localization	0.000508451	4	14	23
27:	ncRNA processing	0.000279148	10	330	22
27:	ncRNA metabolic process	0.00447907	12	700	22
27:	ribonucleoprotein complex biogenesis	3.93616e-06	15	720	22
27:	ribosome biogenesis	1.93285e-06	15	685	22
27:	cellular component biogenesis	0.00207623	15	1129	22
27:	biological_process	0	17	5885	22
27:	rRNA metabolic process	0.000146499	12	514	22
27:	rRNA processing	9.37924e-06	10	232	22
28:	biological_process	0	18	5885	21
29:	cellular alcohol metabolic process	2.55244e-05	9	208	20
29:	cellular lipid metabolic process	8.77193e-06	10	260	20
29:	lipid metabolic process	1.80498e-05	10	280	20
29:	oxidation reduction	4.54217e-05	10	308	20
29:	sterol metabolic process	2.10076e-09	8	45	20
29:	sterol biosynthetic process	1.80535e-10	8	34	20
29:	ergosterol metabolic process	4.02673e-09	7	27	20
29:	steroid biosynthetic process	1.80535e-10	8	34	20
29:	lipid biosynthetic process	3.744e-08	10	150	20
29:	biological_process	0	19	5885	20
29:	steroid metabolic process	4.36321e-09	8	49	20
29:	ergosterol biosynthetic process	2.18819e-09	7	25	20
30:	regulation of transcription, mating-type specific	0.00342402	3	7	20
31:	glycolysis	0.00964868	4	32	20
31:	response to heat	0.00762655	7	201	20
31:	glucose transport	0.00546656	3	8	20
31:	cellular response to heat	0.00376508	7	181	20
31:	biological_process	0	19	5885	20
31:	fructose metabolic process	0.00342402	3	7	20
31:	mannose metabolic process	0.00342402	3	7	20
31:	glucose import	9.86819e-05	3	3	20
32:	translation	4.01313e-07	13	454	20
32:	biological_process	0	14	5885	20
33:	cellular alcohol metabolic process	9.79028e-07	10	208	20
33:	NAD metabolic process	0.00242305	4	23	20
33:	amino acid catabolic process	0.00068881	5	43	20
33:	nitrogen compound catabolic process	0.00108831	5	47	20
33:	alcohol biosynthetic process	1.70832e-05	6	46	20
33:	monohydric alcohol metabolic process	0.000138738	4	12	20
33:	oxidation reduction	4.54217e-05	10	308	20
33:	amino acid catabolic process to alcohol via Ehrlich pathway	3.53937e-07	5	11	20
33:	NADH oxidation	9.26938e-05	4	11	20
33:	NADH metabolic process	0.000279339	4	14	20
33:	amino acid catabolic process via Ehrlich pathway	3.53937e-07	5	11	20
33:	ethanol metabolic process	0.000138738	4	12	20
33:	amine catabolic process	0.00108831	5	47	20
33:	fermentation	0.000846508	4	18	20
34:	biological_process	0	8	5885	20
36:	chromatin modification	5.36617e-06	9	186	19
36:	DNA metabolic process	9.2786e-05	11	470	19
36:	nucleobase, nucleoside, nucleotide and nucleic acid metabolic process	4.60448e-05	18	1884	19
36:	response to DNA damage stimulus	0.00447886	8	291	19
36:	nucleosome positioning	0.000835378	3	5	19
36:	double-strand break repair	0.00394532	5	64	19
36:	transcription	0.00123323	11	603	19
36:	chromatin assembly or disassembly	0.00496753	5	67	19
36:	cellular response to DNA damage stimulus	0.00149227	8	252	19
36:	nucleosome organization	1.36527e-06	7	62	19
36:	organelle organization	0.00901365	13	1108	19
36:	establishment or maintenance of chromatin architecture	9.62802e-07	10	222	19
36:	DNA repair	0.00102524	8	240	19
36:	ATP-dependent chromatin remodeling	9.38992e-05	5	31	19
36:	chromatin remodeling	3.69665e-08	8	67	19
36:	chromosome organization	1.84017e-08	13	385	19
37:	RNA splicing, via transesterification reactions with bulged adenosine as nucleophile	0.00130033	6	99	19
37:	nuclear mRNA splicing, via spliceosome	0.00115114	6	97	19
37:	RNA splicing, via transesterification reactions	0.00195325	6	106	19
37:	biological_process	0	18	5885	19
37:	N-terminal protein amino acid acetylation	0.00696008	3	9	19
38:	Golgi to plasma membrane transport	0.00679377	4	31	19
38:	intracellular transport	0.00166728	11	621	19
38:	biological_process	0	17	5885	19
38:	Golgi vesicle transport	4.87338e-06	9	184	19
38:	vesicle-mediated transport	0.000113145	10	362	19
38:	establishment of localization in cell	0.00335192	11	665	19
38:	ER to Golgi vesicle-mediated transport	0.000642281	6	88	19
40:	regulation of cellular carbohydrate catabolic process	0.0039179	3	8	18
40:	regulation of carbohydrate catabolic process	0.0039179	3	8	18
40:	regulation of glycolysis	0.00140462	3	6	18
40:	fructose 2,6-bisphosphate metabolic process	1.80131e-07	4	4	18
40:	fructose metabolic process	6.26864e-06	4	7	18
41:	response to stress	1.78231e-07	15	812	18
41:	response to stimulus	2.34133e-05	15	1135	18
42:	biological_process	0	17	5885	18
43:	biological_process	0	17	5885	18
44:	biological_process	0	15	5885	18
45:	cellular biosynthetic process	3.97609e-05	17	1749	18
45:	cellular macromolecule biosynthetic process	4.46112e-07	17	1338	18
45:	cellular protein metabolic process	2.00173e-06	17	1463	18
45:	mitochondrial translation	1.79494e-27	17	91	18
45:	translation	4.51234e-15	17	454	18
45:	biopolymer biosynthetic process	3.12485e-07	17	1310	18
45:	organelle organization	1.8517e-08	17	1108	18
45:	biosynthetic process	7.64989e-05	17	1819	18
45:	mitochondrion organization	2.65229e-19	17	259	18
45:	cellular component organization	3.00775e-05	17	1720	18
45:	macromolecule biosynthetic process	1.28667e-06	17	1425	18
45:	gene expression	2.14408e-06	17	1469	18
45:	protein metabolic process	2.2857e-07	18	1621	18
45:	cellular respiration	0.000700475	7	160	18
45:	cellular biopolymer biosynthetic process	9.03262e-08	17	1217	18
46:	DNA metabolic process	0.00490353	9	470	17
46:	response to DNA damage stimulus	7.87896e-05	9	291	17
46:	recombinational repair	0.00779782	4	36	17
46:	transcription-coupled nucleotide-excision repair	0.00957454	3	11	17
46:	cellular response to DNA damage stimulus	0.00960921	7	252	17
46:	error-free DNA repair	0.000235031	3	4	17
46:	DNA recombination	0.00102169	7	181	17
46:	DNA repair	0.00692668	7	240	17
47:	mitotic recombination	1.3979e-06	6	37	17
47:	anatomical structure homeostasis	4.74734e-05	6	65	17
47:	telomere maintenance	4.74734e-05	6	65	17
47:	biological_process	0	16	5885	17
47:	telomere maintenance via recombination	1.6794e-08	6	19	17
47:	telomere organization	4.74734e-05	6	65	17
48:	biological_process	0	15	5885	17
48:	ER to Golgi vesicle-mediated transport	0.000300094	6	88	17
49:	transcription from RNA polymerase II promoter	0.000612813	7	168	17
49:	biological_process	0	16	5885	17
50:	polyamine transport	6.83753e-05	4	12	17
50:	transport	0.00298919	13	1198	17
50:	localization	0.00787758	13	1298	17
50:	spermine transport	1.40102e-07	4	4	17
50:	biological_process	0	16	5885	17
50:	response to drug	1.65658e-06	8	122	17
50:	multidrug transport	2.42374e-07	5	12	17
50:	amine transport	1.89343e-05	6	56	17
50:	drug transport	2.26585e-11	7	17	17
50:	establishment of localization	0.00365386	13	1218	17
51:	regulation of primary metabolic process	0.00217363	13	1167	17
51:	regulation of biosynthetic process	0.000702774	13	1064	17
51:	transcription, DNA-dependent	8.87879e-05	9	295	17
51:	regulation of macromolecule metabolic process	0.00191663	13	1155	17
51:	cellular macromolecule biosynthetic process	0.000920827	14	1338	17
51:	transcription	5.77222e-07	13	603	17
51:	regulation of gene expression	0.000556699	13	1044	17
51:	regulation of nucleobase, nucleoside, nucleotide and nucleic acid metabolic process	4.25153e-06	13	706	17
51:	transcription initiation	0.00213507	5	64	17
51:	regulation of RNA metabolic process	9.669e-07	13	628	17
51:	biopolymer biosynthetic process	0.000695439	14	1310	17
51:	biological_process	0	16	5885	17
51:	regulation of cellular biosynthetic process	0.000686735	13	1062	17
51:	macromolecule biosynthetic process	0.00211865	14	1425	17
51:	regulation of transcription, DNA-dependent	8.05048e-07	13	619	17
51:	gene expression	0.00316249	14	1469	17
51:	RNA biosynthetic process	9.41928e-05	9	297	17
51:	regulation of cellular metabolic process	0.00139045	13	1125	17
51:	regulation of transcription	1.3566e-06	13	645	17
51:	regulation of metabolic process	0.00259153	13	1184	17
51:	regulation of macromolecule biosynthetic process	0.000583481	13	1048	17
51:	cellular biopolymer biosynthetic process	0.000260725	14	1217	17
52:	regulation of cell division	0.00957454	3	11	17
52:	biological_process	0	16	5885	17
52:	regulation of establishment or maintenance of cell polarity	0.000235031	3	4	17
55:	cytoskeleton-dependent intracellular transport	1.12576e-05	5	25	16
55:	nuclear migration during conjugation with cellular fusion	7.45073e-06	4	8	16
55:	establishment of organelle localization	0.00238989	5	70	16
55:	nucleus organization	0.00528719	5	82	16
55:	nuclear migration	7.15212e-06	5	23	16
55:	karyogamy during conjugation with cellular fusion	0.000320422	4	18	16
55:	homologous chromosome segregation	0.000964694	3	6	16
55:	nuclear migration along microtubule	2.48704e-06	5	19	16
55:	microtubule-based movement	5.60606e-06	5	22	16
55:	nucleus localization	1.12576e-05	5	25	16
55:	microtubule-based process	5.15088e-07	8	114	16
55:	establishment of nucleus localization	1.12576e-05	5	25	16
55:	karyogamy	0.000623641	4	21	16
55:	protein polymerization	1.60181e-06	4	6	16
56:	protein import into mitochondrial inner membrane	0.00168542	3	7	16
56:	mitochondrial translation	5.02772e-06	7	91	16
56:	organelle organization	0.000328316	13	1108	16
56:	mitochondrion organization	2.53338e-12	13	259	16
57:	biological_process	0	15	5885	16
57:	fatty acid oxidation	0.00789297	3	11	16
57:	lipid oxidation	0.00789297	3	11	16
58:	protein folding	4.12874e-11	10	104	16
58:	biological_process	0	15	5885	16
58:	misfolded or incompletely synthesized protein catabolic process	0.000477886	5	51	16
59:	regulation of primary metabolic process	3.21261e-05	14	1167	16
59:	chromatin modification	3.34804e-12	12	186	16
59:	regulation of biosynthetic process	0.000198214	13	1064	16
59:	response to DNA damage stimulus	0.000869163	8	291	16
59:	regulation of macromolecule metabolic process	2.79051e-05	14	1155	16
59:	macromolecular complex subunit organization	0.00210406	9	461	16
59:	regulation of cellular process	0.00112765	14	1518	16
59:	DNA packaging	0.00238989	5	70	16
59:	transcription	9.52222e-05	11	603	16
59:	regulation of gene expression	0.000156425	13	1044	16
59:	regulation of nucleobase, nucleoside, nucleotide and nucleic acid metabolic process	3.18691e-08	14	706	16
59:	regulation of transcription from RNA polymerase II promoter	0.00887183	7	268	16
59:	regulation of RNA metabolic process	7.06343e-06	12	628	16
59:	biological regulation	0.00863614	14	1768	16
59:	nucleosome organization	3.37251e-09	8	62	16
59:	histone exchange	5.46615e-08	5	10	16
59:	organelle organization	1.58311e-05	14	1108	16
59:	regulation of cellular biosynthetic process	0.000193617	13	1062	16
59:	establishment or maintenance of chromatin architecture	2.60401e-15	14	222	16
59:	cellular component organization	0.00599047	14	1720	16
59:	regulation of transcription, DNA-dependent	5.968e-06	12	619	16
59:	ATP-dependent chromatin remodeling	3.56658e-05	5	31	16
59:	regulation of cellular metabolic process	1.94891e-05	14	1125	16
59:	chromatin remodeling	3.73255e-05	6	67	16
59:	regulation of transcription	3.54593e-07	13	645	16
59:	chromosome organization	6.56796e-12	14	385	16
59:	regulation of biological process	0.00174158	14	1568	16
59:	regulation of metabolic process	3.91204e-05	14	1184	16
59:	regulation of macromolecule biosynthetic process	0.000164073	13	1048	16
60:	biological_process	0	15	5885	16
61:	oxidation reduction	3.98503e-10	12	308	15
62:	sterol metabolic process	1.97773e-06	6	45	15
62:	sterol biosynthetic process	3.31332e-07	6	34	15
62:	ergosterol metabolic process	7.36006e-08	6	27	15
62:	steroid biosynthetic process	3.31332e-07	6	34	15
62:	isoprenoid biosynthetic process	5.66828e-05	4	13	15
62:	lipid biosynthetic process	0.00301979	6	150	15
62:	biological_process	0	14	5885	15
62:	steroid metabolic process	3.37759e-06	6	49	15
62:	ergosterol biosynthetic process	4.41506e-08	6	25	15
62:	isoprenoid metabolic process	5.66828e-05	4	13	15
62:	mitochondrial electron transport, cytochrome c to oxygen	0.00854636	3	12	15
63:	biological_process	0	14	5885	15
64:	pentose metabolic process	0.000304526	4	19	15
64:	arabinose metabolic process	8.03527e-08	4	4	15
64:	pentose catabolic process	4.01162e-07	4	5	15
64:	D-xylose metabolic process	1.20169e-06	4	6	15
64:	arabinose catabolic process	8.03527e-08	4	4	15
64:	response to oxidative stress	0.00414618	5	84	15
64:	cellular response to heat	0.00910093	6	181	15
64:	biological_process	0	14	5885	15
64:	D-xylose catabolic process	8.03527e-08	4	4	15
66:	negative regulation of nuclear division	0.00069155	4	23	15
66:	regulation of mitotic metaphase/anaphase transition	0.00116231	4	26	15
66:	negative regulation of cell cycle	0.00098497	4	25	15
66:	negative regulation of cell cycle process	0.00505071	4	37	15
66:	negative regulation of mitosis	0.00069155	4	23	15
66:	spindle checkpoint	0.00136241	4	27	15
66:	biological_process	0	12	5885	15
66:	negative regulation of mitotic metaphase/anaphase transition	0.000380087	4	20	15
66:	mitotic cell cycle checkpoint	0.00242801	4	31	15
66:	mitotic cell cycle spindle assembly checkpoint	0.000380087	4	20	15
67:	biological_process	0	11	5885	15
68:	biological_process	0	12	5885	15
69:	GMP biosynthetic process	0.000125859	3	4	14
69:	biological_process	0	11	5885	14
69:	GMP metabolic process	0.000314206	3	5	14
70:	protein folding	5.86362e-08	8	104	14
70:	cytoskeleton organization	2.72303e-05	8	223	14
71:	purine ribonucleoside monophosphate biosynthetic process	8.44344e-07	5	18	14
71:	ribonucleoside monophosphate metabolic process	6.4164e-06	5	26	14
71:	ribonucleotide metabolic process	0.0018052	5	77	14
71:	purine nucleotide metabolic process	0.00158099	5	75	14
71:	purine ribonucleotide biosynthetic process	0.000828163	5	66	14
71:	purine nucleoside monophosphate metabolic process	1.52396e-06	5	20	14
71:	nucleotide metabolic process	0.00475307	6	176	14
71:	purine nucleoside monophosphate biosynthetic process	1.14443e-06	5	19	14
71:	purine ribonucleotide metabolic process	0.000963498	5	68	14
71:	biological_process	0	13	5885	14
71:	'de novo' IMP biosynthetic process	1.25604e-08	5	9	14
71:	ribonucleotide biosynthetic process	0.00158099	5	75	14
71:	ribonucleoside monophosphate biosynthetic process	5.18911e-06	5	25	14
71:	nucleoside monophosphate biosynthetic process	7.86461e-06	5	27	14
71:	purine nucleotide biosynthetic process	0.0012866	5	72	14
71:	nucleoside monophosphate metabolic process	9.56206e-06	5	28	14
71:	purine ribonucleoside monophosphate metabolic process	1.14443e-06	5	19	14
71:	glycine metabolic process	7.37422e-06	4	9	14
71:	IMP metabolic process	1.25604e-08	5	9	14
71:	nucleoside phosphate metabolic process	0.00475307	6	176	14
71:	serine family amino acid metabolic process	0.00372054	4	37	14
71:	IMP biosynthetic process	1.25604e-08	5	9	14
71:	one-carbon compound metabolic process	7.04257e-05	6	87	14
72:	translational elongation	0.000176906	4	18	14
73:	flocculation via cell wall protein-carbohydrate interaction	7.37422e-06	4	9	14
73:	flocculation	4.59374e-08	5	11	14
74:	tRNA aminoacylation	5.52344e-05	5	39	14
74:	glutamyl-tRNA aminoacylation	3.1509e-05	3	3	14
74:	tRNA aminoacylation for protein translation	4.82148e-05	5	38	14
74:	amino acid activation	5.52344e-05	5	39	14
75:	biological_process	0	11	5885	14
76:	regulation of cell cycle process	0.000105555	6	93	14
76:	regulation of cytoskeleton organization	3.4384e-07	6	37	14
76:	cell cycle phase	0.00018851	9	420	14
76:	regulation of cyclin-dependent protein kinase activity	5.84787e-09	6	20	14
76:	interphase of mitotic cell cycle	0.000290705	6	110	14
76:	nuclear division	0.0059762	6	183	14
76:	regulation of cell cycle	0.00374347	6	169	14
76:	regulation of kinase activity	2.40632e-07	6	35	14
76:	cell cycle process	0.000457964	9	465	14
76:	cell division	0.000283002	9	440	14
76:	G2/M transition of mitotic cell cycle	2.8842e-07	6	36	14
76:	regulation of spindle pole body separation	1.25604e-08	5	9	14
76:	regulation of transferase activity	3.4384e-07	6	37	14
76:	positive regulation of cellular process	0.000304017	7	193	14
76:	regulation of protein kinase activity	1.99614e-07	6	34	14
76:	M phase of mitotic cell cycle	0.0059762	6	183	14
76:	positive regulation of spindle pole body separation	2.09875e-09	5	7	14
76:	M phase	0.000576301	8	329	14
76:	positive regulation of biological process	0.000326442	7	195	14
76:	regulation of cellular component organization	0.00251673	6	158	14
76:	biological_process	0	13	5885	14
76:	mitotic cell cycle	0.000410841	8	315	14
76:	regulation of microtubule-based process	2.6564e-08	6	25	14
76:	mitosis	0.00560305	6	181	14
76:	regulation of molecular function	0.000184498	6	102	14
76:	organelle fission	0.00721992	6	189	14
76:	regulation of organelle organization	0.000465997	6	119	14
76:	cell cycle	0.00304473	9	579	14
76:	regulation of catalytic activity	9.88613e-05	6	92	14
76:	interphase	0.000360264	6	114	14
76:	regulation of microtubule cytoskeleton organization	2.6564e-08	6	25	14
78:	biological_process	0	11	5885	14
79:	biological_process	0	13	5885	14
80:	protein import into nucleus	3.74449e-06	6	54	14
80:	protein export from nucleus	1.64581e-07	6	33	14
80:	snRNP protein import into nucleus	2.02123e-08	6	24	14
80:	mRNA transport	4.55822e-05	6	81	14
80:	tRNA export from nucleus	5.35186e-10	7	31	14
80:	NLS-bearing substrate import into nucleus	2.6564e-08	6	25	14
80:	snRNA export from nucleus	2.02123e-08	6	24	14
80:	protein import	0.000687645	6	127	14
80:	rRNA export from nucleus	7.7133e-07	6	42	14
80:	nuclear transport	6.34488e-05	7	154	14
80:	protein localization in organelle	0.000540887	6	122	14
80:	establishment of RNA localization	8.6782e-06	7	116	14
80:	RNA export from nucleus	1.94987e-06	7	94	14
80:	snRNA transport	2.02123e-08	6	24	14
80:	nuclear pore organization	7.09176e-08	6	29	14
80:	nucleus organization	4.91229e-05	6	82	14
80:	mRNA export from nucleus	1.18216e-05	6	65	14
80:	RNA transport	6.77124e-06	7	112	14
80:	rRNA transport	7.7133e-07	6	42	14
80:	biological_process	0	12	5885	14
80:	nucleocytoplasmic transport	6.34488e-05	7	154	14
80:	RNA localization	1.8348e-05	7	129	14
80:	nuclear export	1.10249e-05	7	120	14
80:	intracellular protein transmembrane transport	9.25229e-05	6	91	14
80:	nuclear import	3.74449e-06	6	54	14
80:	protein localization in nucleus	4.69632e-06	6	56	14
80:	nucleobase, nucleoside, nucleotide and nucleic acid transport	2.39674e-05	7	134	14
80:	tRNA transport	1.09146e-09	7	34	14
80:	mRNA-binding (hnRNP) protein import into nucleus	3.44928e-08	6	26	14
80:	chromosome localization	0.00109664	3	7	14
80:	nucleic acid transport	6.77124e-06	7	112	14
80:	ribosomal protein import into nucleus	2.02123e-08	6	24	14
81:	response to other organism	0.000125859	3	4	14
81:	biological_process	0	13	5885	14
81:	response to virus	0.000125859	3	4	14
82:	cell cycle phase	0.0037963	8	420	14
82:	DNA metabolic process	1.36133e-08	12	470	14
82:	response to DNA damage stimulus	4.19858e-11	12	291	14
82:	recombinational repair	1.6901e-09	7	36	14
82:	M phase of meiotic cell cycle	5.65219e-06	8	183	14
82:	reciprocal meiotic recombination	0.000130327	5	46	14
82:	meiotic cell cycle	5.65219e-06	8	183	14
82:	heteroduplex formation	0.0037441	3	10	14
82:	double-strand break repair	1.22135e-07	7	64	14
82:	non-recombinational repair	0.00332286	4	36	14
82:	cell cycle process	0.00825895	8	465	14
82:	meiotic joint molecule formation	3.1509e-05	3	3	14
82:	mitotic recombination	4.19244e-05	5	37	14
82:	double-strand break repair via synthesis-dependent strand annealing	5.58953e-09	5	8	14
82:	cellular response to DNA damage stimulus	7.29545e-12	12	252	14
82:	double-strand break repair via homologous recombination	3.44928e-08	6	26	14
82:	M phase	0.000576301	8	329	14
82:	cellular response to stimulus	5.81622e-10	13	515	14
82:	response to stress	2.17278e-07	13	812	14
82:	DNA recombination	1.04229e-07	9	181	14
82:	telomere maintenance via recombination	0.000223776	4	19	14
82:	double-strand break repair via single-strand annealing	1.22736e-05	4	10	14
82:	DNA repair	4.02355e-12	12	240	14
82:	cellular response to stress	3.75069e-10	13	498	14
82:	meiotic DNA recombinase assembly	8.81477e-07	4	6	14
82:	DNA recombinase assembly	8.81477e-07	4	6	14
82:	response to stimulus	1.63511e-05	13	1135	14
82:	meiosis I	7.33429e-07	7	82	14
82:	meiosis	5.65219e-06	8	183	14
83:	biological_process	0	9	5885	13
84:	phosphate metabolic process	5.99044e-05	8	273	13
84:	protein amino acid dephosphorylation	1.38088e-07	6	35	13
84:	phosphorus metabolic process	0.000113278	8	296	13
84:	dephosphorylation	1.00285e-08	7	50	13
85:	biological_process	0	11	5885	13
86:	biological_process	0	12	5885	13
87:	DNA replication-independent nucleosome organization	2.1019e-07	4	5	13
87:	nucleosome assembly	7.4435e-06	5	29	13
87:	protein-DNA complex assembly	0.0099057	5	118	13
87:	DNA packaging	0.000723966	5	70	13
87:	chromatin assembly or disassembly	0.000579675	5	67	13
87:	biological_process	0	12	5885	13
87:	nucleosome organization	0.000390629	5	62	13
87:	DNA replication-independent nucleosome assembly	2.1019e-07	4	5	13
87:	chromatin assembly	2.34422e-05	5	36	13
88:	regulation of cellular pH	0.000612491	4	26	13
88:	purine ribonucleoside triphosphate biosynthetic process	1.17269e-06	6	49	13
88:	phosphorylation	0.00786526	6	210	13
88:	regulation of pH	0.00111726	4	30	13
88:	ribonucleotide metabolic process	1.93184e-05	6	77	13
88:	nucleoside triphosphate metabolic process	3.73993e-06	6	59	13
88:	purine nucleotide metabolic process	1.64406e-05	6	75	13
88:	nucleoside triphosphate biosynthetic process	1.91734e-06	6	53	13
88:	hydrogen transport	9.0231e-07	6	47	13
88:	purine ribonucleotide biosynthetic process	7.4875e-06	6	66	13
88:	purine nucleoside triphosphate biosynthetic process	1.17269e-06	6	49	13
88:	purine ribonucleoside triphosphate metabolic process	1.33124e-06	6	50	13
88:	monovalent inorganic cation transport	1.70203e-06	6	52	13
88:	nucleotide metabolic process	0.00278488	6	176	13
88:	oxidative phosphorylation	3.36305e-06	6	58	13
88:	pH reduction	0.000518898	4	25	13
88:	cation transport	0.000551383	6	134	13
88:	purine nucleoside triphosphate metabolic process	1.33124e-06	6	50	13
88:	purine ribonucleotide metabolic process	9.00129e-06	6	68	13
88:	cellular monovalent inorganic cation homeostasis	0.00212157	4	35	13
88:	biological_process	0	12	5885	13
88:	ATP biosynthetic process	7.8793e-07	6	46	13
88:	ATP synthesis coupled proton transport	5.0774e-08	6	30	13
88:	transmembrane ion transport	5.95022e-07	6	44	13
88:	ribonucleotide biosynthetic process	1.64406e-05	6	75	13
88:	energy coupled proton transport, down electrochemical gradient	5.0774e-08	6	30	13
88:	ribonucleoside triphosphate metabolic process	1.70203e-06	6	52	13
88:	nucleotide biosynthetic process	0.000232222	6	116	13
88:	ATP metabolic process	9.0231e-07	6	47	13
88:	monovalent inorganic cation homeostasis	0.00331639	4	39	13
88:	proton transport	1.65536e-07	6	36	13
88:	intracellular pH reduction	0.000518898	4	25	13
88:	purine nucleotide biosynthetic process	1.27961e-05	6	72	13
88:	ribonucleoside triphosphate biosynthetic process	1.50719e-06	6	51	13
88:	vacuolar acidification	0.000518898	4	25	13
88:	regulation of intracellular pH	0.000612491	4	26	13
88:	ion transport	0.00176899	6	163	13
88:	nucleoside phosphate metabolic process	0.00278488	6	176	13
88:	nucleobase, nucleoside and nucleotide metabolic process	0.00702762	6	206	13
89:	external encapsulating structure organization	1.88407e-09	10	208	13
89:	cytokinesis, completion of separation	0.00404342	3	11	13
89:	biological_process	0	12	5885	13
89:	cell wall organization	1.88407e-09	10	208	13
90:	cellular catabolic process	0.00011283	11	865	13
90:	cellular biopolymer catabolic process	4.14823e-07	10	356	13
90:	protein modification by small protein removal	3.26069e-13	8	28	13
90:	modification-dependent protein catabolic process	6.46595e-09	10	235	13
90:	biopolymer catabolic process	0.000170774	10	656	13
90:	protein modification process	0.0062736	9	702	13
90:	cellular protein metabolic process	0.0015883	12	1463	13
90:	ubiquitin-dependent protein catabolic process	4.86066e-10	10	182	13
90:	protein modification by small protein conjugation or removal	1.48027e-07	8	129	13
90:	modification-dependent macromolecule catabolic process	8.69194e-09	10	242	13
90:	protein catabolic process	1.72738e-05	10	519	13
90:	proteolysis involved in cellular protein catabolic process	9.06062e-09	10	243	13
90:	cellular protein catabolic process	4.03368e-07	10	355	13
90:	catabolic process	0.000828748	11	1042	13
90:	protein metabolic process	0.00528585	12	1621	13
90:	post-translational protein modification	9.39603e-05	9	433	13
90:	protein deubiquitination	2.14616e-14	8	21	13
90:	proteolysis	1.64627e-06	10	409	13
90:	cellular macromolecule catabolic process	2.69241e-05	10	543	13
90:	macromolecule catabolic process	0.000394156	10	715	13
91:	carbohydrate metabolic process	0.00500343	7	320	13
91:	protein amino acid O-linked glycosylation	4.34599e-10	6	15	13
91:	glycosylation	1.60236e-07	7	73	13
91:	glycoprotein metabolic process	4.04646e-07	7	83	13
91:	glycoprotein biosynthetic process	2.58645e-07	7	78	13
91:	biological_process	0	11	5885	13
91:	biopolymer glycosylation	1.60236e-07	7	73	13
91:	protein amino acid glycosylation	1.60236e-07	7	73	13
92:	mating type switching	0.000301165	4	22	13
92:	cell cycle phase	0.00173471	8	420	13
92:	DNA metabolic process	6.50701e-06	10	470	13
92:	response to DNA damage stimulus	2.76413e-06	9	291	13
92:	M phase of meiotic cell cycle	2.48816e-06	8	183	13
92:	maintenance of fidelity during DNA-dependent DNA replication	1.21249e-10	7	28	13
92:	reciprocal meiotic recombination	0.0065233	4	46	13
92:	meiotic cell cycle	2.48816e-06	8	183	13
92:	cell cycle process	0.00380124	8	465	13
92:	gene conversion at mating-type locus	1.37709e-05	4	11	13
92:	reproductive developmental process	0.000718129	4	27	13
92:	mitotic recombination	1.97373e-07	6	37	13
92:	DNA replication	1.55698e-08	9	164	13
92:	DNA catabolic process	0.00146244	4	32	13
92:	cellular response to DNA damage stimulus	3.18228e-05	8	252	13
92:	M phase	0.000259557	8	329	13
92:	biopolymer biosynthetic process	0.00938106	11	1310	13
92:	cellular response to stimulus	0.00831156	8	515	13
92:	DNA catabolic process, endonucleolytic	0.00024671	4	21	13
92:	sex determination	0.000718129	4	27	13
92:	removal of nonhomologous ends	2.1019e-07	4	5	13
92:	DNA recombination	3.82313e-08	9	181	13
92:	meiotic mismatch repair	5.27089e-06	4	9	13
92:	DNA repair	2.16193e-05	8	240	13
92:	mating type determination	0.000718129	4	27	13
92:	cellular response to stress	0.00643071	8	498	13
92:	DNA-dependent DNA replication	7.75681e-09	8	90	13
92:	mismatch repair	1.21249e-10	7	28	13
92:	meiosis I	3.58846e-09	8	82	13
92:	cellular biopolymer biosynthetic process	0.00431221	11	1217	13
92:	meiosis	2.48816e-06	8	183	13
93:	mitochondrial translation	8.49795e-09	8	91	13
93:	translation	0.000142487	9	454	13
93:	mitochondrion organization	1.72124e-08	10	259	13
94:	generation of precursor metabolites and energy	7.5308e-07	10	378	13
94:	intron homing	0.00294443	3	10	13
94:	oxidation reduction	0.000154786	8	308	13
94:	Group I intron splicing	0.00137758	3	8	13
94:	electron transport chain	7.70735e-08	7	66	13
94:	oxidative phosphorylation	0.00027787	5	58	13
94:	respiratory electron transport chain	2.68553e-10	7	31	13
94:	RNA splicing, via transesterification reactions with guanosine as nucleophile	0.00137758	3	8	13
94:	mRNA processing	0.00494171	6	194	13
94:	energy derivation by oxidation of organic compounds	0.000104557	8	293	13
94:	cellular respiration	8.45524e-07	8	160	13
95:	biological_process	0	11	5885	12
96:	modification-dependent protein catabolic process	0.00844524	6	235	12
96:	proteasome assembly	0.00684494	3	14	12
96:	ubiquitin-dependent protein catabolic process	0.00187543	6	182	12
97:	intracellular protein transport	0.00212844	7	314	12
97:	membrane fusion	8.94257e-06	6	75	12
97:	cellular protein localization	0.00445521	7	350	12
97:	organelle fusion	0.000262973	5	63	12
97:	Golgi vesicle transport	0.00200077	6	184	12
97:	vesicle organization	0.000308413	5	65	12
97:	vesicle fusion	9.14927e-06	5	33	12
98:	biological_process	0	6	5885	12
99:	vacuolar transport	0.00963773	5	129	12
99:	biological_process	0	11	5885	12
100:	biological_process	0	11	5885	12
101:	oxidation reduction	1.47988e-06	9	308	12
101:	response to toxin	1.33711e-12	9	68	12
101:	cellular aldehyde metabolic process	1.54789e-14	9	43	12
101:	response to chemical stimulus	5.08426e-05	9	458	12
101:	response to stimulus	0.00912672	10	1135	12
102:	cellular alcohol metabolic process	0.00412555	6	208	12
102:	hexose metabolic process	0.00142948	5	88	12
102:	carbohydrate catabolic process	0.000483238	5	71	12
102:	glycolysis	7.77075e-06	5	32	12
102:	alcohol catabolic process	0.000223023	5	61	12
102:	glucose metabolic process	0.000333359	5	66	12
102:	monosaccharide catabolic process	0.000143915	5	56	12
102:	monosaccharide metabolic process	0.00271429	5	100	12
102:	glucose catabolic process	4.65388e-05	5	45	12
102:	cellular carbohydrate catabolic process	0.000262973	5	63	12
102:	hexose catabolic process	9.83098e-05	5	52	12
103:	biological_process	0	11	5885	12
104:	cellular catabolic process	0.000657503	10	865	12
104:	cellular biopolymer catabolic process	1.0114e-07	10	356	12
104:	biopolymer modification	0.000821456	10	885	12
104:	modification-dependent protein catabolic process	1.29401e-07	9	235	12
104:	biopolymer catabolic process	4.37787e-05	10	656	12
104:	protein modification process	8.52465e-05	10	702	12
104:	cellular protein metabolic process	0.00594239	11	1463	12
104:	protein modification by small protein conjugation or removal	5.40442e-10	9	129	12
104:	modification-dependent macromolecule catabolic process	1.68729e-07	9	242	12
104:	protein catabolic process	4.32665e-06	10	519	12
104:	protein polyubiquitination	8.27074e-15	8	21	12
104:	protein ubiquitination	1.54374e-09	8	83	12
104:	protein modification by small protein conjugation	6.11712e-11	9	102	12
104:	protein monoubiquitination	3.69732e-12	7	20	12
104:	proteolysis involved in cellular protein catabolic process	1.75135e-07	9	243	12
104:	cellular protein catabolic process	9.8331e-08	10	355	12
104:	catabolic process	0.00400371	10	1042	12
104:	post-translational protein modification	7.14868e-07	10	433	12
104:	proteolysis	1.86315e-05	9	409	12
104:	cellular macromolecule catabolic process	6.77103e-06	10	543	12
104:	regulation of protein metabolic process	0.000120554	9	505	12
104:	macromolecule catabolic process	0.000102075	10	715	12
105:	biological_process	0	10	5885	12
106:	transport	0.000689113	11	1198	12
106:	localization	0.00163845	11	1298	12
106:	monocarboxylic acid transport	0.00226697	3	10	12
106:	establishment of localization	0.000824229	11	1218	12
108:	biological_process	0	3	5885	12
109:	biological_process	0	5	5885	12
110:	disaccharide biosynthetic process	6.77967e-07	4	7	11
110:	trehalose metabolic process	6.36794e-06	4	11	11
110:	disaccharide metabolic process	0.00020252	4	24	11
110:	trehalose biosynthetic process	6.77967e-07	4	7	11
111:	regulation of cell cycle process	1.33772e-09	8	93	11
111:	regulation of exit from mitosis	3.13421e-09	6	24	11
111:	cell cycle phase	0.000252858	8	420	11
111:	nuclear division	3.36564e-07	8	183	11
111:	regulation of nuclear division	5.88341e-07	6	54	11
111:	regulation of cell cycle	1.65512e-09	9	169	11
111:	cell cycle process	0.000562167	8	465	11
111:	regulation of mitosis	5.88341e-07	6	54	11
111:	regulation of mitotic cell cycle	4.62757e-08	7	77	11
111:	M phase of mitotic cell cycle	2.19108e-05	7	183	11
111:	M phase	3.67528e-05	8	329	11
111:	regulation of cellular component organization	1.02549e-07	8	158	11
111:	mitotic cell cycle	4.74814e-07	9	315	11
111:	mitosis	2.0287e-05	7	181	11
111:	organelle fission	4.36624e-07	8	189	11
111:	regulation of organelle organization	1.01787e-08	8	119	11
111:	cell cycle	2.3349e-06	10	579	11
112:	cell cycle phase	6.35975e-10	11	420	11
112:	chromosome segregation	9.39178e-15	11	156	11
112:	mitotic chromosome condensation	4.59374e-08	5	14	11
112:	mitotic sister chromatid cohesion	4.02945e-11	7	30	11
112:	nuclear division	2.08682e-11	10	183	11
112:	cell cycle process	1.97366e-09	11	465	11
112:	cell division	0.000364446	8	440	11
112:	DNA packaging	0.000264737	5	70	11
112:	sister chromatid segregation	1.5815e-12	9	80	11
112:	M phase of mitotic cell cycle	2.08682e-11	10	183	11
112:	M phase	4.17655e-11	11	329	11
112:	mitotic cell cycle	5.18662e-09	10	315	11
112:	organelle organization	2.97414e-05	11	1108	11
112:	mitosis	1.86499e-11	10	181	11
112:	cellular component organization	0.00381898	11	1720	11
112:	organelle fission	2.90194e-11	10	189	11
112:	mitotic sister chromatid segregation	8.57856e-13	9	75	11
112:	cell cycle	2.25428e-08	11	579	11
112:	chromosome condensation	1.00056e-07	5	16	11
112:	chromosome organization	3.91662e-08	10	385	11
112:	sister chromatid cohesion	6.58739e-13	8	38	11
113:	cellular amino acid and derivative metabolic process	0.000281008	7	264	11
113:	amino acid metabolic process	0.000149424	7	241	11
113:	tRNA aminoacylation	7.51442e-08	6	39	11
113:	carboxylic acid metabolic process	0.00291251	7	371	11
113:	aspartyl-tRNA aminoacylation	5.70734e-05	3	4	11
113:	tRNA aminoacylation for protein translation	6.36302e-08	6	38	11
113:	biological_process	0	10	5885	11
113:	cellular amine metabolic process	0.000288454	7	265	11
113:	cellular nitrogen compound metabolic process	0.000311807	7	268	11
113:	tRNA metabolic process	0.00288208	6	219	11
113:	amino acid activation	7.51442e-08	6	39	11
113:	organic acid metabolic process	0.00324936	7	377	11
113:	nitrogen compound metabolic process	0.000619039	7	296	11
116:	biological_process	0	5	5885	11
119:	biological_process	0	9	5885	11
120:	biological_process	0	8	5885	11
120:	ER to Golgi vesicle-mediated transport	0.000843777	5	88	11
121:	di-, tri-valent inorganic cation transport	0.00332554	4	47	11
121:	cellular iron ion homeostasis	0.00138815	4	38	11
121:	biological_process	0	8	5885	11
121:	siderophore transport	2.43603e-06	4	9	11
121:	iron assimilation by chelation and transport	2.90834e-07	4	6	11
121:	siderophore-iron transport	2.90834e-07	4	6	11
121:	transition metal ion transport	0.00782747	4	58	11
121:	iron ion homeostasis	0.00138815	4	38	11
121:	iron assimilation	1.35464e-06	4	8	11
121:	iron ion transport	0.000680144	4	32	11
123:	biological_process	0	8	5885	10
124:	biological_process	0	9	5885	10
125:	cellular polysaccharide metabolic process	6.0762e-05	5	59	10
125:	glucan metabolic process	1.33225e-05	5	44	10
125:	energy reserve metabolic process	0.00203564	5	118	10
125:	polysaccharide metabolic process	0.000107926	5	66	10
125:	cellular glucan metabolic process	1.33225e-05	5	44	10
125:	carbohydrate biosynthetic process	0.000168244	5	72	10
125:	polysaccharide biosynthetic process	8.09506e-06	5	40	10
125:	glucan biosynthetic process	4.18998e-07	5	23	10
125:	glycogen biosynthetic process	9.93932e-09	5	12	10
125:	cellular carbohydrate biosynthetic process	0.000156673	5	71	10
125:	biological_process	0	9	5885	10
125:	cellular polysaccharide biosynthetic process	7.08823e-06	5	39	10
125:	glycogen metabolic process	1.76568e-06	5	30	10
125:	energy derivation by oxidation of organic compounds	0.00754591	6	293	10
126:	biological_process	0	8	5885	10
127:	generation of precursor metabolites and energy	0.00127328	7	378	10
127:	metal ion transport	4.81108e-06	6	86	10
127:	di-, tri-valent inorganic cation transport	1.12427e-07	6	47	10
127:	oxidation reduction	0.000309777	7	308	10
127:	electron transport chain	5.5343e-09	7	66	10
127:	copper ion import	8.62515e-07	4	8	10
127:	cation transport	7.13952e-05	6	134	10
127:	biological_process	0	9	5885	10
127:	transmembrane ion transport	0.00162411	4	44	10
127:	transition metal ion transport	4.21066e-07	6	58	10
127:	copper ion transport	1.67231e-05	4	15	10
127:	ion transport	3.61995e-06	7	163	10
127:	iron ion transport	9.57198e-09	6	32	10
128:	response to oxidative stress	0.000368054	5	84	10
129:	signal transduction	8.34502e-05	7	255	10
129:	establishment or maintenance of cell polarity	0.00171292	5	114	10
129:	small GTPase mediated signal transduction	3.86924e-06	6	83	10
129:	cell communication	0.000403585	7	320	10
129:	biological_process	0	7	5885	10
129:	intracellular signaling cascade	8.83169e-06	7	185	10
129:	response to pheromone during conjugation with cellular fusion	0.00435117	4	56	10
129:	establishment of cell polarity	0.000980269	5	102	10
129:	response to pheromone	0.000932886	5	101	10
129:	cell surface receptor linked signal transduction	0.00501794	4	58	10
129:	cell morphogenesis	0.00843202	5	157	10
130:	transposition, RNA-mediated	1.23386e-15	10	90	10
130:	transposition	1.55523e-15	10	92	10
131:	regulation of primary metabolic process	0.000267901	10	1167	10
131:	chromatin silencing at silent mating-type cassette	0.000559404	4	34	10
131:	negative regulation of transcription, DNA-dependent	3.25683e-10	9	170	10
131:	regulation of biosynthetic process	0.000105938	10	1064	10
131:	negative regulation of RNA metabolic process	3.43723e-10	9	171	10
131:	regulation of macromolecule metabolic process	0.000241496	10	1155	10
131:	negative regulation of gene expression	9.04002e-10	9	190	10
131:	negative regulation of cellular biosynthetic process	2.80198e-09	9	215	10
131:	negative regulation of macromolecule biosynthetic process	1.73346e-09	9	204	10
131:	protein amino acid deacetylation	1.47245e-06	5	29	10
131:	negative regulation of DNA metabolic process	8.91072e-05	4	22	10
131:	regulation of cellular process	0.00374864	10	1518	10
131:	transcription	0.00127624	8	603	10
131:	regulation of gene expression	8.7556e-05	10	1044	10
131:	regulation of nucleobase, nucleoside, nucleotide and nucleic acid metabolic process	1.71513e-06	10	706	10
131:	regulation of RNA metabolic process	5.27687e-07	10	628	10
131:	gene silencing	5.79377e-12	9	110	10
131:	chromatin silencing at telomere	0.00537847	4	59	10
131:	negative regulation of biological process	4.28425e-07	9	374	10
131:	negative regulation of biosynthetic process	2.80198e-09	9	215	10
131:	regulation of cellular biosynthetic process	0.000103955	10	1062	10
131:	negative regulation of macromolecule metabolic process	1.58517e-08	9	260	10
131:	regulation of DNA metabolic process	0.00575791	4	60	10
131:	regulation of transcription, DNA-dependent	4.56277e-07	10	619	10
131:	negative regulation of nucleobase, nucleoside, nucleotide and nucleic acid metabolic process	1.65725e-09	9	203	10
131:	regulation of gene expression, epigenetic	4.88201e-12	9	108	10
131:	regulation of cellular metabolic process	0.000185422	10	1125	10
131:	negative regulation of cellular process	1.53982e-07	9	334	10
131:	negative regulation of transcription	5.50562e-10	9	180	10
131:	regulation of transcription	6.90566e-07	10	645	10
131:	negative regulation of metabolic process	2.72866e-08	9	276	10
131:	regulation of biological process	0.00518835	10	1568	10
131:	aging	0.00899855	4	67	10
131:	regulation of metabolic process	0.000309759	10	1184	10
131:	negative regulation of gene expression, epigenetic	1.78684e-12	9	97	10
131:	negative regulation of cellular metabolic process	6.56025e-09	9	236	10
131:	chromatin silencing	1.78684e-12	9	97	10
131:	regulation of macromolecule biosynthetic process	9.09841e-05	10	1048	10
132:	biological_process	0	8	5885	10
133:	biological_process	0	9	5885	10
134:	cellular lipid metabolic process	0.00373393	6	260	10
134:	phospholipid metabolic process	1.93285e-05	6	108	10
134:	phosphoinositide dephosphorylation	2.99938e-13	6	8	10
134:	phosphate metabolic process	0.00497848	6	273	10
134:	lipid metabolic process	0.00577873	6	280	10
134:	phospholipid dephosphorylation	2.99938e-13	6	8	10
134:	lipid modification	5.02639e-09	6	29	10
134:	phosphorus metabolic process	0.00801112	6	296	10
134:	dephosphorylation	1.6609e-07	6	50	10
134:	biological_process	0	9	5885	10
134:	phosphoinositide metabolic process	1.6609e-07	6	50	10
134:	membrane lipid metabolic process	8.15988e-05	6	137	10
134:	glycerophospholipid metabolic process	1.75536e-06	6	73	10
136:	biological_process	0	8	5885	10
136:	G1/S transition of mitotic cell cycle	0.0017811	4	45	10
137:	cell part morphogenesis	5.80205e-09	5	11	10
137:	mitochondrion organization	0.00364996	6	259	10
137:	mitochondrion morphogenesis	5.80205e-09	5	11	10
137:	mitochondrial fusion	4.15132e-05	3	4	10
138:	biological_process	0	9	5885	10
139:	cell cycle phase	1.22086e-06	9	420	10
139:	DNA metabolic process	3.36319e-06	9	470	10
139:	interphase of mitotic cell cycle	1.47909e-09	8	110	10
139:	macromolecular complex subunit organization	0.00496205	7	461	10
139:	pre-replicative complex assembly	5.33952e-11	6	15	10
139:	cell cycle process	3.05452e-06	9	465	10
139:	protein-DNA complex assembly	3.30873e-05	6	118	10
139:	DNA strand elongation during DNA replication	1.41894e-08	6	34	10
139:	DNA replication	3.8745e-08	8	164	10
139:	DNA unwinding during replication	0.00170175	3	11	10
139:	cellular component assembly	0.00923362	7	505	10
139:	regulation of nucleobase, nucleoside, nucleotide and nucleic acid metabolic process	0.00438348	8	706	10
139:	DNA duplex unwinding	0.00697575	3	17	10
139:	regulation of RNA metabolic process	0.00175496	8	628	10
139:	chromatin silencing at telomere	0.00537847	4	59	10
139:	macromolecular complex assembly	0.000945445	7	362	10
139:	mitotic cell cycle	9.05734e-08	9	315	10
139:	DNA strand elongation	1.41894e-08	6	34	10
139:	DNA geometric change	0.00992269	3	19	10
139:	S phase of mitotic cell cycle	1.24879e-14	7	13	10
139:	protein complex biogenesis	2.31447e-06	7	153	10
139:	S phase	2.49646e-14	7	14	10
139:	regulation of transcription, DNA-dependent	0.00156723	8	619	10
139:	cell cycle	2.18996e-05	9	579	10
139:	anatomical structure formation	0.00923362	7	505	10
139:	interphase	1.98436e-09	8	114	10
139:	regulation of transcription	0.00216331	8	645	10
139:	protein complex assembly	2.31447e-06	7	153	10
139:	DNA-dependent DNA replication	5.25218e-08	7	90	10
139:	DNA replication initiation	6.42213e-12	7	27	10
140:	chromatin modification	7.43793e-10	9	186	10
140:	positive regulation of macromolecule biosynthetic process	0.00742007	5	153	10
140:	histone modification	5.23824e-10	8	97	10
140:	biopolymer modification	0.000966801	9	885	10
140:	regulation of specific transcription from RNA polymerase II promoter	0.000129228	4	24	10
140:	protein amino acid deacetylation	1.26538e-17	9	29	10
140:	protein modification process	0.000122766	9	702	10
140:	cellular protein metabolic process	0.00258889	10	1463	10
140:	positive regulation of gene expression	0.00460779	5	139	10
140:	transcription	0.00127624	8	603	10
140:	positive regulation of cellular biosynthetic process	0.00843202	5	157	10
140:	positive regulation of cellular process	1.18916e-05	7	193	10
140:	regulation of nucleobase, nucleoside, nucleotide and nucleic acid metabolic process	0.00438348	8	706	10
140:	histone deacetylation	4.00727e-15	8	25	10
140:	positive regulation of biological process	1.27844e-05	7	195	10
140:	regulation of RNA metabolic process	0.00175496	8	628	10
140:	positive regulation of nucleobase, nucleoside, nucleotide and nucleic acid metabolic process	0.00608466	5	147	10
140:	positive regulation of biosynthetic process	0.00843202	5	157	10
140:	positive regulation of transcription	0.00444525	5	138	10
140:	organelle organization	0.00707623	9	1108	10
140:	establishment or maintenance of chromatin architecture	3.75464e-09	9	222	10
140:	positive regulation of gene-specific transcription	8.91072e-05	4	22	10
140:	regulation of gene-specific transcription	0.000434473	4	32	10
140:	regulation of transcription, DNA-dependent	0.00156723	8	619	10
140:	protein metabolic process	0.00724115	10	1621	10
140:	post-translational protein modification	1.60703e-06	9	433	10
140:	covalent chromatin modification	5.23824e-10	8	97	10
140:	regulation of transcription	0.00216331	8	645	10
140:	chromosome organization	5.56691e-07	9	385	10
140:	positive regulation of specific transcription from RNA polymerase II promoter	2.22793e-05	4	16	10
141:	biological_process	0	8	5885	10
142:	conjugation	0.00127372	5	123	9
142:	conjugation with cellular fusion	0.00107911	5	119	9
142:	axial cellular bud site selection	1.27162e-07	5	21	9
142:	establishment or maintenance of cell polarity	0.000869882	5	114	9
142:	cytokinesis	8.77659e-06	6	110	9
142:	external encapsulating structure organization	0.000410166	6	208	9
142:	asexual reproduction	0.000279226	5	91	9
142:	cell budding	0.000209707	5	86	9
142:	biological_process	0	8	5885	9
142:	multi-organism process	0.00270565	5	143	9
142:	cytokinetic process	0.000311692	5	93	9
142:	establishment of cell polarity	0.00049696	5	102	9
142:	cytokinesis, site selection	5.87894e-05	5	67	9
142:	cell morphogenesis	0.00430865	5	157	9
142:	cellular bud site selection	5.87894e-05	5	67	9
142:	cell wall organization	0.000410166	6	208	9
143:	carbohydrate metabolic process	1.09696e-08	9	320	9
143:	biopolymer modification	0.000111662	9	885	9
143:	protein amino acid O-linked glycosylation	0.00327818	3	15	9
143:	mannoprotein metabolic process	3.65156e-06	4	12	9
143:	glycosylation	1.23039e-14	9	73	9
143:	cellular macromolecule biosynthetic process	0.00467234	9	1338	9
143:	glycoprotein metabolic process	4.16575e-14	9	83	9
143:	protein modification process	1.37345e-05	9	702	9
143:	glycoprotein biosynthetic process	2.31123e-14	9	78	9
143:	cell wall macromolecule biosynthetic process	7.77485e-05	4	24	9
143:	cell wall glycoprotein biosynthetic process	3.65156e-06	4	12	9
143:	cell wall macromolecule metabolic process	0.000128148	4	27	9
143:	mannoprotein biosynthetic process	3.65156e-06	4	12	9
143:	cellular component macromolecule biosynthetic process	7.77485e-05	4	24	9
143:	macromolecule biosynthetic process	0.00825049	9	1425	9
143:	biopolymer glycosylation	1.23039e-14	9	73	9
143:	cell wall mannoprotein biosynthetic process	3.65156e-06	4	12	9
143:	protein amino acid glycosylation	1.23039e-14	9	73	9
143:	protein amino acid N-linked glycosylation	2.12551e-16	9	48	9
145:	chromatin silencing at silent mating-type cassette	0.000337017	4	34	9
145:	DNA metabolic process	3.85345e-05	8	470	9
145:	negative regulation of transcription, DNA-dependent	1.49724e-06	7	170	9
145:	response to DNA damage stimulus	0.00302472	6	291	9
145:	regulation of heterochromatin formation	0.00489176	3	17	9
145:	negative regulation of RNA metabolic process	1.56067e-06	7	171	9
145:	negative regulation of gene expression	2.62775e-08	8	190	9
145:	negative regulation of cellular biosynthetic process	7.84745e-06	7	215	9
145:	negative regulation of macromolecule biosynthetic process	5.42251e-06	7	204	9
145:	regulation of chromatin silencing	0.00489176	3	17	9
145:	regulation of nucleobase, nucleoside, nucleotide and nucleic acid metabolic process	0.000980021	8	706	9
145:	cellular response to DNA damage stimulus	0.00128799	6	252	9
145:	gene silencing	3.00454e-10	8	110	9
145:	negative regulation of biological process	6.19505e-06	8	374	9
145:	negative regulation of biosynthetic process	7.84745e-06	7	215	9
145:	negative regulation of macromolecule metabolic process	3.32829e-07	8	260	9
145:	negative regulation of nucleobase, nucleoside, nucleotide and nucleic acid metabolic process	5.23805e-06	7	203	9
145:	regulation of gene expression, epigenetic	2.58234e-10	8	108	9
145:	regulation of chromatin assembly or disassembly	0.00489176	3	17	9
145:	negative regulation of cellular process	0.000171095	7	334	9
145:	negative regulation of transcription	2.24278e-06	7	180	9
145:	regulation of chromatin assembly	0.00489176	3	17	9
145:	negative regulation of metabolic process	5.38736e-07	8	276	9
145:	chromosome organization	0.000459141	7	385	9
145:	negative regulation of gene expression, epigenetic	2.73728e-08	7	97	9
145:	negative regulation of cellular metabolic process	1.51038e-05	7	236	9
145:	chromatin silencing	2.73728e-08	7	97	9
146:	thiamin and derivative biosynthetic process	4.38808e-05	4	21	9
146:	vitamin biosynthetic process	0.00303303	4	58	9
146:	thiamin and derivative metabolic process	6.48346e-05	4	23	9
146:	water-soluble vitamin biosynthetic process	0.00303303	4	58	9
146:	thiamin metabolic process	5.35956e-05	4	22	9
146:	thiamin biosynthetic process	3.55468e-05	4	20	9
149:	carbohydrate metabolic process	0.00530311	6	320	9
149:	disaccharide metabolic process	2.65157e-07	5	24	9
149:	maltose metabolic process	4.9746e-09	5	12	9
151:	biological_process	0	8	5885	9
153:	biological_process	0	7	5885	9
154:	aromatic compound catabolic process	2.9035e-09	5	11	9
154:	amino acid catabolic process	5.94048e-06	5	43	9
154:	nitrogen compound catabolic process	9.44484e-06	5	47	9
154:	indole and derivative metabolic process	3.65156e-06	4	12	9
154:	aromatic amino acid family catabolic process	2.59072e-07	4	7	9
154:	alcohol biosynthetic process	8.44488e-06	5	46	9
154:	cellular amino acid and derivative metabolic process	3.31396e-05	7	264	9
154:	amino acid metabolic process	0.000987588	6	241	9
154:	tryptophan catabolic process	2.59072e-07	4	7	9
154:	monohydric alcohol metabolic process	0.0015887	3	12	9
154:	amino acid catabolic process to alcohol via Ehrlich pathway	2.9035e-09	5	11	9
154:	carboxylic acid metabolic process	0.000355098	7	371	9
154:	aromatic amino acid family metabolic process	4.38808e-05	4	21	9
154:	biogenic amine metabolic process	0.000149404	4	28	9
154:	indole derivative metabolic process	3.65156e-06	4	12	9
154:	indolalkylamine catabolic process	2.59072e-07	4	7	9
154:	aromatic amino acid family catabolic process to alcohol via Ehrlich pathway	7.41717e-09	4	4	9
154:	cellular aromatic compound metabolic process	0.00168058	5	130	9
154:	branched chain family amino acid metabolic process	4.29833e-10	6	23	9
154:	biological_process	0	8	5885	9
154:	amino acid catabolic process via Ehrlich pathway	2.9035e-09	5	11	9
154:	indole derivative catabolic process	2.59072e-07	4	7	9
154:	ethanol metabolic process	0.0015887	3	12	9
154:	cellular amine metabolic process	3.40282e-05	7	265	9
154:	branched chain family amino acid catabolic process	1.58462e-09	5	10	9
154:	indolalkylamine metabolic process	3.65156e-06	4	12	9
154:	amine catabolic process	9.44484e-06	5	47	9
154:	amino acid derivative metabolic process	3.10647e-06	5	38	9
154:	cellular nitrogen compound metabolic process	3.68172e-05	7	268	9
154:	L-phenylalanine metabolic process	1.11106e-07	4	6	9
154:	amino acid derivative catabolic process	1.88299e-08	5	15	9
154:	L-phenylalanine catabolic process	3.70606e-08	4	5	9
154:	biogenic amine catabolic process	2.43603e-06	4	11	9
154:	organic acid metabolic process	0.000396914	7	377	9
154:	fermentation	0.00586562	3	18	9
154:	nitrogen compound metabolic process	7.37303e-05	7	296	9
154:	tryptophan metabolic process	3.65156e-06	4	12	9
156:	RNA processing	6.94353e-05	8	506	9
156:	RNA splicing, via transesterification reactions with bulged adenosine as nucleophile	1.25761e-10	8	99	9
156:	nuclear mRNA splicing, via spliceosome	1.06194e-10	8	97	9
156:	RNA splicing, via transesterification reactions	2.21297e-10	8	106	9
156:	RNA splicing	2.31021e-09	8	141	9
156:	mRNA metabolic process	3.43299e-07	8	261	9
156:	spliceosome assembly	0.00818206	3	20	9
156:	mRNA processing	3.1121e-08	8	194	9
157:	coenzyme A biosynthetic process	0.000253718	3	7	9
157:	coenzyme A metabolic process	0.00060799	3	9	9
157:	biological_process	0	7	5885	9
160:	DNA metabolic process	0.00182399	7	470	9
160:	response to DNA damage stimulus	0.00302472	6	291	9
160:	nuclear division	0.00921631	5	183	9
160:	transcription, DNA-dependent	0.00327925	6	295	9
160:	transcription initiation from RNA polymerase II promoter	0.00117619	4	46	9
160:	transcription from RNA polymerase II promoter	0.000113927	6	168	9
160:	negative regulation of transcription from RNA polymerase II promoter	0.00813593	4	74	9
160:	transcription initiation	0.00452356	4	64	9
160:	cellular response to DNA damage stimulus	0.00128799	6	252	9
160:	M phase of mitotic cell cycle	0.00921631	5	183	9
160:	DNA duplex unwinding	1.74973e-05	4	17	9
160:	nucleotide-excision repair	5.16815e-08	6	48	9
160:	cellular response to stimulus	0.00342322	7	515	9
160:	negative regulation of transcription, mitotic	2.59072e-07	4	7	9
160:	regulation of transcription, mitotic	2.59072e-07	4	7	9
160:	mitosis	0.00872835	5	181	9
160:	DNA geometric change	2.84568e-05	4	19	9
160:	DNA repair	0.000963436	6	240	9
160:	RNA biosynthetic process	0.003413	6	297	9
160:	cellular response to stress	0.00271739	7	498	9
160:	regulation of transcription from RNA polymerase II promoter, mitotic	1.11106e-07	4	6	9
160:	nucleotide-excision repair, DNA duplex unwinding	7.41717e-09	4	4	9
160:	negative regulation of transcription from RNA polymerase II promoter, mitotic	1.11106e-07	4	6	9
161:	conjugation	1.50157e-07	7	123	9
161:	conjugation with cellular fusion	1.18571e-07	7	119	9
161:	sexual reproduction	1.29958e-05	7	231	9
161:	multi-organism process	4.39187e-07	7	143	9
161:	reproduction	0.000389667	7	376	9
161:	response to pheromone	5.21391e-06	6	101	9
161:	cytogamy	0.000253718	3	7	9
161:	response to chemical stimulus	0.00152597	7	458	9
162:	biological_process	0	7	5885	9
163:	signal transduction	2.59938e-05	7	255	9
163:	small GTPase mediated signal transduction	8.88432e-09	7	83	9
163:	cell communication	0.000126985	7	320	9
163:	intracellular signaling cascade	2.72158e-06	7	185	9
164:	intron homing	1.55126e-06	4	10	9
164:	biological_process	0	8	5885	9
164:	aerobic respiration	0.00049696	5	102	9
164:	cellular respiration	0.00473388	5	160	9
166:	M phase of meiotic cell cycle	0.00420195	5	183	8
166:	meiotic cell cycle	0.00420195	5	183	8
166:	DNA catabolic process	0.000145934	4	32	8
166:	meiotic DNA double-strand break formation	2.87818e-07	4	8	8
166:	biological_process	0	6	5885	8
166:	DNA catabolic process, endonucleolytic	2.44347e-05	4	21	8
166:	meiosis I	0.00690635	4	82	8
166:	meiosis	0.00420195	5	183	8
167:	response to osmotic stress	0.009604	4	89	8
167:	biological_process	0	5	5885	8
168:	biological_process	0	7	5885	8
170:	cofactor metabolic process	0.00756598	5	206	8
170:	glutathione metabolic process	0.0021888	3	15	8
171:	membrane lipid biosynthetic process	0.009604	4	89	8
171:	fatty acid elongation	1.93778e-05	3	4	8
171:	fatty acid biosynthetic process	0.00637358	3	21	8
171:	lipid biosynthetic process	0.00155798	5	150	8
171:	sphingolipid biosynthetic process	0.00546656	3	20	8
173:	regulation of cell growth	1.35464e-06	4	11	8
173:	regulation of growth	7.45073e-06	4	16	8
173:	TOR signaling pathway	5.59109e-06	4	15	8
173:	establishment or maintenance of cytoskeleton polarity	8.62515e-07	4	10	8
173:	establishment or maintenance of actin cytoskeleton polarity	8.62515e-07	4	10	8
175:	biological_process	0	7	5885	8
176:	regulation of primary metabolic process	0.00689318	8	1167	8
176:	regulation of biosynthetic process	0.00328377	8	1064	8
176:	transcription, DNA-dependent	0.00114109	6	295	8
176:	regulation of macromolecule metabolic process	0.00634453	8	1155	8
176:	transcription from RNA polymerase II promoter	3.88935e-05	6	168	8
176:	transcription	3.42439e-05	8	603	8
176:	regulation of gene expression	0.00281983	8	1044	8
176:	regulation of nucleobase, nucleoside, nucleotide and nucleic acid metabolic process	0.000121744	8	706	8
176:	regulation of RNA metabolic process	4.74822e-05	8	628	8
176:	regulation of cellular biosynthetic process	0.00323455	8	1062	8
176:	regulation of transcription, DNA-dependent	4.22761e-05	8	619	8
176:	RNA biosynthetic process	0.00118799	6	297	8
176:	regulation of cellular metabolic process	0.00513667	8	1125	8
176:	regulation of transcription	5.88635e-05	8	645	8
176:	regulation of metabolic process	0.00774135	8	1184	8
176:	regulation of macromolecule biosynthetic process	0.00290773	8	1048	8
176:	cellular biopolymer biosynthetic process	0.00965177	8	1217	8
178:	biological_process	0	5	5885	8
179:	biological_process	0	5	5885	8
179:	CVT pathway	0.00546656	3	20	8
180:	cellular alcohol metabolic process	0.00793729	5	208	8
180:	ribose phosphate metabolic process	1.6809e-11	5	6	8
180:	pentose metabolic process	3.2396e-08	5	19	8
180:	ribonucleoside monophosphate metabolic process	1.8272e-07	5	26	8
180:	ribonucleotide metabolic process	5.36973e-05	5	77	8
180:	D-ribose biosynthetic process	2.80269e-12	5	5	8
180:	alcohol biosynthetic process	3.77521e-06	5	46	8
180:	nucleoside metabolic process	8.98286e-07	5	35	8
180:	ribose phosphate biosynthetic process	2.80269e-12	5	5	8
180:	cellular carbohydrate metabolic process	0.00547443	5	193	8
180:	external encapsulating structure organization	0.00793729	5	208	8
180:	nucleotide metabolic process	0.00346037	5	176	8
180:	pentose biosynthetic process	1.6809e-11	5	6	8
180:	carbohydrate biosynthetic process	3.81076e-05	5	72	8
180:	cellular carbohydrate biosynthetic process	3.54764e-05	5	71	8
180:	D-ribose metabolic process	5.88064e-11	5	7	8
180:	monosaccharide biosynthetic process	1.8272e-07	5	26	8
180:	ribonucleotide biosynthetic process	4.69474e-05	5	75	8
180:	ribonucleoside monophosphate biosynthetic process	1.47644e-07	5	25	8
180:	fungal-type cell wall organization	3.2396e-08	5	19	8
180:	nucleotide biosynthetic process	0.000428645	5	116	8
180:	monosaccharide metabolic process	0.000202601	5	100	8
180:	nucleoside monophosphate biosynthetic process	2.24151e-07	5	27	8
180:	5-phosphoribose 1-diphosphate metabolic process	2.80269e-12	5	5	8
180:	nucleoside monophosphate metabolic process	2.72763e-07	5	28	8
180:	5-phosphoribose 1-diphosphate biosynthetic process	2.80269e-12	5	5	8
180:	nucleoside phosphate metabolic process	0.00346037	5	176	8
180:	cell wall organization	0.00793729	5	208	8
180:	nucleobase, nucleoside and nucleotide metabolic process	0.00756598	5	206	8
182:	biological_process	0	6	5885	8
183:	oxidation reduction	2.26329e-05	7	308	8
183:	biological_process	0	7	5885	8
184:	regulation of primary metabolic process	0.00689318	8	1167	8
184:	mRNA catabolic process	3.32048e-07	6	77	8
184:	regulation of biosynthetic process	0.00328377	8	1064	8
184:	RNA elongation from RNA polymerase II promoter	9.54409e-06	5	55	8
184:	regulation of macromolecule metabolic process	0.00634453	8	1155	8
184:	nuclear-transcribed mRNA poly(A) tail shortening	4.0015e-14	6	8	8
184:	transcription from RNA polymerase II promoter	0.00274423	5	168	8
184:	transcription	0.00246211	7	603	8
184:	regulation of gene expression	0.00281983	8	1044	8
184:	nuclear-transcribed mRNA catabolic process, deadenylation-dependent decay	7.42264e-09	6	42	8
184:	regulation of nucleobase, nucleoside, nucleotide and nucleic acid metabolic process	0.0073379	7	706	8
184:	regulation of transcription from RNA polymerase II promoter	8.51215e-06	7	268	8
184:	regulation of RNA metabolic process	0.00326312	7	628	8
184:	mRNA metabolic process	0.000549282	6	261	8
184:	protein ubiquitination	0.00725205	4	83	8
184:	regulation of cellular biosynthetic process	0.00323455	8	1062	8
184:	regulation of transcription, DNA-dependent	0.00295242	7	619	8
184:	RNA elongation	5.0232e-05	5	76	8
184:	regulation of cellular metabolic process	0.00513667	8	1125	8
184:	regulation of transcription	0.00392651	7	645	8
184:	RNA catabolic process	1.37579e-06	6	97	8
184:	regulation of metabolic process	0.00774135	8	1184	8
184:	nuclear-transcribed mRNA catabolic process	8.64755e-08	6	62	8
184:	regulation of macromolecule biosynthetic process	0.00290773	8	1048	8
185:	nucleosome disassembly	1.58417e-05	4	19	8
185:	RNA elongation from RNA polymerase II promoter	0.00136678	4	55	8
185:	transcription, DNA-dependent	0.00114109	6	295	8
185:	transcription from RNA polymerase II promoter	0.00274423	5	168	8
185:	chromatin disassembly	1.58417e-05	4	19	8
185:	chromatin assembly or disassembly	0.00305155	4	67	8
185:	nucleosome organization	0.00222701	4	62	8
185:	cellular macromolecular complex disassembly	0.00208448	4	61	8
185:	macromolecular complex disassembly	0.00208448	4	61	8
185:	RNA elongation	5.0232e-05	5	76	8
185:	RNA biosynthetic process	0.00118799	6	297	8
185:	chromatin remodeling	0.00305155	4	67	8
185:	protein-DNA complex disassembly	1.58417e-05	4	19	8
185:	cellular component disassembly	0.00269842	4	65	8
186:	serine family amino acid biosynthetic process	0.00968076	3	24	8
186:	cellular amino acid and derivative metabolic process	0.000588124	6	264	8
186:	amino acid metabolic process	0.000340861	6	241	8
186:	cysteine biosynthetic process	0.00106035	3	12	8
186:	nitrogen compound biosynthetic process	0.00106392	5	139	8
186:	carboxylic acid metabolic process	0.00445769	6	371	8
186:	amine biosynthetic process	0.0010261	5	138	8
186:	sulfur compound biosynthetic process	2.99355e-06	5	44	8
186:	methionine metabolic process	0.000369264	4	40	8
186:	sulfur metabolic process	3.59613e-07	6	78	8
186:	sulfur amino acid biosynthetic process	8.98286e-07	5	35	8
186:	biological_process	0	6	5885	8
186:	methionine biosynthetic process	0.000111337	4	30	8
186:	cellular amine metabolic process	0.000601567	6	265	8
186:	sulfur amino acid metabolic process	4.22284e-06	5	47	8
186:	cysteine metabolic process	5.59109e-06	4	15	8
186:	cellular nitrogen compound metabolic process	0.00064343	6	268	8
186:	aspartate family amino acid metabolic process	0.00269842	4	65	8
186:	amino acid biosynthetic process	0.000760381	5	130	8
186:	aspartate family amino acid biosynthetic process	0.000851889	4	49	8
186:	serine family amino acid metabolic process	0.000267295	4	37	8
186:	organic acid metabolic process	0.00490224	6	377	8
186:	nitrogen compound metabolic process	0.00116434	6	296	8
187:	biological_process	0	6	5885	8
188:	organelle organization	0.00454583	8	1108	8
188:	establishment or maintenance of chromatin architecture	0.000208319	6	222	8
188:	chromosome organization	0.00555141	6	385	8
189:	biological_process	0	7	5885	8
190:	spliceosomal conformational changes to generate catalytic conformation	0.000579112	3	10	8
190:	RNA splicing, via transesterification reactions with bulged adenosine as nucleophile	0.000192554	5	99	8
190:	nuclear mRNA splicing, via spliceosome	0.00017365	5	97	8
190:	RNA splicing, via transesterification reactions	0.000272007	5	106	8
190:	RNA splicing	0.0011429	5	141	8
190:	generation of catalytic spliceosome for second transesterification step	1.93778e-05	3	4	8
190:	biological_process	0	6	5885	8
190:	mRNA processing	0.0056168	5	194	8
191:	intracellular transport	0.00301919	7	621	8
191:	Golgi vesicle transport	6.73436e-05	6	184	8
191:	vesicle-mediated transport	0.0038537	6	362	8
191:	establishment of localization in cell	0.00485107	7	665	8
191:	ER to Golgi vesicle-mediated transport	7.56513e-07	6	88	8
192:	biological_process	0	7	5885	8
193:	regulation of transcription during G2/M-phase of mitotic cell cycle	4.84753e-06	3	3	8
196:	biological_process	0	7	5885	8
198:	histone modification	0.00687128	4	97	7
198:	covalent chromatin modification	0.00687128	4	97	7
199:	biological_process	0	6	5885	7
200:	cell cycle phase	2.6451e-05	7	420	7
200:	chromosome segregation	6.35056e-06	6	156	7
200:	nuclear division	7.3832e-08	7	183	7
200:	M phase of meiotic cell cycle	1.67232e-05	6	183	7
200:	meiotic cell cycle	1.67232e-05	6	183	7
200:	cell cycle process	5.41988e-05	7	465	7
200:	cell division	3.67166e-05	7	440	7
200:	M phase of mitotic cell cycle	7.3832e-08	7	183	7
200:	M phase	4.72053e-06	7	329	7
200:	mitotic cell cycle	3.47172e-06	7	315	7
200:	mitosis	6.82767e-08	7	181	7
200:	organelle fission	9.28837e-08	7	189	7
200:	cell cycle	0.000253784	7	579	7
200:	meiosis	1.67232e-05	6	183	7
201:	biological_process	0	6	5885	7
202:	biological_process	0	5	5885	7
202:	siderophore transport	0.000253718	3	9	7
205:	biological_process	0	6	5885	7
205:	hexose transport	0.00606672	3	24	7
205:	monosaccharide transport	0.00606672	3	24	7
205:	carbohydrate transport	5.99307e-07	5	39	7
205:	transmembrane transport	0.00599503	5	238	7
207:	biological_process	0	4	5885	7
208:	basic amino acid transport	0.000253718	3	9	7
209:	biological_process	0	5	5885	7
210:	cytoskeleton-dependent intracellular transport	6.31353e-11	6	25	7
210:	protein depolymerization	6.05015e-05	3	6	7
210:	anaphase	0.000105824	3	7	7
210:	microtubule depolymerization	1.21127e-05	3	4	7
210:	mitotic anaphase B	3.02662e-05	3	5	7
210:	microtubule polymerization or depolymerization	1.21127e-05	3	4	7
210:	nuclear migration	0.00531109	3	23	7
210:	microtubule cytoskeleton organization	0.00631865	4	95	7
210:	nuclear migration along microtubule	0.0029119	3	19	7
210:	mitotic anaphase	6.05015e-05	3	6	7
210:	microtubule-based movement	2.66109e-11	6	22	7
210:	nucleus localization	0.00689048	3	25	7
210:	microtubule-based process	9.38376e-07	6	114	7
210:	establishment of nucleus localization	0.00689048	3	25	7
211:	amino acid catabolic process	1.00083e-06	5	43	7
211:	nitrogen compound catabolic process	1.59305e-06	5	47	7
211:	amino acid metabolic process	0.00638029	5	241	7
211:	glutamine family amino acid metabolic process	7.26643e-06	5	63	7
211:	asparagine catabolic process	1.05101e-12	5	5	7
211:	response to starvation	0.00136049	4	65	7
211:	cellular response to extracellular stimulus	0.00112236	4	62	7
211:	response to nutrient levels	0.00366538	4	83	7
211:	cellular response to starvation	0.000301871	4	45	7
211:	amine catabolic process	1.59305e-06	5	47	7
211:	asparagine metabolic process	1.32277e-10	5	9	7
211:	cellular response to nutrient levels	0.00105038	4	61	7
211:	cellular response to nitrogen starvation	1.02974e-08	4	5	7
211:	response to external stimulus	0.00403538	4	85	7
211:	cellular response to nitrogen levels	1.02974e-08	4	5	7
211:	aspartate family amino acid metabolic process	8.5342e-06	5	65	7
211:	aspartate family amino acid catabolic process	2.64479e-10	5	10	7
211:	glutamine family amino acid catabolic process	2.09875e-09	5	14	7
211:	response to extracellular stimulus	0.00384706	4	84	7
212:	response to oxidative stress	3.17243e-05	5	84	7
212:	response to chemical stimulus	0.0041422	6	458	7
213:	biological_process	0	6	5885	7
214:	biological_process	0	6	5885	7
215:	biogenic amine metabolic process	0.00979939	3	28	7
215:	biological_process	0	6	5885	7
215:	carnitine metabolic process	3.02971e-06	3	3	7
216:	leading strand elongation	1.07228e-12	6	14	7
216:	DNA metabolic process	5.84406e-05	7	470	7
216:	response to DNA damage stimulus	1.98243e-06	7	291	7
216:	maintenance of fidelity during DNA-dependent DNA replication	1.34247e-10	6	28	7
216:	DNA strand elongation during DNA replication	3.27119e-13	7	34	7
216:	DNA replication	3.3812e-08	7	164	7
216:	cellular response to DNA damage stimulus	7.1585e-07	7	252	7
216:	cellular response to stimulus	0.000111273	7	515	7
216:	DNA strand elongation	3.27119e-13	7	34	7
216:	response to stress	0.00273625	7	812	7
216:	DNA repair	5.06588e-07	7	240	7
216:	cellular response to stress	8.78489e-05	7	498	7
216:	sister chromatid cohesion	0.000149983	4	38	7
216:	DNA-dependent DNA replication	4.54314e-10	7	90	7
216:	mismatch repair	1.34247e-10	6	28	7
217:	biological_process	0	6	5885	7
218:	biological_process	0	6	5885	7
219:	citrate metabolic process	1.21127e-05	3	4	7
219:	biological_process	0	5	5885	7
220:	osmosensory signaling pathway	0.0046207	3	22	7
220:	signal transduction	0.00844646	5	255	7
220:	response to osmotic stress	0.00485811	4	89	7
220:	regulation of kinase activity	0.00010652	4	35	7
220:	protein amino acid dephosphorylation	0.00010652	4	35	7
220:	MAPKKK cascade involved in osmosensory signaling pathway	0.000497865	3	11	7
220:	regulation of transferase activity	0.00013425	4	37	7
220:	negative regulation of transferase activity	1.43987e-07	4	8	7
220:	regulation of protein kinase activity	9.43847e-05	4	34	7
220:	regulation of MAP kinase activity	6.05015e-05	3	6	7
220:	dephosphorylation	0.000465642	4	50	7
220:	negative regulation of catalytic activity	9.91724e-06	4	20	7
220:	MAPKKK cascade	0.00168542	3	16	7
220:	negative regulation of MAP kinase activity	3.02662e-05	3	5	7
220:	intracellular signaling cascade	0.00170678	5	185	7
220:	inactivation of MAPK activity	3.02662e-05	3	5	7
220:	regulation of molecular function	0.00841014	4	102	7
220:	negative regulation of molecular function	1.81031e-05	4	23	7
220:	protein kinase cascade	0.0029119	3	19	7
220:	cell surface receptor linked signal transduction	0.000855015	4	58	7
220:	regulation of catalytic activity	0.00555267	4	92	7
220:	inactivation of MAPK activity involved in osmosensory signaling pathway	3.02662e-05	3	5	7
220:	negative regulation of kinase activity	7.20231e-08	4	7	7
220:	negative regulation of protein kinase activity	3.08797e-08	4	6	7
221:	cell cycle process	0.00453416	6	465	7
223:	biological_process	0	6	5885	7
224:	mitochondrial translation	2.35334e-07	6	91	7
224:	translation	4.57858e-05	7	454	7
224:	mitochondrion organization	0.000136166	6	259	7
226:	cell cycle phase	2.6451e-05	7	420	7
226:	chromosome segregation	6.35056e-06	6	156	7
226:	spindle organization	7.22907e-09	6	52	7
226:	cellular catabolic process	0.00426646	7	865	7
226:	cellular biopolymer catabolic process	8.23946e-06	7	356	7
226:	nuclear division	7.3832e-08	7	183	7
226:	biopolymer modification	0.00500953	7	885	7
226:	modification-dependent protein catabolic process	4.36343e-07	7	235	7
226:	cell cycle process	5.41988e-05	7	465	7
226:	biopolymer catabolic process	0.000610805	7	656	7
226:	protein modification process	0.000983677	7	702	7
226:	cell division	3.67166e-05	7	440	7
226:	anaphase-promoting complex-dependent proteasomal ubiquitin-dependent protein catabolic process	1.04345e-16	7	13	7
226:	sister chromatid segregation	1.06266e-07	6	80	7
226:	ubiquitin-dependent protein catabolic process	7.10078e-08	7	182	7
226:	protein modification by small protein conjugation or removal	6.07765e-09	7	129	7
226:	modification-dependent macromolecule catabolic process	5.37283e-07	7	242	7
226:	M phase of mitotic cell cycle	7.3832e-08	7	183	7
226:	M phase	4.72053e-06	7	329	7
226:	mitotic metaphase/anaphase transition	6.12819e-13	6	13	7
226:	mitotic cell cycle	3.47172e-06	7	315	7
226:	microtubule cytoskeleton organization	3.06662e-07	6	95	7
226:	protein catabolic process	0.000117503	7	519	7
226:	cyclin catabolic process	3.30028e-13	6	12	7
226:	protein ubiquitination	2.52467e-10	7	83	7
226:	protein modification by small protein conjugation	1.12292e-09	7	102	7
226:	proteasomal ubiquitin-dependent protein catabolic process	1.60647e-10	7	78	7
226:	mitosis	6.82767e-08	7	181	7
226:	spindle elongation	3.59977e-11	6	23	7
226:	proteolysis involved in cellular protein catabolic process	5.5322e-07	7	243	7
226:	cellular protein catabolic process	8.07745e-06	7	355	7
226:	organelle fission	9.28837e-08	7	189	7
226:	proteasomal protein catabolic process	1.60647e-10	7	78	7
226:	mitotic sister chromatid segregation	7.1259e-08	6	75	7
226:	mitotic spindle elongation	3.59977e-11	6	23	7
226:	cell cycle	0.000253784	7	579	7
226:	post-translational protein modification	3.27922e-05	7	433	7
226:	cytoskeleton organization	5.52506e-05	6	223	7
226:	microtubule-based process	9.38376e-07	6	114	7
226:	chromosome organization	0.00146893	6	385	7
226:	proteolysis	2.19366e-05	7	409	7
226:	mitotic spindle organization	4.96767e-09	6	49	7
226:	cellular macromolecule catabolic process	0.000161533	7	543	7
226:	macromolecule catabolic process	0.00111911	7	715	7
227:	spindle organization	0.000546928	4	52	7
227:	microtubule cytoskeleton organization	0.00631865	4	95	7
227:	spindle elongation	1.81031e-05	4	23	7
227:	mitotic spindle elongation	1.81031e-05	4	23	7
227:	cytoskeleton organization	0.00433604	5	223	7
227:	mitotic spindle organization	0.000428567	4	49	7
228:	biological_process	0	6	5885	7
229:	biological_process	0	6	5885	7
230:	pyridoxine metabolic process	0.000362269	3	10	7
230:	thiamin and derivative biosynthetic process	0.00399265	3	21	7
230:	pyridoxine biosynthetic process	0.000362269	3	10	7
230:	vitamin B6 metabolic process	0.000362269	3	10	7
230:	thiamin and derivative metabolic process	0.00531109	3	23	7
230:	vitamin B6 biosynthetic process	0.000362269	3	10	7
230:	glutamine metabolic process	0.00689048	3	25	7
230:	thiamin metabolic process	0.0046207	3	22	7
230:	thiamin biosynthetic process	0.00342402	3	20	7
233:	cellular alcohol metabolic process	0.00306452	5	208	7
233:	generation of precursor metabolites and energy	0.00131626	6	378	7
233:	hexose metabolic process	4.02111e-05	5	88	7
233:	carbohydrate catabolic process	1.34292e-05	5	71	7
233:	glycolysis	2.10031e-07	5	32	7
233:	cellular carbohydrate metabolic process	0.00210903	5	193	7
233:	alcohol catabolic process	6.15375e-06	5	61	7
233:	glucose metabolic process	9.23109e-06	5	66	7
233:	biological_process	0	6	5885	7
233:	monosaccharide catabolic process	3.95683e-06	5	56	7
233:	monosaccharide metabolic process	7.70117e-05	5	100	7
233:	glucose catabolic process	1.26956e-06	5	45	7
233:	cellular carbohydrate catabolic process	7.26643e-06	5	63	7
233:	hexose catabolic process	2.69526e-06	5	52	7
235:	maintenance of fidelity during DNA-dependent DNA replication	4.17733e-05	4	28	7
235:	meiotic mismatch repair	0.000253718	3	9	7
235:	DNA-dependent DNA replication	0.00508198	4	90	7
235:	mismatch repair	4.17733e-05	4	28	7
235:	meiosis I	0.00349017	4	82	7
236:	protein import into peroxisome matrix, docking	3.02662e-05	3	5	7
236:	protein import into peroxisome matrix	7.93703e-06	4	19	7
236:	peroxisomal transport	2.7544e-08	5	22	7
236:	peroxisome organization	1.59305e-06	5	47	7
236:	protein targeting	0.00539418	5	233	7
236:	protein targeting to peroxisome	2.7544e-08	5	22	7
237:	biological_process	0	3	5885	7
238:	external encapsulating structure organization	0.00306452	5	208	7
238:	biological_process	0	6	5885	7
238:	cell wall organization	0.00306452	5	208	7
239:	biological_process	0	6	5885	7
240:	anion transport	0.00778525	3	26	7
241:	telomere maintenance via telomere lengthening	6.26864e-06	4	18	7
241:	anatomical structure homeostasis	0.00136049	4	65	7
241:	telomere maintenance	0.00136049	4	65	7
241:	telomere maintenance via telomerase	6.26864e-06	4	18	7
241:	telomere organization	0.00136049	4	65	7
241:	RNA-dependent DNA replication	3.05261e-05	4	26	7
242:	mRNA transport	0.00332129	4	81	7
242:	nuclear transport	0.000680793	5	154	7
242:	RNA export from nucleus	0.0060551	4	94	7
242:	mRNA export from nucleus	0.00136049	4	65	7
242:	nucleocytoplasmic transport	0.000680793	5	154	7
243:	purine ribonucleoside triphosphate biosynthetic process	1.97923e-06	5	49	7
243:	lipid translocation	2.59072e-07	4	9	7
243:	ribonucleotide metabolic process	2.0344e-05	5	77	7
243:	nucleoside triphosphate metabolic process	5.18153e-06	5	59	7
243:	purine nucleotide metabolic process	1.77816e-05	5	75	7
243:	macromolecule localization	0.000480524	7	634	7
243:	nucleoside triphosphate biosynthetic process	2.97517e-06	5	53	7
243:	purine ribonucleotide biosynthetic process	9.23109e-06	5	66	7
243:	purine nucleoside triphosphate biosynthetic process	1.97923e-06	5	49	7
243:	purine ribonucleoside triphosphate metabolic process	2.19852e-06	5	50	7
243:	nucleotide metabolic process	0.00132983	5	176	7
243:	purine nucleoside triphosphate metabolic process	2.19852e-06	5	50	7
243:	purine ribonucleotide metabolic process	1.07611e-05	5	68	7
243:	ATP biosynthetic process	1.42398e-06	5	46	7
243:	ribonucleotide biosynthetic process	1.77816e-05	5	75	7
243:	ribonucleoside triphosphate metabolic process	2.69526e-06	5	52	7
243:	nucleotide biosynthetic process	0.000163309	5	116	7
243:	membrane invagination	1.81538e-06	6	127	7
243:	ATP metabolic process	1.59305e-06	5	47	7
243:	protein transport	8.18223e-05	7	493	7
243:	protein localization	0.000198166	7	559	7
243:	lipid transport	7.79607e-07	5	41	7
243:	purine nucleotide biosynthetic process	1.44273e-05	5	72	7
243:	ribonucleoside triphosphate biosynthetic process	2.4368e-06	5	51	7
243:	phospholipid translocation	1.43987e-07	4	8	7
243:	membrane organization	6.03484e-07	7	246	7
243:	vesicle-mediated transport	0.00101611	6	362	7
243:	phospholipid transport	3.14724e-09	5	15	7
243:	establishment of protein localization	9.69229e-05	7	505	7
243:	establishment of localization in cell	0.000672228	7	665	7
243:	nucleoside phosphate metabolic process	0.00132983	5	176	7
243:	nucleobase, nucleoside and nucleotide metabolic process	0.00292032	5	206	7
243:	endocytosis	1.66113e-07	6	86	7
243:	cellular localization	0.00143849	7	741	7
244:	phosphoinositide-mediated signaling	2.59072e-07	4	9	7
244:	signal transduction	0.00844646	5	255	7
244:	second-messenger-mediated signaling	4.17733e-05	4	28	7
244:	phosphoinositide phosphorylation	0.000105824	3	7	7
244:	lipid phosphorylation	0.000105824	3	7	7
245:	arginine metabolic process	0.00168542	3	16	7
245:	biological_process	0	6	5885	7
246:	regulation of nitrogen compound metabolic process	1.01653e-06	4	12	7
246:	biological_process	0	6	5885	7
246:	regulation of nitrogen utilization	4.3161e-07	4	10	7
247:	ribonucleoprotein complex biogenesis	0.00967725	6	720	6
249:	biological_process	0	5	5885	6
250:	biological_process	0	5	5885	6
252:	biological_process	0	5	5885	6
253:	regulation of cellular pH	0.0044618	3	26	6
253:	regulation of pH	0.00695659	3	30	6
253:	pH reduction	0.00394849	3	25	6
253:	ATP synthesis coupled proton transport	0.00695659	3	30	6
253:	energy coupled proton transport, down electrochemical gradient	0.00695659	3	30	6
253:	intracellular pH reduction	0.00394849	3	25	6
253:	vacuolar acidification	0.00394849	3	25	6
253:	regulation of intracellular pH	0.0044618	3	26	6
254:	organelle inheritance	0.000424046	4	60	6
254:	mitochondrion inheritance	0.00695659	3	30	6
254:	mitochondrion distribution	0.00695659	3	30	6
254:	actin nucleation	1.72994e-05	3	5	6
254:	mitochondrion localization	0.0093378	3	33	6
255:	biological_process	0	3	5885	6
256:	biological_process	0	5	5885	6
257:	biological_process	0	5	5885	6
258:	regulation of cytoskeleton organization	1.30301e-07	5	37	6
258:	chromosome segregation	0.000212067	5	156	6
258:	spindle organization	7.75238e-07	5	52	6
258:	nuclear division	0.000473791	5	183	6
258:	M phase of mitotic cell cycle	0.000473791	5	183	6
258:	M phase	0.00892608	5	329	6
258:	regulation of cellular component organization	0.000226136	5	158	6
258:	biological_process	0	5	5885	6
258:	mitotic cell cycle	0.00718694	5	315	6
258:	regulation of microtubule-based process	1.59091e-08	5	25	6
258:	microtubule cytoskeleton organization	1.71769e-05	5	95	6
258:	mitosis	0.000448316	5	181	6
258:	regulation of microtubule polymerization or depolymerization	9.00487e-10	5	15	6
258:	organelle fission	0.000557221	5	189	6
258:	mitotic spindle organization in nucleus	1.00786e-08	5	23	6
258:	regulation of organelle organization	5.39577e-05	5	119	6
258:	cytoskeleton organization	0.00127833	5	223	6
258:	microtubule-based process	4.34023e-05	5	114	6
258:	mitotic spindle organization	5.69044e-07	5	49	6
258:	regulation of microtubule cytoskeleton organization	1.59091e-08	5	25	6
259:	biological_process	0	5	5885	6
261:	biological_process	0	5	5885	6
262:	biological_process	0	5	5885	6
264:	vacuole fusion, non-autophagic	0.0050176	3	27	6
264:	vesicle docking during exocytosis	1.60181e-06	4	16	6
264:	vacuolar transport	0.00939355	4	129	6
264:	secretion	0.000395884	4	59	6
264:	membrane fusion	1.02833e-08	6	75	6
264:	vesicle docking	3.40854e-06	4	19	6
264:	post-Golgi vesicle-mediated transport	0.000891692	4	72	6
264:	secretion by cell	0.000395884	4	59	6
264:	Golgi vesicle transport	0.000486955	5	184	6
264:	membrane docking	3.40854e-06	4	19	6
264:	membrane organization	1.47828e-05	6	246	6
264:	exocytosis	0.000169763	4	48	6
264:	vacuole organization	0.000130099	4	45	6
268:	cell redox homeostasis	0.000255128	4	53	6
269:	tRNA export from nucleus	0.00769898	3	31	6
269:	NADPH regeneration	0.00140462	3	18	6
269:	NADP metabolic process	0.00228676	3	21	6
269:	pentose-phosphate shunt	0.000784114	3	15	6
270:	tricarboxylic acid cycle	0.00626333	3	29	6
270:	biological_process	0	5	5885	6
270:	acetyl-CoA metabolic process	0.0093378	3	33	6
270:	acetyl-CoA catabolic process	0.00626333	3	29	6
270:	coenzyme catabolic process	0.0093378	3	33	6
272:	biological_process	0	5	5885	6
273:	biological_process	0	5	5885	6
274:	biological_process	0	5	5885	6
275:	vitamin transport	0.000145092	3	9	6
275:	thiamin transport	1.73126e-06	3	3	6
275:	nucleobase, nucleoside, nucleotide and nucleic acid transport	3.66575e-07	6	134	6
276:	biological_process	0	5	5885	6
280:	biological_process	0	4	5885	6
281:	chemical homeostasis	0.00882271	4	127	6
281:	cation homeostasis	0.00477304	4	109	6
281:	cellular ion homeostasis	0.00702639	4	120	6
281:	zinc ion homeostasis	1.85127e-07	4	10	6
281:	cellular chemical homeostasis	0.00702639	4	120	6
281:	biological_process	0	5	5885	6
281:	cellular zinc ion homeostasis	1.85127e-07	4	10	6
281:	cellular di-, tri-valent inorganic cation homeostasis	0.000625705	4	66	6
281:	di-, tri-valent inorganic cation homeostasis	0.000625705	4	66	6
281:	ion homeostasis	0.00854719	4	126	6
281:	cellular cation homeostasis	0.00410577	4	105	6
282:	biological_process	0	5	5885	6
283:	cellular polysaccharide metabolic process	0.000395884	4	59	6
283:	glucan metabolic process	0.000118567	4	44	6
283:	beta-glucan biosynthetic process	4.36133e-07	4	12	6
283:	beta-glucan metabolic process	6.29798e-07	4	13	6
283:	polysaccharide metabolic process	0.000625705	4	66	6
283:	cellular glucan metabolic process	0.000118567	4	44	6
283:	carbohydrate biosynthetic process	0.000891692	4	72	6
283:	polysaccharide biosynthetic process	7.99087e-05	4	40	6
283:	glucan biosynthetic process	7.77857e-06	4	23	6
283:	cellular carbohydrate biosynthetic process	0.000842385	4	71	6
283:	cellular polysaccharide biosynthetic process	7.19375e-05	4	39	6
283:	1,6-beta-glucan biosynthetic process	6.17425e-08	4	8	6
283:	1,6-beta-glucan metabolic process	1.11106e-07	4	9	6
284:	regulation of exit from mitosis	0.003476	3	24	6
284:	biological_process	0	5	5885	6
285:	biological_process	0	5	5885	6
286:	biological_process	0	5	5885	6
287:	biological_process	0	5	5885	6
288:	vesicle docking during exocytosis	0.000964694	3	16	6
288:	Golgi to plasma membrane transport	0.00769898	3	31	6
288:	macromolecule localization	0.00449841	6	634	6
288:	membrane fusion	5.13137e-06	5	75	6
288:	organelle fusion	0.000517562	4	63	6
288:	vesicle docking	0.00166735	3	19	6
288:	membrane docking	0.00166735	3	19	6
288:	vesicle organization	0.000587945	4	65	6
288:	protein transport	0.000987748	6	493	6
288:	protein localization	0.00210672	6	559	6
288:	vesicle fusion	3.58477e-05	4	33	6
288:	membrane organization	0.00209015	5	246	6
288:	vesicle-mediated transport	0.000153106	6	362	6
288:	establishment of protein localization	0.0011419	6	505	6
291:	biological_process	0	3	5885	6
292:	biological_process	0	5	5885	6
294:	biological_process	0	5	5885	6
295:	biological_process	0	4	5885	6
298:	protein import	0.00882271	4	127	6
298:	protein localization in organelle	0.00750878	4	122	6
298:	protein targeting to mitochondrion	0.000255128	4	53	6
298:	mitochondrial transport	0.000706634	4	68	6
298:	mitochondrion organization	0.00270438	5	259	6
298:	intracellular protein transmembrane transport	0.00230444	4	91	6
298:	protein localization in mitochondrion	0.000255128	4	53	6
298:	protein import into mitochondrial matrix	3.40854e-06	4	19	6
299:	biological_process	0	4	5885	6
300:	FAD transport	6.9224e-06	3	4	6
300:	biological_process	0	5	5885	6
300:	cofactor transport	0.000284785	3	11	6
301:	protein insertion into ER membrane	1.73126e-06	3	3	6
301:	biological_process	0	5	5885	6
301:	localization within membrane	0.000207196	3	10	6
301:	retrograde vesicle-mediated transport, Golgi to ER	0.00626333	3	29	6
301:	protein insertion into membrane	0.000207196	3	10	6
301:	endoplasmic reticulum organization	0.000493249	3	13	6
303:	biological_process	0	4	5885	6
304:	biological_process	0	5	5885	6
305:	iron ion transport	0.00849217	3	32	6
307:	biological_process	0	3	5885	6
312:	organic acid transport	0.000185485	4	64	5
312:	amino acid transport	5.69284e-05	4	48	5
312:	amine transport	0.000107341	4	56	5
312:	carboxylic acid transport	0.000173916	4	63	5
315:	biological_process	0	4	5885	5
316:	biological_process	0	4	5885	5
319:	positive regulation of gene-specific transcription	0.00132662	3	22	5
319:	regulation of gene-specific transcription	0.00426184	3	32	5
324:	Golgi to plasma membrane transport	9.22715e-06	4	31	5
324:	secretion	0.000132956	4	59	5
324:	post-Golgi vesicle-mediated transport	0.000300005	4	72	5
324:	secretion by cell	0.000132956	4	59	5
324:	exocytosis	5.69284e-05	4	48	5
326:	biological_process	0	4	5885	5
327:	bipolar cellular bud site selection	0.00426184	3	32	5
327:	membrane invagination	0.00299092	4	127	5
327:	endocytosis	0.000618059	4	86	5
332:	translational elongation	0.000703656	3	18	5
333:	biological_process	0	4	5885	5
337:	tricarboxylic acid cycle	0.00314208	3	29	5
337:	biological_process	0	4	5885	5
337:	acetyl-CoA metabolic process	0.00468682	3	33	5
337:	acetyl-CoA catabolic process	0.00314208	3	29	5
337:	coenzyme catabolic process	0.00468682	3	33	5
337:	cofactor catabolic process	0.00513907	3	34	5
343:	ATP synthesis coupled electron transport	5.14937e-06	4	27	5
343:	electron transport chain	0.000210342	4	66	5
343:	oxidative phosphorylation	0.000123959	4	58	5
343:	respiratory electron transport chain	9.22715e-06	4	31	5
343:	biological_process	0	4	5885	5
343:	mitochondrial electron transport, cytochrome c to oxygen	0.000190002	3	12	5
343:	cellular respiration	0.00757504	4	160	5
343:	mitochondrial ATP synthesis coupled electron transport	5.14937e-06	4	27	5
344:	biological_process	0	4	5885	5
345:	medium-chain fatty acid metabolic process	8.65631e-07	3	3	5
345:	medium-chain fatty acid biosynthetic process	8.65631e-07	3	3	5
346:	purine ribonucleoside triphosphate biosynthetic process	9.54357e-08	5	49	5
346:	ribonucleotide metabolic process	9.88839e-07	5	77	5
346:	nucleoside triphosphate metabolic process	2.5056e-07	5	59	5
346:	purine nucleotide metabolic process	8.63798e-07	5	75	5
346:	nucleoside triphosphate biosynthetic process	1.43622e-07	5	53	5
346:	purine ribonucleotide biosynthetic process	4.47275e-07	5	66	5
346:	purine nucleoside triphosphate biosynthetic process	9.54357e-08	5	49	5
346:	purine ribonucleoside triphosphate metabolic process	1.0604e-07	5	50	5
346:	nucleotide metabolic process	6.65089e-05	5	176	5
346:	cation transport	1.6709e-05	5	134	5
346:	purine nucleoside triphosphate metabolic process	1.0604e-07	5	50	5
346:	purine ribonucleotide metabolic process	5.21707e-07	5	68	5
346:	ATP biosynthetic process	6.86035e-08	5	46	5
346:	ribonucleotide biosynthetic process	8.63798e-07	5	75	5
346:	ribonucleoside triphosphate metabolic process	1.30073e-07	5	52	5
346:	nucleotide biosynthetic process	8.02717e-06	5	116	5
346:	ATP metabolic process	7.67706e-08	5	47	5
346:	purine nucleotide biosynthetic process	7.00249e-07	5	72	5
346:	ribonucleoside triphosphate biosynthetic process	1.17566e-07	5	51	5
346:	ion transport	4.51077e-05	5	163	5
346:	nucleoside phosphate metabolic process	6.65089e-05	5	176	5
346:	nucleobase, nucleoside and nucleotide metabolic process	0.000147334	5	206	5
350:	intracellular mRNA localization	0.00024694	3	13	5
352:	biological_process	0	3	5885	5
355:	chromosome segregation	0.0068426	4	156	5
357:	metal ion homeostasis	0.000982546	3	20	5
357:	cellular monovalent inorganic cation homeostasis	0.00561942	3	35	5
357:	monovalent inorganic cation homeostasis	0.00783855	3	39	5
357:	potassium ion homeostasis	8.6519e-06	3	5	5
357:	cellular potassium ion homeostasis	8.6519e-06	3	5	5
357:	potassium ion transport	0.00010369	3	10	5
357:	cellular metal ion homeostasis	0.000982546	3	20	5
358:	chromosome segregation	0.0068426	4	156	5
358:	microtubule nucleation	0.00132662	3	22	5
359:	biological_process	0	3	5885	5
361:	biological_process	0	4	5885	5
363:	regulation of protein complex assembly	0.000835378	3	19	5
364:	actin cortical patch assembly	0.000190002	3	12	5
364:	cortical cytoskeleton organization	0.00024694	3	13	5
364:	cortical actin cytoskeleton organization	0.00024694	3	13	5
366:	tetrapyrrole biosynthetic process	0.000483148	3	16	5
366:	pigment metabolic process	0.0025165	3	27	5
366:	porphyrin biosynthetic process	0.000483148	3	16	5
366:	tetrapyrrole metabolic process	0.000586529	3	17	5
366:	heme biosynthetic process	0.000483148	3	16	5
366:	porphyrin metabolic process	0.000586529	3	17	5
366:	pigment biosynthetic process	0.00223746	3	26	5
366:	heme metabolic process	0.000586529	3	17	5
367:	biological_process	0	4	5885	5
368:	cellular lipid metabolic process	0.000476729	5	260	5
368:	N-terminal protein myristoylation	1.47146e-09	4	5	5
368:	protein amino acid myristoylation	1.47146e-09	4	5	5
368:	protein amino acid acylation	0.000267449	4	70	5
368:	lipid metabolic process	0.000692471	5	280	5
368:	N-terminal protein lipidation	1.47146e-09	4	5	5
368:	peptidyl-amino acid modification	7.66307e-05	5	181	5
368:	carboxylic acid metabolic process	0.00285313	5	371	5
368:	peptide or protein amino-terminal blocking	4.01162e-07	4	15	5
368:	fatty acid metabolic process	3.81592e-07	5	64	5
368:	protein myristoylation	1.47146e-09	4	5	5
368:	N-terminal protein amino acid modification	4.01162e-07	4	15	5
368:	lipoprotein metabolic process	7.91628e-05	4	52	5
368:	monocarboxylic acid metabolic process	1.73517e-05	5	135	5
368:	lipid transport	0.00913843	3	41	5
368:	protein amino acid lipidation	7.91628e-05	4	52	5
368:	lipoprotein biosynthetic process	7.91628e-05	4	52	5
368:	organic acid metabolic process	0.00309276	5	377	5
372:	ammonium transport	1.72994e-05	3	6	5
372:	organic cation transport	1.72994e-05	3	6	5
372:	nitrogen utilization	7.26018e-05	3	9	5
373:	biological_process	0	4	5885	5
374:	biological_process	0	4	5885	5
375:	gluconeogenesis	0.000586529	3	17	5
375:	pyruvate metabolic process	0.0025165	3	27	5
375:	glycolysis	0.00426184	3	32	5
375:	monosaccharide biosynthetic process	0.00223746	3	26	5
375:	hexose biosynthetic process	0.000982546	3	20	5
376:	biological_process	0	4	5885	5
377:	folic acid and derivative metabolic process	0.000190002	3	12	5
377:	group transfer coenzyme metabolic process	0.00386328	3	31	5
377:	folic acid and derivative biosynthetic process	0.000142538	3	11	5
380:	nitrogen compound biosynthetic process	0.00430259	4	139	5
380:	amine biosynthetic process	0.00417936	4	138	5
380:	amino acid biosynthetic process	0.00328598	4	130	5
380:	nitrogen compound metabolic process	0.000916045	5	296	5
381:	biological_process	0	4	5885	5
384:	biological_process	0	3	5885	5
385:	chromosome organization	0.00343704	5	385	5
386:	conjugation	0.00262888	4	123	5
386:	conjugation with cellular fusion	0.00230066	4	119	5
386:	cell cycle arrest	1.45536e-07	4	12	5
386:	cell cycle process	0.00887361	5	465	5
386:	cell cycle arrest in response to pheromone	2.0592e-08	4	8	5
386:	sexual reproduction	0.000262628	5	231	5
386:	multi-organism process	0.00482289	4	143	5
386:	reproduction	0.00305174	5	376	5
386:	response to pheromone during conjugation with cellular fusion	0.000107341	4	56	5
386:	response to pheromone	0.00118588	4	101	5
388:	phospholipid metabolic process	0.00155504	4	108	5
388:	phospholipid catabolic process	6.17593e-08	4	10	5
388:	cellular lipid catabolic process	5.14937e-06	4	27	5
388:	lipid catabolic process	3.27743e-05	4	42	5
388:	membrane lipid metabolic process	0.00405878	4	137	5
388:	membrane lipid catabolic process	9.70371e-08	4	11	5
389:	biological_process	0	3	5885	5
394:	nucleobase, nucleoside, nucleotide and nucleic acid transport	0.00371261	4	134	5
401:	biological_process	0	3	5885	4
405:	biological_process	0	3	5885	4
406:	biological_process	0	3	5885	4
408:	biological_process	0	3	5885	4
409:	biological_process	0	3	5885	4
409:	spliceosome assembly	0.000393872	3	20	4
410:	cellular alcohol metabolic process	0.00445976	4	208	4
410:	anatomical structure morphogenesis	0.00472463	4	211	4
410:	sterol transport	1.07137e-07	4	16	4
410:	secretion	2.67917e-05	4	59	4
410:	establishment or maintenance of cell polarity	0.000392809	4	114	4
410:	sterol metabolic process	8.77081e-06	4	45	4
410:	steroid metabolic process	1.24724e-05	4	49	4
410:	maintenance of cell polarity	4.12065e-09	4	8	4
410:	secretion by cell	2.67917e-05	4	59	4
410:	membrane invagination	0.000608363	4	127	4
410:	cellular component morphogenesis	0.00472463	4	211	4
410:	lipid transport	5.96141e-06	4	41	4
410:	cell morphogenesis	0.00143395	4	157	4
410:	membrane organization	0.00876504	4	246	4
410:	exocytosis	1.14542e-05	4	48	4
410:	anatomical structure development	0.00472463	4	211	4
410:	endocytosis	0.000125006	4	86	4
412:	biological_process	0	3	5885	4
413:	arginine metabolic process	0.00019358	3	16	4
413:	amino acid metabolic process	0.00806974	4	241	4
[truncated: 218 more rows]

## Sheet: pombe
species: S. pombe
Module number	GO annotation	Bonferroni corrected p-value	Found in module	Found in GO	module size
1:	RNA modification	3.89473e-05	21	74	351
1:	RNA processing	5.0413e-27	96	398	351
1:	maturation of SSU-rRNA	8.66103e-09	16	28	351
1:	nucleobase, nucleoside, nucleotide and nucleic acid metabolic process	9.67197e-15	149	1130	351
1:	ncRNA processing	4.69634e-37	82	224	351
1:	ncRNA metabolic process	1.46968e-32	84	265	351
1:	ribonucleoprotein complex biogenesis	1.03417e-31	81	252	351
1:	transcription from RNA polymerase I promoter	0.000523069	12	29	351
1:	macromolecule metabolic process	4.02123e-06	200	2092	351
1:	ribosome biogenesis	1.93837e-34	80	228	351
1:	biopolymer metabolic process	3.27841e-07	200	2042	351
1:	cellular biopolymer metabolic process	9.07412e-08	198	1990	351
1:	tRNA modification	1.38e-05	19	58	351
1:	cellular component biogenesis	7.31328e-14	93	554	351
1:	ribosomal large subunit biogenesis	0.00800779	9	20	351
1:	tRNA processing	4.33108e-08	26	82	351
1:	cellular macromolecule metabolic process	1.10515e-06	198	2038	351
1:	biopolymer methylation	0.00677552	16	61	351
1:	transcription from RNA polymerase III promoter	0.00484665	11	29	351
1:	methylation	0.00677552	16	61	351
1:	rRNA metabolic process	3.35252e-23	55	152	351
1:	tRNA metabolic process	4.9798e-05	28	125	351
1:	gene expression	8.31857e-23	155	1015	351
1:	rRNA processing	1.99452e-22	54	151	351
1:	RNA metabolic process	8.61237e-26	135	756	351
2:	regulation of cell cycle process	0.00198303	12	86	121
2:	cellular metabolic process	3.67921e-15	109	2684	121
2:	phosphorylation	3.38082e-125	96	176	121
2:	biopolymer modification	1.90301e-65	98	628	121
2:	phosphate metabolic process	5.45767e-114	97	223	121
2:	signal transduction	3.49491e-68	81	313	121
2:	regulation of cell cycle	4.5815e-13	33	252	121
2:	negative regulation of cell cycle	0.00151901	9	43	121
2:	protein amino acid phosphorylation	1.78622e-149	96	123	121
2:	macromolecule metabolic process	5.53301e-25	108	2092	121
2:	protein modification process	8.7468e-71	98	558	121
2:	cell division	0.000126644	22	243	121
2:	regulation of cellular process	1.5346e-50	98	882	121
2:	regulation of mitotic cell cycle	1.50816e-11	25	151	121
2:	cellular protein metabolic process	6.59252e-43	99	1087	121
2:	cytokinesis	1.18203e-06	18	123	121
2:	biopolymer metabolic process	4.69981e-26	108	2042	121
2:	phosphorus metabolic process	5.45767e-114	97	223	121
2:	cell communication	2.8553e-63	81	355	121
2:	cell cycle checkpoint	0.000951981	13	96	121
2:	cellular biopolymer metabolic process	3.35133e-27	108	1990	121
2:	regulation of cellular component organization	0.000878947	15	129	121
2:	biological regulation	6.16327e-44	99	1061	121
2:	metabolic process	2.38613e-14	109	2736	121
2:	MAPKKK cascade	6.25282e-12	12	20	121
2:	cellular macromolecule metabolic process	3.84663e-26	108	2038	121
2:	intracellular signaling cascade	3.24609e-15	32	200	121
2:	stress-activated protein kinase signaling pathway	0.00191393	6	15	121
2:	protein kinase cascade	1.42967e-11	12	21	121
2:	response to pheromone	0.000668986	8	29	121
2:	protein metabolic process	8.08023e-41	99	1142	121
2:	cell morphogenesis	0.00529038	11	78	121
2:	post-translational protein modification	5.32733e-82	97	422	121
2:	primary metabolic process	1.48507e-17	109	2538	121
2:	developmental process	0.00267707	18	200	121
2:	regulation of biological process	4.67993e-50	98	892	121
2:	response to chemical stimulus	0.00280544	17	180	121
2:	regulation of cytokinesis	0.0051198	8	37	121
3:	Arp2/3 complex-mediated actin nucleation	0.00268131	4	6	83
3:	cortical cytoskeleton organization	0.00361871	6	23	83
3:	cortical actin cytoskeleton organization	0.00361871	6	23	83
6:	ncRNA processing	0.0050492	13	224	61
6:	ncRNA metabolic process	0.00585541	14	265	61
7:	cellular metabolic process	0.00148627	49	2684	58
7:	purine ribonucleoside monophosphate biosynthetic process	5.40075e-05	6	17	58
7:	ribonucleoside monophosphate metabolic process	2.25933e-06	7	19	58
7:	ribonucleotide metabolic process	6.52814e-05	8	44	58
7:	purine nucleotide metabolic process	0.00339385	7	50	58
7:	cellular amino acid and derivative metabolic process	0.00073774	13	200	58
7:	amino acid metabolic process	0.000379547	13	189	58
7:	nitrogen compound biosynthetic process	0.00394484	9	99	58
7:	purine ribonucleotide biosynthetic process	0.000827961	7	41	58
7:	carboxylic acid metabolic process	0.00348798	14	268	58
7:	amine biosynthetic process	0.00394484	9	99	58
7:	purine nucleoside monophosphate metabolic process	1.43976e-06	7	18	58
7:	nucleotide metabolic process	1.41901e-05	11	93	58
7:	purine nucleoside monophosphate biosynthetic process	5.40075e-05	6	17	58
7:	purine ribonucleotide metabolic process	0.000984701	7	42	58
7:	metabolic process	0.00316551	49	2736	58
7:	cellular amine metabolic process	0.000983883	13	205	58
7:	ribonucleotide biosynthetic process	5.38909e-05	8	43	58
7:	ribonucleoside monophosphate biosynthetic process	8.02914e-05	6	18	58
7:	nucleotide biosynthetic process	3.49411e-05	9	58	58
7:	cellular nitrogen compound metabolic process	0.00137493	13	211	58
7:	nucleoside monophosphate biosynthetic process	0.000116306	6	19	58
7:	purine nucleotide biosynthetic process	0.00137388	7	44	58
7:	amino acid biosynthetic process	0.00191797	9	91	58
7:	primary metabolic process	0.000157276	49	2538	58
7:	nucleoside monophosphate metabolic process	3.44494e-06	7	20	58
7:	purine ribonucleoside monophosphate metabolic process	1.43976e-06	7	18	58
7:	nucleoside phosphate metabolic process	1.41901e-05	11	93	58
7:	GMP metabolic process	0.00386206	3	3	58
7:	organic acid metabolic process	0.00348798	14	268	58
7:	nucleobase, nucleoside and nucleotide metabolic process	2.97349e-05	12	125	58
7:	nitrogen compound metabolic process	0.00170786	13	215	58
8:	regulation of ARF protein signal transduction	0.000206913	5	13	48
9:	negative regulation of transcription by carbon catabolites	0.00559659	4	11	47
9:	negative regulation of transcription by glucose	0.00559659	4	11	47
9:	regulation of transcription by glucose	0.00833738	4	12	47
11:	cellular metabolic process	0.00323993	35	2684	39
11:	cellular biosynthetic process	4.34588e-12	33	1203	39
11:	cellular macromolecule biosynthetic process	4.94013e-14	31	863	39
11:	macromolecule metabolic process	0.000673729	32	2092	39
11:	cellular protein metabolic process	4.6234e-11	31	1087	39
11:	biopolymer metabolic process	0.000345423	32	2042	39
11:	translation	1.01926e-24	30	343	39
11:	cellular biopolymer metabolic process	0.00016859	32	1990	39
11:	biopolymer biosynthetic process	1.11994e-15	31	761	39
11:	metabolic process	0.00585356	35	2736	39
11:	cellular macromolecule metabolic process	0.000327151	32	2038	39
11:	biosynthetic process	4.955e-12	33	1208	39
11:	macromolecule biosynthetic process	4.94013e-14	31	863	39
11:	gene expression	8.69838e-11	30	1015	39
11:	protein metabolic process	1.9575e-10	31	1142	39
11:	primary metabolic process	0.000567183	35	2538	39
11:	cellular biopolymer biosynthetic process	1.11994e-15	31	761	39
13:	polyamine transport	9.58734e-18	9	9	31
13:	transport	5.3677e-07	21	820	31
13:	localization	1.7724e-05	21	984	31
13:	pyridoxal transport	0.000562612	3	3	31
13:	spermine transport	8.75734e-11	6	6	31
13:	pyridoxamine transport	0.000562612	3	3	31
13:	amine transport	2.04126e-08	9	50	31
13:	transmembrane transport	7.43123e-16	21	301	31
13:	establishment of localization	9.17647e-07	21	843	31
13:	vitamin B6 transport	0.000562612	3	3	31
13:	spermidine transport	8.75734e-11	6	6	31
13:	pyridoxine transport	0.000562612	3	3	31
15:	translation	0.0004055	12	343	29
16:	actin cortical patch assembly	1.45637e-06	6	19	29
16:	membrane invagination	3.93859e-08	8	37	29
16:	cortical cytoskeleton organization	5.33374e-06	6	23	29
16:	membrane organization	0.000420176	8	114	29
16:	vesicle-mediated transport	0.00377129	10	271	29
16:	cortical actin cytoskeleton organization	5.33374e-06	6	23	29
16:	endocytosis	3.93859e-08	8	37	29
17:	chromatin modification	1.89948e-13	16	188	27
17:	DNA metabolic process	0.000296622	11	290	27
17:	response to DNA damage stimulus	0.000158025	10	210	27
17:	positive regulation of transcription from RNA polymerase II promoter	0.00146421	5	32	27
17:	positive regulation of transcription, DNA-dependent	0.00755626	5	44	27
17:	positive regulation of RNA metabolic process	0.00755626	5	44	27
17:	cellular response to DNA damage stimulus	4.20873e-05	10	183	27
17:	regulation of transcription from RNA polymerase II promoter	0.00237733	7	105	27
17:	organelle organization	0.00236397	16	856	27
17:	establishment or maintenance of chromatin architecture	1.14237e-12	16	210	27
17:	DNA repair	7.83116e-06	10	154	27
17:	chromatin remodeling	1.17189e-15	16	138	27
17:	chromosome organization	4.52268e-09	16	354	27
18:	protein folding	5.24352e-12	12	85	26
19:	anatomical structure morphogenesis	0.00851301	6	84	26
19:	signal transduction	4.71004e-20	22	313	26
19:	small GTPase mediated signal transduction	5.74064e-27	18	60	26
19:	regulation of cellular process	3.73338e-10	22	882	26
19:	cytokinesis	0.00526206	7	123	26
19:	cell communication	7.95911e-19	22	355	26
19:	biological regulation	1.92478e-08	22	1061	26
19:	intracellular signaling cascade	1.93756e-20	20	200	26
19:	cellular component morphogenesis	0.00851301	6	84	26
19:	cell morphogenesis	0.00549179	6	78	26
19:	regulation of biological process	4.75486e-10	22	892	26
19:	anatomical structure development	0.00851301	6	84	26
21:	RNA processing	5.05402e-09	16	398	25
21:	nucleobase, nucleoside, nucleotide and nucleic acid metabolic process	4.95659e-05	19	1130	25
21:	ncRNA processing	3.81553e-07	12	224	25
21:	ncRNA metabolic process	2.71338e-06	12	265	25
21:	ribonucleoprotein complex biogenesis	1.18132e-10	15	252	25
21:	ribosome biogenesis	2.10746e-08	13	228	25
21:	cellular component biogenesis	1.09935e-05	15	554	25
21:	rRNA metabolic process	3.75584e-09	12	152	25
21:	gene expression	0.000761646	17	1015	25
21:	rRNA processing	3.46783e-09	12	151	25
21:	RNA metabolic process	7.74031e-06	17	756	25
22:	conjugation	1.94249e-06	8	72	24
22:	biological adhesion	5.51773e-18	10	15	24
22:	cell adhesion	5.51773e-18	10	15	24
22:	multi-organism process	1.94249e-06	8	72	24
23:	pentose metabolic process	1.99729e-05	5	17	23
23:	arabinose metabolic process	3.34585e-09	5	5	23
23:	oxidation reduction	0.0006268	6	62	23
23:	carbohydrate catabolic process	3.32471e-05	7	68	23
23:	cellular carbohydrate metabolic process	0.00579596	7	143	23
23:	alcohol catabolic process	0.00323245	5	44	23
23:	pentose catabolic process	2.00151e-08	5	6	23
23:	D-xylose metabolic process	2.00151e-08	5	6	23
23:	arabinose catabolic process	3.34585e-09	5	5	23
23:	cellular response to stimulus	2.23343e-05	15	656	23
23:	response to stress	4.35383e-05	15	688	23
23:	D-xylose catabolic process	3.34585e-09	5	5	23
23:	monosaccharide catabolic process	0.00152118	5	38	23
23:	cellular response to stress	1.57804e-05	15	640	23
23:	cellular carbohydrate catabolic process	1.71537e-05	7	62	23
23:	response to stimulus	0.00018343	15	763	23
25:	RNA processing	0.00628152	10	398	22
25:	ribonucleoprotein complex biogenesis	8.50855e-05	10	252	22
25:	ribosome biogenesis	0.000549499	9	228	22
25:	rRNA metabolic process	0.00623617	7	152	22
25:	rRNA processing	0.0059649	7	151	22
26:	organic acid transport	3.3749e-17	12	42	22
26:	amino acid transport	3.86279e-18	12	36	22
26:	amine transport	3.65049e-16	12	50	22
26:	carboxylic acid transport	3.3749e-17	12	42	22
26:	transmembrane transport	1.72647e-06	12	301	22
28:	cellular biopolymer catabolic process	4.72853e-05	9	182	21
28:	modification-dependent protein catabolic process	0.000305554	8	158	21
28:	biopolymer catabolic process	0.000800054	10	338	21
28:	ubiquitin-dependent protein catabolic process	0.000305554	8	158	21
28:	modification-dependent macromolecule catabolic process	0.000371374	8	162	21
28:	protein catabolic process	1.54817e-05	10	224	21
28:	proteolysis involved in cellular protein catabolic process	1.98902e-05	9	165	21
28:	cellular protein catabolic process	2.33312e-05	9	168	21
28:	proteolysis	1.29876e-05	10	220	21
28:	cellular macromolecule catabolic process	0.0074789	9	328	21
28:	macromolecule catabolic process	0.00284047	10	387	21
29:	pyruvate metabolic process	3.01419e-05	5	21	20
29:	monocarboxylic acid metabolic process	3.77947e-05	7	81	20
30:	nicotinamide mononucleotide transport	3.86716e-07	4	4	19
30:	cofactor transport	4.81462e-05	4	9	19
30:	transmembrane transport	1.58501e-07	12	301	19
34:	glucan metabolic process	0.00287565	4	25	17
34:	beta-glucan biosynthetic process	0.000421539	4	16	17
34:	beta-glucan metabolic process	0.0005501	4	17	17
34:	1,3-beta-glucan biosynthetic process	7.72307e-05	4	11	17
34:	1,3-beta-glucan metabolic process	0.000115606	4	12	17
34:	cellular glucan metabolic process	0.00287565	4	25	17
34:	polysaccharide biosynthetic process	0.00914866	4	33	17
34:	glucan biosynthetic process	0.00242057	4	24	17
34:	cellular polysaccharide biosynthetic process	0.00914866	4	33	17
37:	transport	5.97376e-10	16	820	16
37:	intracellular transport	5.11057e-09	14	533	16
37:	localization	1.13205e-08	16	984	16
37:	mitochondrial transport	8.61206e-20	14	95	16
37:	cofactor transport	0.0058194	3	9	16
37:	transmembrane transport	1.32861e-14	15	301	16
37:	establishment of localization	9.33735e-10	16	843	16
37:	establishment of localization in cell	1.18081e-08	14	566	16
37:	cellular localization	2.74387e-07	14	710	16
39:	disaccharide biosynthetic process	4.34328e-10	5	5	16
39:	trehalose metabolic process	9.08757e-09	5	7	16
39:	disaccharide metabolic process	1.98468e-07	5	11	16
39:	carbohydrate biosynthetic process	0.0016531	5	57	16
39:	cellular carbohydrate biosynthetic process	0.0016531	5	57	16
39:	cellular response to stimulus	6.56739e-05	12	656	16
39:	response to stress	0.000113771	12	688	16
39:	cellular response to stress	4.93616e-05	12	640	16
39:	trehalose biosynthetic process	4.34328e-10	5	5	16
39:	response to stimulus	0.00037311	12	763	16
41:	protein folding	0.00856906	5	85	15
41:	cellular response to stimulus	0.00580704	10	656	15
41:	response to stress	0.00907702	10	688	15
41:	cellular response to stress	0.00460319	10	640	15
43:	cellular amino acid and derivative metabolic process	5.36826e-08	10	200	15
43:	amino acid metabolic process	3.03915e-08	10	189	15
43:	tRNA aminoacylation	1.31931e-06	6	37	15
43:	carboxylic acid metabolic process	9.96531e-07	10	268	15
43:	tRNA aminoacylation for protein translation	1.31931e-06	6	37	15
43:	cellular amine metabolic process	6.8785e-08	10	205	15
43:	cellular nitrogen compound metabolic process	9.18601e-08	10	211	15
43:	tRNA metabolic process	7.21328e-05	7	125	15
43:	amino acid activation	1.31931e-06	6	37	15
43:	organic acid metabolic process	9.96531e-07	10	268	15
43:	nitrogen compound metabolic process	1.10874e-07	10	215	15
45:	translation	0.000113872	9	343	14
50:	biopolymer modification	5.37821e-08	13	628	14
50:	protein modification process	1.15574e-08	13	558	14
50:	cellular protein metabolic process	6.41659e-05	13	1087	14
50:	protein modification by small protein conjugation or removal	4.2259e-16	13	153	14
50:	protein ubiquitination	4.16557e-13	11	113	14
50:	protein modification by small protein conjugation	6.32806e-17	13	133	14
50:	proteasomal ubiquitin-dependent protein catabolic process	0.00906267	5	93	14
50:	proteasomal protein catabolic process	0.00906267	5	93	14
50:	protein metabolic process	0.000120761	13	1142	14
50:	post-translational protein modification	3.00456e-10	13	422	14
53:	protein amino acid acylation	0.000282721	5	51	13
53:	protein palmitoylation	7.66809e-10	5	6	13
53:	lipoprotein metabolic process	1.58638e-06	6	45	13
53:	protein amino acid lipidation	1.58638e-06	6	45	13
53:	protein amino acid palmitoylation	7.66809e-10	5	6	13
53:	lipoprotein biosynthetic process	1.58638e-06	6	45	13
54:	protein folding	4.1337e-11	9	85	12
61:	cellular polysaccharide metabolic process	4.80887e-11	8	48	12
61:	carbohydrate metabolic process	1.00187e-05	8	212	12
61:	cellular catabolic process	0.000217923	9	467	12
61:	cellular biopolymer catabolic process	2.9549e-06	8	182	12
61:	carbohydrate catabolic process	9.28639e-10	8	68	12
61:	polysaccharide metabolic process	8.09742e-11	8	51	12
61:	cellular carbohydrate metabolic process	4.22853e-07	8	143	12
61:	biopolymer catabolic process	1.24212e-05	9	338	12
61:	fungal-type cell wall biogenesis	0.00579826	4	43	12
61:	polysaccharide catabolic process	3.16721e-15	8	17	12
61:	catabolic process	0.000619474	9	526	12
61:	cellular carbohydrate catabolic process	4.26588e-10	8	62	12
61:	cellular macromolecule catabolic process	9.50224e-06	9	328	12
61:	cellular polysaccharide catabolic process	3.92078e-16	8	14	12
61:	macromolecule catabolic process	4.14036e-05	9	387	12
63:	macromolecular complex subunit organization	2.18732e-05	8	267	11
63:	tubulin complex assembly	1.30832e-16	8	14	11
63:	cellular protein metabolic process	0.00511299	10	1087	11
63:	cellular macromolecular complex subunit organization	7.90232e-06	8	235	11
63:	protein folding	1.04773e-11	9	85	11
63:	cellular component assembly	4.8307e-05	8	295	11
63:	cellular component biogenesis	0.00673825	8	554	11
63:	macromolecular complex assembly	4.17659e-06	8	217	11
63:	organelle organization	0.000487847	10	856	11
63:	protein complex biogenesis	9.1133e-09	8	102	11
63:	cellular component organization	0.00622148	10	1109	11
63:	cellular protein complex assembly	3.24228e-09	8	90	11
63:	cellular macromolecular complex assembly	3.09053e-06	8	209	11
63:	protein metabolic process	0.0082888	10	1142	11
63:	anatomical structure formation	4.8307e-05	8	295	11
63:	cytoskeleton organization	3.33587e-06	8	211	11
63:	protein complex assembly	9.1133e-09	8	102	11
64:	regulation of primary metabolic process	0.000873655	8	426	11
64:	chromatin silencing at silent mating-type cassette	0.000876441	4	30	11
64:	gene silencing by RNA	0.000236047	4	22	11
64:	negative regulation of transcription, DNA-dependent	0.00779889	5	120	11
64:	regulation of biosynthetic process	0.00036409	8	381	11
64:	negative regulation of RNA metabolic process	0.0081268	5	121	11
64:	regulation of macromolecule metabolic process	0.000781876	8	420	11
64:	regulation of gene expression	0.000104005	8	325	11
64:	regulation of nucleobase, nucleoside, nucleotide and nucleic acid metabolic process	0.00024348	8	362	11
64:	regulation of RNA metabolic process	3.99259e-05	8	288	11
64:	gene silencing	0.00185392	5	90	11
64:	regulation of cellular biosynthetic process	0.000356648	8	380	11
64:	chromatin silencing at centromere	0.00663316	4	49	11
64:	regulation of transcription, DNA-dependent	3.37792e-05	8	282	11
64:	regulation of gene expression, epigenetic	0.0016559	5	88	11
64:	regulation of cellular metabolic process	0.000826662	8	423	11
64:	chromatin silencing by small RNA	0.00583622	3	13	11
64:	negative regulation of transcription	0.0081268	5	121	11
64:	regulation of transcription	4.96211e-05	8	296	11
64:	regulation of metabolic process	0.00101046	8	434	11
64:	negative regulation of gene expression, epigenetic	0.00139067	5	85	11
64:	chromatin silencing	0.00139067	5	85	11
64:	regulation of macromolecule biosynthetic process	0.000308148	8	373	11
65:	DNA replication	0.000126601	6	113	11
65:	DNA-dependent DNA replication	3.40442e-05	6	91	11
67:	DNA metabolic process	8.31719e-07	9	290	11
67:	nucleobase, nucleoside, nucleotide and nucleic acid metabolic process	0.00747516	10	1130	11
67:	interphase of mitotic cell cycle	1.21166e-06	6	53	11
67:	DNA replication	1.50374e-10	9	113	11
67:	biopolymer biosynthetic process	0.00440288	9	761	11
67:	mitotic cell cycle	0.00167837	6	174	11
67:	S phase of mitotic cell cycle	9.37319e-11	6	13	11
67:	S phase	9.37319e-11	6	13	11
67:	interphase	2.12704e-06	6	58	11
67:	DNA-dependent DNA replication	1.99008e-11	9	91	11
67:	DNA replication initiation	1.00008e-15	9	33	11
67:	cellular biopolymer biosynthetic process	0.00440288	9	761	11
69:	cellular amino acid and derivative metabolic process	0.00382651	6	200	11
69:	amino acid metabolic process	0.00273949	6	189	11
69:	tRNA aminoacylation	0.00209569	4	37	11
69:	carboxylic acid metabolic process	0.000827873	7	268	11
69:	aspartyl-tRNA aminoacylation	3.29248e-08	4	4	11
69:	tRNA aminoacylation for protein translation	0.00209569	4	37	11
69:	cellular amine metabolic process	0.00442629	6	205	11
69:	cellular nitrogen compound metabolic process	0.00524604	6	211	11
69:	amino acid activation	0.00209569	4	37	11
69:	organic acid metabolic process	0.000827873	7	268	11
69:	nitrogen compound metabolic process	0.00585892	6	215	11
71:	cell cycle phase	0.0017557	7	299	11
71:	cytoskeleton-dependent intracellular transport	0.000656281	4	28	11
71:	M phase of meiotic cell cycle	2.1937e-05	7	159	11
71:	meiotic cell cycle	2.29242e-05	7	160	11
71:	cell cycle process	0.00555863	7	354	11
71:	synapsis	1.15189e-08	5	10	11
71:	chromosome organization involved in meiosis	1.15189e-08	5	10	11
71:	horsetail nuclear movement	4.12541e-06	4	9	11
71:	M phase	0.000603778	7	256	11
71:	nuclear migration	2.33057e-05	4	13	11
71:	DNA recombination	4.14774e-05	6	94	11
71:	nuclear migration along microtubule	1.07805e-05	4	11	11
71:	microtubule-based movement	0.000563157	4	27	11
71:	nucleus localization	9.91856e-05	4	18	11
71:	establishment of nucleus localization	9.91856e-05	4	18	11
71:	meiosis I	7.71058e-08	7	72	11
71:	meiosis	2.1937e-05	7	159	11
72:	regulation of Rho protein signal transduction	0.000125495	4	19	11
72:	regulation of hydrolase activity	0.00260407	4	39	11
72:	regulation of cell communication	0.00147503	5	86	11
72:	regulation of Ras GTPase activity	0.00100516	4	31	11
72:	regulation of GTPase activity	0.00147652	4	34	11
72:	regulation of signal transduction	0.00139067	5	85	11
72:	regulation of Rho GTPase activity	1.07805e-05	4	11	11
74:	generation of precursor metabolites and energy	4.75504e-06	7	128	11
74:	phosphorylation	4.47073e-05	7	176	11
74:	phosphate metabolic process	0.000232472	7	223	11
74:	mitochondrial electron transport, ubiquinol to cytochrome c	4.12541e-06	4	9	11
74:	oxidation reduction	3.21946e-06	6	62	11
74:	ATP synthesis coupled electron transport	1.00968e-09	6	18	11
74:	electron transport chain	9.57468e-09	6	25	11
74:	phosphorus metabolic process	0.000232472	7	223	11
74:	oxidative phosphorylation	8.23992e-10	7	39	11
74:	respiratory electron transport chain	7.283e-09	6	24	11
74:	energy derivation by oxidation of organic compounds	2.91041e-06	6	61	11
74:	cellular respiration	1.90865e-06	6	57	11
74:	mitochondrial ATP synthesis coupled electron transport	1.00968e-09	6	18	11
75:	transmembrane transport	5.66686e-05	8	301	11
76:	fatty acid metabolic process	0.00209569	4	37	11
77:	transposition	8.25095e-05	3	4	11
77:	DNA integration	2.06521e-05	3	3	11
77:	RNA-dependent DNA replication	0.00114962	3	8	11
79:	sulfur compound biosynthetic process	9.99688e-05	4	20	10
79:	methionine metabolic process	0.000182184	4	23	10
79:	sulfur metabolic process	0.00390828	4	48	10
79:	sulfur amino acid biosynthetic process	4.92489e-05	4	17	10
79:	methionine biosynthetic process	0.00327334	3	12	10
79:	sulfur amino acid metabolic process	0.000560057	4	30	10
79:	aspartate family amino acid metabolic process	0.00358604	4	47	10
81:	oxidation reduction	0.000154614	5	62	10
82:	transport	3.4013e-05	10	820	10
82:	localization	0.000212548	10	984	10
82:	monosaccharide transport	2.49774e-14	6	6	10
82:	carbohydrate transport	3.57194e-17	8	14	10
82:	transmembrane transport	1.37238e-09	10	301	10
82:	establishment of localization	4.49197e-05	10	843	10
86:	mating type switching	6.32594e-05	4	18	10
86:	cell cycle phase	1.54563e-05	8	299	10
86:	DNA metabolic process	1.21086e-05	8	290	10
86:	recombinational repair	6.806e-06	5	34	10
86:	M phase of meiotic cell cycle	9.56418e-08	8	159	10
86:	reciprocal meiotic recombination	2.60758e-07	6	47	10
86:	meiotic cell cycle	1.00639e-07	8	160	10
86:	double-strand break repair	1.82231e-05	5	41	10
86:	cell cycle process	5.93208e-05	8	354	10
86:	reproductive developmental process	0.000182184	4	23	10
86:	meiotic joint molecule formation	3.13681e-07	4	6	10
86:	double-strand break repair via synthesis-dependent strand annealing	0.000149883	3	5	10
86:	strand invasion	1.50197e-05	3	3	10
86:	double-strand break repair via homologous recombination	2.91683e-06	5	29	10
86:	M phase	4.46322e-06	8	256	10
86:	meiotic gene conversion	0.000299452	3	6	10
86:	sex determination	0.000182184	4	23	10
86:	DNA recombination	1.94774e-07	7	94	10
86:	cell cycle	0.000190098	8	410	10
86:	mating type determination	0.000182184	4	23	10
86:	DNA recombinase assembly	0.000149883	3	5	10
86:	meiosis I	2.83602e-08	7	72	10
86:	meiosis	9.56418e-08	8	159	10
87:	biopolymer modification	0.00016707	9	628	10
87:	phosphate metabolic process	1.45932e-08	9	223	10
87:	signal transduction	2.22671e-05	8	313	10
87:	protein amino acid dephosphorylation	2.48318e-16	9	34	10
87:	protein modification process	5.80649e-05	9	558	10
87:	regulation of cellular process	0.0034263	9	882	10
87:	phosphorus metabolic process	1.45932e-08	9	223	10
87:	cell communication	6.06655e-05	8	355	10
87:	dephosphorylation	1.65652e-15	9	41	10
87:	post-translational protein modification	4.72596e-06	9	422	10
87:	regulation of biological process	0.00378588	9	892	10
89:	RNA processing	2.32682e-08	10	398	10
89:	RNA splicing, via transesterification reactions with bulged adenosine as nucleophile	3.28054e-11	9	115	10
89:	nucleobase, nucleoside, nucleotide and nucleic acid metabolic process	0.00085285	10	1130	10
89:	nuclear mRNA splicing, via spliceosome	3.28054e-11	9	115	10
89:	RNA splicing, via transesterification reactions	3.55582e-11	9	116	10
89:	RNA splicing	7.11999e-11	9	125	10
89:	mRNA metabolic process	9.59961e-09	9	213	10
89:	gene expression	0.000290254	10	1015	10
89:	RNA metabolic process	1.50207e-05	10	756	10
89:	mRNA processing	6.577e-10	9	159	10
93:	spindle assembly	0.00706007	3	17	9
96:	protein amino acid deacetylation	0.000109642	4	23	9
96:	histone deacetylation	0.000109642	4	23	9
98:	transport	0.000210201	9	820	9
98:	organic acid transport	2.79686e-13	8	42	9
98:	amino acid transport	7.17821e-14	8	36	9
98:	localization	0.00109261	9	984	9
98:	amine transport	1.27038e-12	8	50	9
98:	carboxylic acid transport	2.79686e-13	8	42	9
98:	transmembrane transport	2.35561e-08	9	301	9
98:	establishment of localization	0.000269949	9	843	9
99:	translation	0.000551905	7	343	9
99:	translational elongation	1.92315e-07	5	20	9
101:	oligosaccharide catabolic process	0.00172236	3	11	9
101:	oligosaccharide metabolic process	0.00706007	3	17	9
101:	cellular oligosaccharide catabolic process	4.20174e-05	3	4	9
101:	cellular oligosaccharide metabolic process	0.000878415	3	9	9
102:	DNA replication, removal of RNA primer	6.18318e-06	4	12	9
102:	DNA replication, Okazaki fragment processing	6.18318e-06	4	12	9
102:	DNA strand elongation during DNA replication	1.92315e-07	5	20	9
102:	DNA replication	0.00163579	5	113	9
102:	anatomical structure homeostasis	0.00510799	4	58	9
102:	telomere maintenance	0.00411603	4	55	9
102:	lagging strand elongation	1.60388e-08	5	13	9
102:	DNA strand elongation	4.16557e-07	5	23	9
102:	telomere organization	0.00411603	4	55	9
102:	DNA-dependent DNA replication	0.00055006	5	91	9
102:	RNA catabolic process	0.000268737	5	79	9
103:	chromatin remodeling	0.00444134	5	138	9
104:	positive regulation of ubiquitin-protein ligase activity	0.000366664	3	7	9
104:	regulation of ligase activity	1.24838e-05	4	14	9
104:	positive regulation of catalytic activity	0.0058194	3	16	9
104:	anaphase	0.000104949	3	5	9
104:	regulation of ubiquitin-protein ligase activity	8.92414e-06	4	13	9
104:	positive regulation of molecular function	0.00706007	3	17	9
104:	activation of anaphase-promoting complex activity	4.20174e-05	3	4	9
104:	positive regulation of ligase activity	0.000586136	3	8	9
105:	RNA processing	3.22834e-05	8	398	9
105:	RNA splicing, via transesterification reactions with bulged adenosine as nucleophile	1.38334e-09	8	115	9
105:	nuclear mRNA splicing, via spliceosome	1.38334e-09	8	115	9
105:	RNA splicing, via transesterification reactions	1.48554e-09	8	116	9
105:	RNA splicing	2.74581e-09	8	125	9
105:	mRNA metabolic process	2.11333e-07	8	213	9
105:	RNA metabolic process	0.00527257	8	756	9
105:	mRNA processing	1.96545e-08	8	159	9
107:	cellular catabolic process	0.00464501	7	467	9
107:	cellular biopolymer catabolic process	6.55954e-06	7	182	9
107:	regulation of cell cycle	0.00294249	6	252	9
107:	modification-dependent protein catabolic process	2.41493e-06	7	158	9
107:	biopolymer catabolic process	0.000498458	7	338	9
107:	ubiquitin-dependent protein catabolic process	2.41493e-06	7	158	9
107:	modification-dependent macromolecule catabolic process	2.88238e-06	7	162	9
107:	mitotic cell cycle	4.77646e-06	7	174	9
107:	protein catabolic process	2.82569e-05	7	224	9
107:	proteasomal ubiquitin-dependent protein catabolic process	5.49338e-08	7	93	9
107:	proteolysis involved in cellular protein catabolic process	3.28185e-06	7	165	9
107:	cellular protein catabolic process	3.72771e-06	7	168	9
107:	proteasomal protein catabolic process	5.49338e-08	7	93	9
107:	cell cycle	0.00189603	7	410	9
107:	proteolysis	2.49013e-05	7	220	9
107:	cellular macromolecule catabolic process	0.00040467	7	328	9
107:	macromolecule catabolic process	0.00127273	7	387	9
108:	histone H3-K4 methylation	0.000366664	3	7	9
108:	histone lysine methylation	0.000366664	3	7	9
110:	protein modification by small protein conjugation or removal	1.92301e-06	7	153	9
110:	protein ubiquitination	2.2236e-07	7	113	9
110:	protein modification by small protein conjugation	7.11149e-07	7	133	9
110:	post-translational protein modification	0.00231328	7	422	9
111:	transport	0.000210201	9	820	9
111:	cytoskeleton-dependent intracellular transport	3.28465e-18	9	28	9
111:	protein depolymerization	0.00020971	3	6	9
111:	intracellular transport	4.25106e-06	9	533	9
111:	microtubule depolymerization	4.20174e-05	3	4	9
111:	localization	0.00109261	9	984	9
111:	microtubule polymerization or depolymerization	0.00020971	3	6	9
111:	microtubule cytoskeleton organization	0.0011314	5	105	9
111:	microtubule-based movement	2.22887e-18	9	27	9
111:	microtubule-based process	8.42806e-12	9	127	9
111:	establishment of localization	0.000269949	9	843	9
111:	establishment of localization in cell	7.32873e-06	9	566	9
111:	cellular localization	5.7103e-05	9	710	9
112:	negative regulation of DNA replication initiation	0.000642125	4	35	9
112:	regulation of primary metabolic process	0.00246865	7	426	9
112:	nucleobase, nucleoside, nucleotide and nucleic acid metabolic process	0.0038131	9	1130	9
112:	regulation of biosynthetic process	0.00114243	7	381	9
112:	regulation of macromolecule metabolic process	0.00223876	7	420	9
112:	negative regulation of DNA metabolic process	0.00327513	4	52	9
112:	DNA replication	0.00163579	5	113	9
112:	regulation of nucleobase, nucleoside, nucleotide and nucleic acid metabolic process	0.000801894	7	362	9
112:	DNA replication checkpoint	0.000642125	4	35	9
112:	regulation of cellular biosynthetic process	0.00112186	7	380	9
112:	negative regulation of DNA replication	0.00236152	4	48	9
112:	regulation of DNA metabolic process	9.94213e-05	5	65	9
112:	regulation of cellular metabolic process	0.00235132	7	423	9
112:	regulation of DNA replication	4.21542e-05	5	55	9
112:	DNA-dependent DNA replication	0.00055006	5	91	9
112:	regulation of DNA replication initiation	0.000721812	4	36	9
112:	DNA integrity checkpoint	0.00510799	4	58	9
112:	regulation of metabolic process	0.00280616	7	434	9
112:	DNA replication initiation	0.000502633	4	33	9
112:	regulation of macromolecule biosynthetic process	0.000986491	7	373	9
117:	ribosome localization	0.00788947	3	20	8
117:	establishment of ribosome localization	0.00788947	3	20	8
117:	ribosome export from nucleus	0.00788947	3	20	8
120:	histone ubiquitination	0.00013987	3	6	8
120:	histone H2B ubiquitination	2.80158e-05	3	4	8
123:	chromosome segregation	1.75391e-06	7	186	8
123:	response to pheromone	6.53385e-07	5	29	8
123:	response to chemical stimulus	0.00758855	5	180	8
128:	RNA modification	0.00768335	4	74	8
128:	biopolymer methylation	0.00351399	4	61	8
128:	methylation	0.00351399	4	61	8
128:	RNA methylation	8.71706e-05	4	25	8
128:	one-carbon compound metabolic process	0.00727272	4	73	8
129:	carbohydrate metabolic process	0.000363955	6	212	8
129:	protein amino acid O-linked glycosylation	0.00153168	3	12	8
129:	mannoprotein metabolic process	0.00039105	3	8	8
129:	glycosylation	3.56831e-07	6	68	8
129:	cellular macromolecule biosynthetic process	0.00195657	8	863	8
129:	glycoprotein metabolic process	4.27158e-07	6	70	8
129:	glycoprotein biosynthetic process	3.56831e-07	6	68	8
129:	cell wall macromolecule biosynthetic process	0.00114962	3	11	8
129:	cell wall glycoprotein biosynthetic process	0.000586136	3	9	8
129:	cell wall macromolecule metabolic process	0.00388716	3	16	8
129:	mannoprotein biosynthetic process	0.00039105	3	8	8
129:	cellular component macromolecule biosynthetic process	0.00114962	3	11	8
129:	macromolecule biosynthetic process	0.00195657	8	863	8
129:	biopolymer glycosylation	3.56831e-07	6	68	8
129:	cell wall mannoprotein biosynthetic process	0.00039105	3	8	8
129:	protein amino acid glycosylation	3.56831e-07	6	68	8
129:	protein amino acid mannosylation	4.39472e-09	5	12	8
129:	N-glycan processing	2.80158e-05	3	4	8
129:	protein amino acid N-linked glycosylation	5.93044e-06	5	44	8
129:	protein amino acid O-linked mannosylation	0.00039105	3	8	8
132:	arginine metabolic process	0.00253044	3	14	8
132:	urea metabolic process	4.87637e-07	4	8	8
132:	arginine catabolic process	2.80158e-05	3	4	8
132:	amino acid metabolic process	0.00966648	5	189	8
132:	cellular amide metabolic process	4.87637e-07	4	8	8
132:	glutamine family amino acid catabolic process	0.00565567	3	18	8
133:	regulation of histone methylation	0.00388716	3	16	8
133:	regulation of cellular protein metabolic process	0.00483749	4	66	8
133:	regulation of protein metabolic process	0.00687864	4	72	8
134:	cellular catabolic process	0.0011222	7	467	8
134:	cellular biopolymer catabolic process	0.000145512	6	182	8
134:	nuclear division	0.000209244	5	88	8
134:	modification-dependent protein catabolic process	6.20183e-05	6	158	8
134:	biopolymer catabolic process	0.000117553	7	338	8
134:	anaphase-promoting complex-dependent proteasomal ubiquitin-dependent protein catabolic process	9.97363e-12	6	14	8
134:	ubiquitin-dependent protein catabolic process	6.20183e-05	6	158	8
134:	protein modification by small protein conjugation or removal	5.10631e-05	6	153	8
134:	modification-dependent macromolecule catabolic process	7.21274e-05	6	162	8
134:	M phase of mitotic cell cycle	0.000221587	5	89	8
134:	mitotic metaphase/anaphase transition	4.74007e-08	5	18	8
134:	mitotic cell cycle	0.00641255	5	174	8
134:	protein catabolic process	0.00050623	6	224	8
134:	cyclin catabolic process	0.00198969	3	13	8
134:	protein ubiquitination	8.10936e-06	6	113	8
134:	protein modification by small protein conjugation	2.18542e-05	6	133	8
134:	proteasomal ubiquitin-dependent protein catabolic process	2.4636e-06	6	93	8
134:	mitosis	0.000186201	5	86	8
134:	proteolysis involved in cellular protein catabolic process	8.05757e-05	6	165	8
134:	cellular protein catabolic process	8.98296e-05	6	168	8
134:	organelle fission	0.000262133	5	92	8
134:	proteasomal protein catabolic process	2.4636e-06	6	93	8
134:	catabolic process	0.00256492	7	526	8
134:	proteolysis	0.000454438	6	220	8
134:	cellular macromolecule catabolic process	9.52587e-05	7	328	8
134:	macromolecule catabolic process	0.000302896	7	387	8
136:	cellular alcohol metabolic process	0.000530102	5	128	7
139:	mRNA catabolic process	0.00125095	4	56	7
139:	nuclear-transcribed mRNA catabolic process, deadenylation-dependent decay	1.34382e-05	4	19	7
139:	RNA catabolic process	0.00506083	4	79	7
139:	nuclear-transcribed mRNA catabolic process	0.000108463	4	31	7
144:	response to DNA damage stimulus	0.00632054	5	210	7
144:	cellular response to DNA damage stimulus	0.00318299	5	183	7
144:	DNA repair	0.00134255	5	154	7
144:	DNA synthesis during DNA repair	0.000958587	3	12	7
146:	chromosome segregation	0.00345214	5	186	7
148:	protein folding	6.66849e-05	5	85	7
153:	DNA integrity checkpoint	0.00144362	4	58	7
155:	nucleobase metabolic process	0.000180144	4	35	7
155:	heterocycle metabolic process	0.00367678	4	73	7
155:	cellular metabolic compound salvage	2.07302e-05	4	21	7
155:	cellular aromatic compound metabolic process	0.00189447	4	62	7
155:	pyrimidine salvage	1.22045e-07	4	7	7
155:	pyrimidine base metabolic process	1.34382e-05	4	19	7
156:	regulation of Rho protein signal transduction	2.41678e-08	5	19	7
156:	regulation of cell communication	7.07774e-05	5	86	7
156:	regulation of Ras protein signal transduction	1.11968e-05	5	60	7
156:	regulation of small GTPase mediated signal transduction	1.32575e-05	5	62	7
156:	regulation of signal transduction	6.66849e-05	5	85	7
156:	actin cortical patch localization	0.00124542	3	13	7
158:	carbohydrate metabolic process	5.73601e-07	7	212	7
158:	protein amino acid galactosylation	1.32815e-18	7	8	7
158:	biopolymer modification	0.00122707	7	628	7
158:	glycosylation	1.60945e-10	7	68	7
158:	glycoprotein metabolic process	1.99018e-10	7	70	7
158:	protein modification process	0.000534264	7	558	7
158:	glycoprotein biosynthetic process	1.60945e-10	7	68	7
158:	fungal-type cell wall biogenesis	5.34979e-12	7	43	7
158:	cellular component biogenesis	0.000507886	7	554	7
158:	cell wall biogenesis	1.79117e-10	7	69	7
158:	biopolymer glycosylation	1.60945e-10	7	68	7
158:	protein amino acid glycosylation	1.60945e-10	7	68	7
164:	metal ion homeostasis	0.00875583	3	24	7
164:	metal ion transport	0.00125095	4	56	7
164:	chemical homeostasis	1.39603e-06	6	106	7
164:	cation homeostasis	8.6261e-07	6	98	7
164:	cation transport	8.6261e-07	6	98	7
164:	calcium ion transport	0.000366664	3	9	7
164:	cellular calcium ion homeostasis	0.000523492	3	10	7
164:	homeostatic process	3.75058e-05	6	182	7
164:	regulation of biological quality	0.00050326	6	280	7
164:	di-, tri-valent inorganic cation homeostasis	0.000998773	4	53	7
164:	transmembrane transport	0.000776692	6	301	7
164:	ion transport	3.13698e-06	6	121	7
164:	ion homeostasis	1.24218e-06	6	104	7
164:	calcium ion homeostasis	0.000523492	3	10	7
164:	cellular metal ion homeostasis	0.00875583	3	24	7
165:	regulation of cyclin-dependent protein kinase activity	3.21936e-11	6	20	7
165:	regulation of cell cycle	0.000267178	6	252	7
165:	regulation of kinase activity	3.12487e-10	6	28	7
165:	regulation of transferase activity	3.12487e-10	6	28	7
165:	regulation of protein kinase activity	3.12487e-10	6	28	7
165:	regulation of molecular function	5.46906e-07	6	91	7
165:	regulation of catalytic activity	4.14617e-07	6	87	7
171:	cell separation during cytokinesis	0.000108463	4	31	7
173:	chromatin modification	6.72898e-06	6	188	6
173:	regulation of specific transcription from RNA polymerase II promoter	0.00724359	3	27	6
173:	regulation of transcription from RNA polymerase II promoter	0.00692548	4	105	6
173:	establishment or maintenance of chromatin architecture	1.31831e-05	6	210	6
173:	regulation of gene-specific transcription	0.00904078	3	29	6
173:	chromatin remodeling	1.02194e-06	6	138	6
173:	chromosome organization	0.000311542	6	354	6
176:	cellular lipid metabolic process	8.40384e-06	6	195	6
176:	cellular catabolic process	0.00165918	6	467	6
176:	phospholipid metabolic process	4.48936e-08	6	83	6
176:	phospholipid catabolic process	9.99097e-15	6	9	6
176:	lipid metabolic process	9.50764e-06	6	199	6
176:	glycerophospholipid catabolic process	3.33032e-15	6	8	6
176:	cellular lipid catabolic process	2.10643e-11	6	25	6
176:	catabolic process	0.00340003	6	526	6
176:	lipid catabolic process	2.73836e-11	6	26	6
176:	membrane lipid metabolic process	1.50738e-07	6	101	6
176:	glycerophospholipid metabolic process	2.02472e-08	6	73	6
176:	membrane lipid catabolic process	2.49774e-14	6	10	6
180:	histone modification	0.0042465	4	93	6
180:	covalent chromatin modification	0.0042465	4	93	6
181:	regulation of hydrolase activity	3.41559e-07	5	39	6
181:	regulation of cell communication	2.04979e-05	5	86	6
181:	regulation of Ras protein signal transduction	3.22859e-06	5	60	6
181:	regulation of Rab protein signal transduction	7.66809e-10	5	13	6
181:	regulation of Ras GTPase activity	1.00932e-07	5	31	6
181:	regulation of molecular function	2.73483e-05	5	91	6
181:	regulation of GTPase activity	1.65209e-07	5	34	6
181:	regulation of small GTPase mediated signal transduction	3.82407e-06	5	62	6
181:	regulation of catalytic activity	2.17441e-05	5	87	6
181:	regulation of signal transduction	1.93094e-05	5	85	6
181:	regulation of Rab GTPase activity	7.66809e-10	5	13	6
182:	mitochondrial transport	3.40507e-05	5	95	6
184:	signal transduction	0.000148022	6	313	6
184:	cell communication	0.000316898	6	355	6
184:	TOR signaling pathway	2.71336e-06	4	16	6
184:	intracellular signaling cascade	9.80169e-06	6	200	6
186:	purine ribonucleoside triphosphate biosynthetic process	0.00439367	3	23	6
186:	nucleoside triphosphate biosynthetic process	0.00724359	3	27	6
186:	purine nucleoside triphosphate biosynthetic process	0.00570094	3	25	6
186:	purine ribonucleoside triphosphate metabolic process	0.00501908	3	24	6
186:	oxidative phosphorylation	0.000121725	4	39	6
186:	purine nucleoside triphosphate metabolic process	0.00644164	3	26	6
186:	ATP biosynthetic process	0.00330256	3	21	6
186:	ATP synthesis coupled proton transport	0.00330256	3	21	6
186:	transmembrane ion transport	0.00570094	3	25	6
186:	mitochondrial ATP synthesis coupled proton transport	0.00139368	3	16	6
186:	energy coupled proton transport, down electrochemical gradient	0.00330256	3	21	6
186:	ribonucleoside triphosphate metabolic process	0.00570094	3	25	6
186:	ATP metabolic process	0.0038223	3	22	6
186:	ribonucleoside triphosphate biosynthetic process	0.00501908	3	24	6
190:	cell division	0.00388179	5	243	6
190:	cytokinesis, contractile ring formation	0.00570094	3	25	6
190:	cytokinesis	0.000126382	5	123	6
190:	cytokinetic process	3.59155e-05	5	96	6
190:	actin cytoskeleton organization	0.00482682	4	96	6
190:	cytoskeleton organization	0.00191453	5	211	6
190:	actin filament-based process	0.00546434	4	99	6
190:	formation of actomyosin apparatus involved in cytokinesis	0.00570094	3	25	6
190:	actomyosin structure organization	0.00570094	3	25	6
195:	cellular lipid metabolic process	8.40384e-06	6	195	6
195:	lipid metabolic process	9.50764e-06	6	199	6
195:	steroid biosynthetic process	3.28356e-10	6	38	6
195:	lipid biosynthetic process	7.43335e-07	6	131	6
195:	steroid metabolic process	9.68775e-10	6	45	6
195:	lipid transport	3.54711e-06	4	17	6
198:	cellular polysaccharide metabolic process	1.01427e-06	5	48	6
198:	carbohydrate metabolic process	0.00196044	5	212	6
198:	glucan metabolic process	3.15922e-08	5	25	6
198:	alpha-glucan biosynthetic process	3.33932e-11	5	8	6
198:	polysaccharide metabolic process	1.39075e-06	5	51	6
198:	ascospore wall assembly	0.00240832	3	19	6
198:	cellular carbohydrate metabolic process	0.000270656	5	143	6
198:	external encapsulating structure organization	0.000819491	4	62	6
198:	cellular glucan metabolic process	3.15922e-08	5	25	6
198:	carbohydrate biosynthetic process	2.47646e-06	5	57	6
198:	polysaccharide biosynthetic process	1.40937e-07	5	33	6
198:	ascospore wall biogenesis	0.00240832	3	19	6
198:	glucan biosynthetic process	2.5278e-08	5	24	6
198:	cellular carbohydrate biosynthetic process	2.47646e-06	5	57	6
198:	cell wall biogenesis	0.00126712	4	69	6
198:	cellular polysaccharide biosynthetic process	1.40937e-07	5	33	6
198:	spore wall biogenesis	0.00240832	3	19	6
198:	alpha-glucan metabolic process	3.33932e-11	5	8	6
198:	spore wall assembly	0.00240832	3	19	6
198:	cell wall organization	0.000766867	4	61	6
199:	cellular catabolic process	0.00165918	6	467	6
199:	cellular biopolymer catabolic process	5.52414e-06	6	182	6
199:	modification-dependent protein catabolic process	2.33465e-06	6	158	6
199:	biopolymer catabolic process	0.000235569	6	338	6
199:	ubiquitin-dependent protein catabolic process	2.33465e-06	6	158	6
199:	modification-dependent macromolecule catabolic process	2.71901e-06	6	162	6
199:	protein catabolic process	1.95057e-05	6	224	6
199:	proteolysis involved in cellular protein catabolic process	3.04069e-06	6	165	6
199:	cellular protein catabolic process	3.39348e-06	6	168	6
199:	catabolic process	0.00340003	6	526	6
199:	proteolysis	1.74852e-05	6	220	6
199:	cellular macromolecule catabolic process	0.000196456	6	328	6
199:	macromolecule catabolic process	0.000533763	6	387	6
200:	oligosaccharide metabolic process	0.00169157	3	17	6
200:	polysaccharide catabolic process	0.00169157	3	17	6
200:	cellular polysaccharide catabolic process	0.000906707	3	14	6
203:	regulation of ARF protein signal transduction	7.66809e-10	5	13	6
203:	regulation of hydrolase activity	3.41559e-07	5	39	6
203:	regulation of cell communication	2.04979e-05	5	86	6
203:	regulation of Ras protein signal transduction	3.22859e-06	5	60	6
203:	regulation of ARF GTPase activity	3.57903e-12	5	6	6
203:	regulation of Ras GTPase activity	1.00932e-07	5	31	6
203:	regulation of molecular function	2.73483e-05	5	91	6
203:	regulation of GTPase activity	1.65209e-07	5	34	6
203:	regulation of small GTPase mediated signal transduction	3.82407e-06	5	62	6
203:	regulation of catalytic activity	2.17441e-05	5	87	6
203:	regulation of signal transduction	1.93094e-05	5	85	6
204:	positive regulation of macromolecule biosynthetic process	0.000312556	4	49	6
204:	regulation of transcription, meiotic	2.71336e-06	4	16	6
204:	positive regulation of transcription, DNA-dependent	0.000200579	4	44	6
204:	positive regulation of gene expression	0.000287133	4	48	6
204:	positive regulation of RNA metabolic process	0.000200579	4	44	6
204:	positive regulation of cellular biosynthetic process	0.000312556	4	49	6
204:	positive regulation of cellular process	0.00503279	4	97	6
204:	positive regulation of biological process	0.00524526	4	98	6
204:	positive regulation of nucleobase, nucleoside, nucleotide and nucleic acid metabolic process	0.000287133	4	48	6
204:	positive regulation of biosynthetic process	0.000312556	4	49	6
204:	positive regulation of transcription	0.000287133	4	48	6
204:	positive regulation of cellular metabolic process	0.000581215	4	57	6
204:	positive regulation of metabolic process	0.000624068	4	58	6
204:	positive regulation of macromolecule metabolic process	0.000624068	4	58	6
204:	positive regulation of transcription, meiotic	3.13681e-07	4	10	6
205:	cellular lipid metabolic process	8.40384e-06	6	195	6
205:	phosphoinositide-mediated signaling	3.54711e-06	4	17	6
205:	phospholipid metabolic process	4.48936e-08	6	83	6
205:	phosphoinositide dephosphorylation	3.57903e-12	5	6	6
205:	phosphate metabolic process	0.00252581	5	223	6
205:	inositol lipid-mediated signaling	0.00020971	3	9	6
205:	lipid metabolic process	9.50764e-06	6	199	6
205:	phospholipid dephosphorylation	3.57903e-12	5	6	6
205:	lipid modification	1.19261e-09	5	14	6
205:	phosphorus metabolic process	0.00252581	5	223	6
205:	phosphatidylinositol metabolic process	2.03567e-06	4	15	6
205:	dephosphorylation	4.4442e-07	5	41	6
205:	second-messenger-mediated signaling	8.72587e-05	4	36	6
205:	phosphoinositide metabolic process	2.14205e-09	6	51	6
205:	vesicle-mediated transport	0.00669278	5	271	6
205:	membrane lipid metabolic process	1.50738e-07	6	101	6
205:	glycerophospholipid metabolic process	2.02472e-08	6	73	6
207:	lipid translocation	7.48052e-09	4	5	6
207:	lipid transport	3.68442e-09	5	17	6
207:	phospholipid translocation	1.49658e-09	4	4	6
207:	membrane organization	0.00963934	4	114	6
207:	vesicle-mediated transport	0.00669278	5	271	6
207:	phospholipid transport	1.50219e-10	5	10	6
209:	external encapsulating structure organization	0.000819491	4	62	6
209:	cell wall organization	0.000766867	4	61	6
213:	cytoskeleton-dependent intracellular transport	0.00810917	3	28	6
213:	macromolecular complex subunit organization	0.00621406	5	267	6
213:	cellular macromolecular complex subunit organization	0.0032834	5	235	6
213:	macromolecular complex assembly	0.00220332	5	217	6
213:	microtubule cytoskeleton organization	0.00692548	4	105	6
213:	protein complex biogenesis	4.88913e-05	5	102	6
213:	cellular protein complex assembly	2.585e-05	5	90	6
213:	cellular macromolecular complex assembly	0.00182529	5	209	6
213:	microtubule-based movement	0.00724359	3	27	6
213:	protein complex assembly	4.88913e-05	5	102	6
213:	protein polymerization	1.06699e-06	4	13	6
215:	tetracycline transport	2.50328e-06	3	3	6
215:	antibiotic transport	2.50328e-06	3	3	6
215:	response to drug	0.00169157	3	17	6
215:	response to antibiotic	2.50104e-05	3	5	6
215:	transmembrane transport	0.000116847	6	301	6
215:	drug transport	2.50104e-05	3	5	6
216:	phosphate transport	1.04627e-07	4	8	6
216:	inorganic anion transport	1.4933e-06	4	14	6
216:	anion transport	9.22669e-09	5	20	6
216:	ion transport	0.000116315	5	121	6
220:	translational elongation	0.00283204	3	20	6
222:	RNA modification	0.000567594	4	74	5
222:	pseudouridine synthesis	1.0466e-07	4	10	5
222:	tRNA modification	0.000209829	4	58	5
222:	tRNA processing	0.000861684	4	82	5
222:	tRNA metabolic process	0.00474136	4	125	5
223:	replication fork protection	0.0003569	3	13	5
223:	regulation of DNA metabolic process	0.000334463	4	65	5
224:	proteasomal ubiquitin-dependent protein catabolic process	0.00143587	4	93	5
224:	proteasomal protein catabolic process	0.00143587	4	93	5
237:	inorganic anion transport	0.0004541	3	14	5
237:	anion transport	0.00141963	3	20	5
237:	sulfate transport	5.00506e-06	3	4	5
240:	lipid transport	6.15297e-10	5	17	5
240:	phospholipid transport	2.50574e-11	5	10	5
241:	arginine metabolic process	0.0004541	3	14	5
241:	cellular amino acid and derivative metabolic process	0.00025213	5	200	5
241:	amino acid metabolic process	0.000189452	5	189	5
241:	glutamine family amino acid metabolic process	8.08613e-05	4	46	5
241:	nitrogen compound biosynthetic process	0.00184945	4	99	5
241:	carboxylic acid metabolic process	0.00110339	5	268	5
241:	amine biosynthetic process	0.00184945	4	99	5
241:	arginine biosynthetic process	0.000149883	3	10	5
241:	cellular amine metabolic process	0.000285615	5	205	5
241:	cellular nitrogen compound metabolic process	0.000330396	5	211	5
241:	glutamine family amino acid biosynthetic process	0.00165574	3	21	5
241:	amino acid biosynthetic process	0.00131479	4	91	5
241:	organic acid metabolic process	0.00110339	5	268	5
241:	nitrogen compound metabolic process	0.000363248	5	215	5
247:	purine ribonucleoside triphosphate biosynthetic process	0.00220342	3	23	5
247:	ribonucleotide metabolic process	6.72888e-05	4	44	5
247:	nucleoside triphosphate metabolic process	1.36146e-05	4	30	5
247:	purine nucleotide metabolic process	0.000114045	4	50	5
247:	nucleoside triphosphate biosynthetic process	0.00363483	3	27	5
247:	hydrogen transport	2.30245e-05	4	34	5
247:	purine nucleoside triphosphate biosynthetic process	0.00285987	3	25	5
247:	purine ribonucleoside triphosphate metabolic process	5.28398e-06	4	24	5
247:	monovalent inorganic cation transport	6.11815e-05	4	43	5
247:	nucleotide metabolic process	0.00143587	4	93	5
247:	cation transport	0.00177501	4	98	5
247:	purine nucleoside triphosphate metabolic process	7.4318e-06	4	26	5
247:	purine ribonucleotide metabolic process	5.54991e-05	4	42	5
247:	ATP biosynthetic process	0.00165574	3	21	5
247:	ATP synthesis coupled proton transport	0.00165574	3	21	5
247:	transmembrane ion transport	0.00285987	3	25	5
247:	energy coupled proton transport, down electrochemical gradient	0.00165574	3	21	5
247:	ribonucleoside triphosphate metabolic process	6.28945e-06	4	25	5
247:	ATP metabolic process	3.63869e-06	4	22	5
247:	proton transport	2.30245e-05	4	34	5
247:	ribonucleoside triphosphate biosynthetic process	0.00251744	3	24	5
247:	ion transport	0.00415895	4	121	5
247:	nucleoside phosphate metabolic process	0.00143587	4	93	5
247:	nucleobase, nucleoside and nucleotide metabolic process	0.00474136	4	125	5
248:	RNA modification	0.000567594	4	74	5
248:	tRNA modification	0.000209829	4	58	5
248:	tRNA processing	0.000861684	4	82	5
248:	tRNA metabolic process	0.00474136	4	125	5
249:	cytokinesis during cell cycle	0.00504073	3	30	5
251:	pentose metabolic process	0.000847557	3	17	5
251:	glucose 6-phosphate metabolic process	2.50104e-05	3	6	5
251:	NADPH regeneration	0.0003569	3	13	5
251:	glucose 6-phosphate utilization	5.00506e-06	3	4	5
251:	NADP metabolic process	0.0004541	3	14	5
251:	pentose-phosphate shunt, oxidative branch	2.50104e-05	3	6	5
251:	nicotinamide metabolic process	0.00251744	3	24	5
251:	pentose-phosphate shunt	0.0003569	3	13	5
251:	water-soluble vitamin metabolic process	0.000225053	4	59	5
251:	glucose catabolic process	0.00615444	3	32	5
251:	pyridine nucleotide metabolic process	0.00363483	3	27	5
251:	hexose catabolic process	0.00615444	3	32	5
251:	vitamin metabolic process	0.000225053	4	59	5
252:	histone demethylation	0.000149883	3	10	5
252:	protein amino acid dealkylation	0.000206027	3	11	5
252:	protein amino acid demethylation	0.000206027	3	11	5
254:	maintenance of fidelity during DNA-dependent DNA replication	1.6444e-07	4	11	5
254:	DNA replication	0.0031562	4	113	5
254:	maintenance of DNA repeat elements	0.000206027	3	11	5
254:	DNA-dependent DNA replication	0.00131479	4	91	5
254:	mismatch repair	1.6444e-07	4	11	5
255:	cell cycle phase	0.00191475	5	299	5
255:	chromosome segregation	0.000174734	5	186	5
255:	mitotic chromosome condensation	0.000104949	3	9	5
255:	nuclear division	3.8954e-06	5	88	5
255:	cell cycle process	0.00447764	5	354	5
255:	sister chromatid segregation	5.4306e-07	5	60	5
255:	M phase of mitotic cell cycle	4.12727e-06	5	89	5
255:	M phase	0.000875968	5	256	5
255:	mitotic cell cycle	0.000124716	5	174	5
255:	mitosis	3.46292e-06	5	86	5
255:	organelle fission	4.88988e-06	5	92	5
255:	mitotic sister chromatid segregation	2.58425e-07	5	52	5
255:	cell cycle	0.00936788	5	410	5
255:	chromosome condensation	0.00101676	3	18	5
255:	chromosome organization	0.00447764	5	354	5
259:	two-component signal transduction system (phosphorelay)	3.48979e-08	4	8	5
259:	stress-activated protein kinase signaling pathway	6.7975e-07	4	15	5
261:	NAD metabolic process	6.99871e-05	3	8	5
261:	oxidoreduction coenzyme metabolic process	4.53291e-05	4	40	5
261:	nucleotide metabolic process	0.00143587	4	93	5
261:	cofactor metabolic process	0.00665822	4	136	5
261:	nicotinamide metabolic process	5.28398e-06	4	24	5
261:	water-soluble vitamin metabolic process	0.000225053	4	59	5
261:	pyridine nucleotide metabolic process	8.72289e-06	4	27	5
261:	coenzyme metabolic process	0.0019262	4	100	5
261:	nucleoside phosphate metabolic process	0.00143587	4	93	5
261:	vitamin metabolic process	0.000225053	4	59	5
261:	nucleobase, nucleoside and nucleotide metabolic process	0.00474136	4	125	5
262:	negative regulation of transcription, DNA-dependent	0.00402212	4	120	5
262:	negative regulation of RNA metabolic process	0.00415895	4	121	5
262:	negative regulation of gene expression	0.00505442	4	127	5
262:	nucleosome assembly	1.78589e-05	4	32	5
262:	protein-DNA complex assembly	0.00109571	4	87	5
262:	DNA packaging	0.000156507	4	54	5
262:	chromatin assembly or disassembly	1.89609e-07	5	49	5
262:	gene silencing	0.0012572	4	90	5
262:	nucleosome organization	0.000156507	4	54	5
262:	chromatin silencing at centromere	0.000104938	4	49	5
262:	establishment or maintenance of chromatin architecture	0.000322567	5	210	5
262:	regulation of gene expression, epigenetic	0.00114771	4	88	5
262:	negative regulation of transcription	0.00415895	4	121	5
262:	chromosome organization	0.00447764	5	354	5
262:	chromatin assembly	2.92354e-05	4	36	5
262:	negative regulation of gene expression, epigenetic	0.000997038	4	85	5
262:	chromatin silencing	0.000997038	4	85	5
264:	metal ion transport	3.79819e-07	5	56	5
264:	di-, tri-valent inorganic cation transport	1.18083e-08	5	29	5
264:	chemical homeostasis	1.00767e-05	5	106	5
264:	cation homeostasis	6.75265e-06	5	98	5
264:	cellular ion homeostasis	5.16771e-06	5	93	5
264:	cellular homeostasis	1.3957e-05	5	113	5
264:	cellular iron ion homeostasis	3.34585e-09	5	23	5
264:	cellular chemical homeostasis	5.76126e-06	5	95	5
264:	cation transport	6.75265e-06	5	98	5
264:	siderophore transport	5.00506e-06	3	4	5
264:	iron assimilation by chelation and transport	2.50104e-05	3	6	5
264:	cellular di-, tri-valent inorganic cation homeostasis	1.363e-07	5	46	5
264:	homeostatic process	0.000156549	5	182	5
264:	siderophore-iron transport	5.00506e-06	3	4	5
264:	regulation of biological quality	0.00137578	5	280	5
264:	transition metal ion transport	2.76681e-08	5	34	5
264:	iron ion homeostasis	3.34585e-09	5	23	5
264:	di-, tri-valent inorganic cation homeostasis	2.85344e-07	5	53	5
264:	transmembrane transport	0.00198009	5	301	5
264:	ion transport	1.97667e-05	5	121	5
264:	iron assimilation	1.25287e-11	5	9	5
264:	ion homeostasis	9.1442e-06	5	104	5
264:	cellular cation homeostasis	3.8954e-06	5	88	5
264:	iron ion transport	4.34328e-10	5	16	5
268:	nucleosome assembly	1.78589e-05	4	32	5
268:	protein-DNA complex assembly	0.00109571	4	87	5
268:	DNA packaging	0.000156507	4	54	5
268:	chromatin assembly or disassembly	0.000104938	4	49	5
268:	nucleosome organization	0.000156507	4	54	5
268:	chromatin assembly	2.92354e-05	4	36	5
271:	specific transcription from RNA polymerase II promoter	0.00388868	4	119	5
272:	ATP synthesis coupled electron transport	0.00101676	3	18	5
272:	electron transport chain	0.00285987	3	25	5
272:	respiratory electron transport chain	0.00251744	3	24	5
272:	mitochondrial electron transport, succinate to ubiquinone	5.00506e-06	3	4	5
272:	mitochondrial ATP synthesis coupled electron transport	0.00101676	3	18	5
273:	regulation of Rab protein signal transduction	0.0003569	3	13	5
273:	regulation of Ras GTPase activity	0.00557913	3	31	5
273:	regulation of GTPase activity	0.00742058	3	34	5
273:	regulation of Rab GTPase activity	0.0003569	3	13	5
277:	spindle assembly	0.000847557	3	17	5
278:	cytoplasmic microtubule organization	0.000206027	3	11	5
278:	microtubule cytoskeleton organization	0.00234626	4	105	5
278:	microtubule nucleation	1.6444e-07	4	11	5
278:	interphase	0.000209829	4	58	5
278:	microtubule-based process	0.00505442	4	127	5
279:	L-amino acid transport	2.50104e-05	3	6	5
279:	basic amino acid transport	6.99871e-05	3	8	5
279:	arginine transport	4.3755e-05	3	7	5
279:	L-amino acid import	2.50104e-05	3	6	5
279:	amino acid import	0.000104949	3	9	5
279:	amino acid transport	0.00884878	3	36	5
279:	L-arginine import	2.50104e-05	3	6	5
281:	regulation of cell cycle process	0.00104551	4	86	5
281:	regulation of carbohydrate biosynthetic process	2.46621e-07	4	12	5
281:	regulation of biosynthetic process	0.00647939	5	381	5
281:	regulation of sexual sporulation resulting in formation of a cellular spore	4.9886e-10	4	4	5
281:	regulation of cell division	6.11815e-05	4	43	5
281:	regulation of cell differentiation	6.28063e-08	4	9	5
281:	regulation of polysaccharide metabolic process	1.74518e-08	4	7	5
281:	negative regulation of cell cycle process	7.38417e-05	4	45	5
281:	regulation of nitrogen compound metabolic process	7.48052e-09	4	6	5
281:	regulation of carbohydrate metabolic process	2.41081e-06	4	20	5
281:	regulation of developmental process	8.72289e-06	4	27	5
281:	regulation of cellular component biogenesis	1.18483e-06	4	17	5
281:	regulation of sexual sporulation	4.9886e-10	4	4	5
281:	regulation of chitin metabolic process	4.9886e-10	4	4	5
281:	regulation of cellular amine metabolic process	4.9886e-10	4	4	5
281:	regulation of ascospore wall chitin biosynthetic process	4.9886e-10	4	4	5
281:	regulation of cellular component organization	0.00538267	4	129	5
281:	regulation of polysaccharide biosynthetic process	1.74518e-08	4	7	5
281:	regulation of ascospore formation	4.9886e-10	4	4	5
281:	regulation of cellular biosynthetic process	0.00639436	5	380	5
281:	regulation of sporulation	1.74518e-08	4	7	5
281:	regulation of cell wall chitin metabolic process	4.9886e-10	4	4	5
281:	regulation of chitin biosynthetic process	4.9886e-10	4	4	5
281:	regulation of sporulation resulting in formation of a cellular spore	1.74518e-08	4	7	5
281:	regulation of cellular carbohydrate metabolic process	4.98563e-07	4	14	5
281:	regulation of cell wall chitin biosynthetic process	4.9886e-10	4	4	5
281:	regulation of macromolecule biosynthetic process	0.00582381	5	373	5
284:	cell redox homeostasis	0.00101676	3	18	5
286:	attachment of spindle microtubules to chromosome	0.000698197	3	16	5
286:	mitotic metaphase plate congression	0.000567455	3	15	5
286:	metaphase plate congression	0.000567455	3	15	5
286:	establishment of chromosome localization	0.000567455	3	15	5
286:	chromosome localization	0.000567455	3	15	5
286:	sister chromatid biorientation	0.000567455	3	15	5
286:	mitotic spindle organization	0.00101676	3	18	5
288:	conjugation	0.000507657	4	72	5
288:	conjugation with cellular fusion	0.000313931	4	64	5
288:	sexual reproduction	0.00910229	4	147	5
288:	multi-organism process	0.000507657	4	72	5
291:	amino acid catabolic process	6.58944e-06	4	37	4
291:	nitrogen compound catabolic process	1.01039e-05	4	41	4
291:	aspartate metabolic process	1.25713e-08	4	9	4
291:	cellular amino acid and derivative metabolic process	0.00645375	4	200	4
291:	amino acid metabolic process	0.00513774	4	189	4
291:	glutamine family amino acid metabolic process	1.62813e-05	4	46	4
291:	asparagine catabolic process	1.49658e-09	4	6	4
291:	cellular amine metabolic process	0.00712901	4	205	4
291:	amine catabolic process	1.01039e-05	4	41	4
291:	asparagine metabolic process	1.25713e-08	4	9	4
291:	cellular nitrogen compound metabolic process	0.00800772	4	211	4
291:	aspartate family amino acid metabolic process	1.77958e-05	4	47	4
291:	aspartate family amino acid catabolic process	7.1337e-08	4	13	4
291:	glutamine family amino acid catabolic process	3.05302e-07	4	18	4
291:	nitrogen compound metabolic process	0.00863705	4	215	4
293:	protein amino acid dephosphorylation	0.00298204	3	34	4
293:	dephosphorylation	0.00530668	3	41	4
294:	cellular alcohol metabolic process	0.00106437	4	128	4
294:	carbohydrate metabolic process	0.00816172	4	212	4
294:	hexose metabolic process	3.1553e-05	4	54	4
294:	cellular carbohydrate metabolic process	0.00166636	4	143	4
294:	fructose 2,6-bisphosphate metabolic process	9.9772e-11	4	4	4
294:	fructose metabolic process	1.49658e-09	4	6	4
294:	monosaccharide metabolic process	5.20665e-05	4	61	4
297:	regulation of catabolic process	0.000407619	3	18	4
297:	regulation of protein catabolic process	0.000279823	3	16	4
298:	membrane fusion	0.00271933	3	33	4
299:	posttranscriptional regulation of gene expression	0.00271933	3	33	4
299:	regulation of translational initiation in response to stress	5.00656e-07	3	3	4
299:	regulation of translation	0.000569298	3	20	4
299:	regulation of translational initiation	2.00233e-06	3	4	4
299:	regulation of translation in response to stress	1.75125e-05	3	7	4
302:	cellular amino acid and derivative metabolic process	0.00645375	4	200	4
302:	amino acid metabolic process	0.00513774	4	189	4
302:	glutamine family amino acid metabolic process	0.00755112	3	46	4
302:	glutamate metabolic process	0.00101015	3	24	4
302:	cellular amine metabolic process	0.00712901	4	205	4
302:	cellular nitrogen compound metabolic process	0.00800772	4	211	4
302:	nitrogen compound metabolic process	0.00863705	4	215	4
313:	aromatic amino acid family metabolic process	0.000483976	3	19	4
314:	tRNA aminoacylation	0.00387033	3	37	4
314:	tRNA aminoacylation for protein translation	0.00387033	3	37	4
314:	amino acid activation	0.00387033	3	37	4
316:	regulation of hydrolase activity	0.00455088	3	39	4
316:	regulation of Rab protein signal transduction	0.000142974	3	13	4
316:	regulation of Ras GTPase activity	0.00224103	3	31	4
316:	regulation of GTPase activity	0.00298204	3	34	4
316:	regulation of Rab GTPase activity	0.000142974	3	13	4
317:	cellular biopolymer catabolic process	0.00441238	4	182	4
317:	modification-dependent protein catabolic process	0.00249351	4	158	4
317:	ubiquitin-dependent protein catabolic process	0.00249351	4	158	4
317:	modification-dependent macromolecule catabolic process	0.00275839	4	162	4
317:	proteolysis involved in cellular protein catabolic process	0.00297049	4	165	4
317:	cellular protein catabolic process	0.00319459	4	168	4
317:	proteolysis	0.00947503	4	220	4
319:	transcription from RNA polymerase II promoter	0.00913284	4	218	4
319:	specific transcription from RNA polymerase II promoter	0.000792265	4	119	4
323:	RNA elongation	0.00420144	3	38	4
328:	sterol metabolic process	0.00420144	3	38	4
328:	sterol biosynthetic process	0.00271933	3	33	4
328:	ergosterol metabolic process	0.00202446	3	30	4
328:	steroid biosynthetic process	0.00420144	3	38	4
328:	isoprenoid biosynthetic process	0.000142974	3	13	4
328:	steroid metabolic process	0.00705971	3	45	4
328:	ergosterol biosynthetic process	0.00182229	3	29	4
328:	isoprenoid metabolic process	0.000142974	3	13	4
331:	cytoskeleton organization	0.00800772	4	211	4
334:	thiamin and derivative biosynthetic process	2.80158e-05	3	8	4
334:	vitamin biosynthetic process	0.00298204	3	34	4
334:	thiamin and derivative metabolic process	2.80158e-05	3	8	4
334:	water-soluble vitamin biosynthetic process	0.00298204	3	34	4
334:	thiamin metabolic process	2.80158e-05	3	8	4
334:	thiamin biosynthetic process	1.75125e-05	3	7	4
339:	regulation of pH	0.00202446	3	30	4
339:	monovalent inorganic cation transport	0.00614166	3	43	4
339:	cellular monovalent inorganic cation homeostasis	0.00355705	3	36	4
339:	monovalent inorganic cation homeostasis	0.00455088	3	39	4
344:	neutral lipid catabolic process	2.00233e-06	3	4	4
344:	glycerolipid catabolic process	2.00233e-06	3	4	4
344:	neutral lipid metabolic process	1.00086e-05	3	6	4
344:	glycerol ether catabolic process	2.00233e-06	3	4	4
344:	triglyceride metabolic process	1.00086e-05	3	6	4
344:	cellular lipid catabolic process	0.00114772	3	25	4
344:	glycerol ether metabolic process	1.75125e-05	3	7	4
344:	acylglycerol metabolic process	1.00086e-05	3	6	4
344:	glycerolipid metabolic process	1.75125e-05	3	7	4
344:	acylglycerol catabolic process	2.00233e-06	3	4	4
344:	triglyceride catabolic process	2.00233e-06	3	4	4
344:	lipid catabolic process	0.00129723	3	26	4
345:	G1 phase of mitotic cell cycle	0.000109996	3	12	4
345:	regulation of transcription, meiotic	1.81585e-07	4	16	4
345:	interphase of mitotic cell cycle	2.92157e-05	4	53	4
345:	nuclear division	0.000232657	4	88	4
345:	transcription from RNA polymerase II promoter	0.00913284	4	218	4
345:	M phase of mitotic cell cycle	0.000243606	4	89	4
345:	mitotic cell cycle	0.00368059	4	174	4
345:	specific transcription from RNA polymerase II promoter	0.000792265	4	119	4
345:	regulation of transcription, mitotic	9.98718e-08	4	14	4
345:	mitosis	0.000211871	4	86	4
345:	organelle fission	0.000278779	4	92	4
345:	interphase	4.23303e-05	4	58	4
345:	G1 phase	0.000109996	3	12	4
345:	G1/S transition of mitotic cell cycle	1.36189e-07	4	15	4
350:	protein targeting to ER	0.000884011	3	23	4
357:	phosphoinositide-mediated signaling	0.000339734	3	17	4
357:	lipid modification	0.000181939	3	14	4
357:	second-messenger-mediated signaling	0.00355705	3	36	4
357:	phosphoinositide phosphorylation	5.00506e-06	3	5	4
357:	lipid phosphorylation	5.00506e-06	3	5	4
359:	vacuole fusion, non-autophagic	0.000279823	3	16	4
359:	membrane fusion	0.00271933	3	33	4
359:	vacuole organization	0.00114772	3	25	4
362:	respiratory chain complex IV assembly	0.000279823	3	16	4
362:	mitochondrial membrane organization	0.000884011	3	23	4
362:	localization within membrane	4.20174e-05	3	9	4
362:	protein insertion into membrane	2.00233e-06	3	4	4
364:	chromatin modification	0.005029	4	188	4
364:	chromatin silencing at silent mating-type cassette	0.00202446	3	30	4
364:	protein amino acid deacetylation	0.000884011	3	23	4
364:	histone deacetylation	0.000884011	3	23	4
364:	chromatin silencing at centromere	0.00916067	3	49	4
364:	establishment or maintenance of chromatin architecture	0.00785592	4	210	4
366:	protein amino acid dephosphorylation	0.00298204	3	34	4
366:	dephosphorylation	0.00530668	3	41	4
367:	mitotic sister chromatid cohesion	1.00086e-05	3	6	4
367:	sister chromatid cohesion	0.00114772	3	25	4
368:	response to DNA damage stimulus	0.00785592	4	210	4
368:	cellular response to DNA damage stimulus	0.00451098	4	183	4
368:	DNA repair	0.00224818	4	154	4
370:	post-chaperonin tubulin folding pathway	5.00506e-06	3	5	4
371:	negative regulation of DNA replication initiation	0.00326112	3	35	4
371:	DNA damage checkpoint	0.00491913	3	40	4
371:	DNA replication checkpoint	0.00326112	3	35	4
371:	negative regulation of DNA replication	0.00860111	3	48	4
371:	regulation of DNA replication initiation	0.00355705	3	36	4
371:	DNA damage response, signal transduction	0.00571403	3	42	4
377:	nucleoside salvage	1.00086e-05	3	6	4
377:	purine ribonucleoside monophosphate biosynthetic process	0.000339734	3	17	4
377:	ribonucleoside monophosphate metabolic process	0.000483976	3	19	4
377:	nucleobase metabolic process	0.00326112	3	35	4
377:	ribonucleotide metabolic process	0.00659006	3	44	4
377:	indole and derivative metabolic process	0.000142974	3	13	4
377:	purine nucleotide metabolic process	2.29775e-05	4	50	4
377:	cellular metabolic compound salvage	5.97136e-07	4	21	4
377:	dicarboxylic acid metabolic process	0.00145917	3	27	4
377:	indole derivative biosynthetic process	2.80158e-05	3	8	4
377:	aromatic amino acid family biosynthetic process	0.000181939	3	14	4
377:	purine ribonucleotide biosynthetic process	0.00530668	3	41	4
377:	purine salvage	6.98404e-09	4	8	4
377:	nucleoside metabolic process	3.5878e-06	4	32	4
377:	amino acid derivative biosynthetic process	0.000339734	3	17	4
377:	aromatic amino acid family metabolic process	0.000483976	3	19	4
377:	indolalkylamine biosynthetic process	2.80158e-05	3	8	4
377:	purine nucleoside monophosphate metabolic process	0.000407619	3	18	4
377:	biogenic amine metabolic process	0.00114772	3	25	4
377:	indole derivative metabolic process	0.000142974	3	13	4
377:	histidine metabolic process	8.25095e-05	3	11	4
377:	nucleobase, nucleoside, nucleotide and nucleic acid biosynthetic process	0.000664081	3	21	4
377:	tryptophan biosynthetic process	2.80158e-05	3	8	4
377:	nucleotide metabolic process	0.000291308	4	93	4
377:	biogenic amine biosynthetic process	0.000279823	3	16	4
377:	purine nucleoside monophosphate biosynthetic process	0.000339734	3	17	4
377:	purine ribonucleotide metabolic process	0.00571403	3	42	4
377:	chorismate metabolic process	0.000181939	3	14	4
377:	histidine family amino acid metabolic process	8.25095e-05	3	11	4
377:	'de novo' IMP biosynthetic process	6.00159e-05	3	10	4
377:	ribonucleotide biosynthetic process	0.00614166	3	43	4
377:	ribonucleoside monophosphate biosynthetic process	0.000407619	3	18	4
377:	indolalkylamine metabolic process	0.000142974	3	13	4
377:	histidine family amino acid biosynthetic process	8.25095e-05	3	11	4
377:	amino acid derivative metabolic process	0.00163402	3	28	4
377:	nucleoside monophosphate biosynthetic process	0.000483976	3	19	4
377:	purine ribonucleoside metabolic process	0.00022739	3	15	4
377:	nucleobase biosynthetic process	0.000407619	3	18	4
377:	pyrimidine base metabolic process	0.000483976	3	19	4
377:	purine nucleotide biosynthetic process	0.00659006	3	44	4
377:	histidine biosynthetic process	8.25095e-05	3	11	4
377:	aromatic compound biosynthetic process	0.00101015	3	24	4
377:	pyrimidine base biosynthetic process	6.00159e-05	3	10	4
377:	ribonucleoside metabolic process	0.000407619	3	18	4
377:	nucleoside monophosphate metabolic process	0.000569298	3	20	4
377:	purine nucleoside metabolic process	0.000407619	3	18	4
377:	purine ribonucleoside monophosphate metabolic process	0.000407619	3	18	4
377:	IMP metabolic process	0.000109996	3	12	4
377:	nucleobase, nucleoside and nucleotide biosynthetic process	0.000664081	3	21	4
377:	nucleoside phosphate metabolic process	0.000291308	4	93	4
377:	IMP biosynthetic process	0.000109996	3	12	4
377:	nucleobase, nucleoside and nucleotide metabolic process	0.000966928	4	125	4
377:	'de novo' pyrimidine base biosynthetic process	4.20174e-05	3	9	4
377:	purine ribonucleoside salvage	1.00086e-05	3	6	4
377:	tryptophan metabolic process	0.000142974	3	13	4
242:	cyclic-nucleotide-mediated signaling	0.000142974
242:	positive regulation of cyclase activity	5.00506e-06
242:	activation of adenylate cyclase activity	5.00506e-06
247:	homeostatic process	0.00441238
247:	telomere organization	3.40278e-05
247:	anatomical structure homeostasis	4.23303e-05
247:	telomere maintenance	3.40278e-05
248:	cell separation during cytokinesis	3.13933e-06
248:	cytokinetic process	0.000331439
248:	secretion by cell	1.751e-06
248:	secretion	1.751e-06
248:	cytokinesis	0.000905793
248:	exocytosis	1.49159e-06
251:	chemical homeostasis	0.000495637
251:	homeostatic process	0.00441238
251:	cation homeostasis	0.000360405
251:	ion transport	0.000847604
251:	ion homeostasis	0.000458764
251:	cation transport	0.000360405
253:	growth	0.00114772
253:	regulation of cell size	0.00247249
253:	bipolar cell growth	4.20174e-05
253:	cell growth	0.00101015
253:	unidimensional cell growth	0.000407619
255:	tRNA aminoacylation for protein translation	0.00387033
255:	tRNA aminoacylation	0.00387033
255:	amino acid activation	0.00387033
255:	aspartyl-tRNA aminoacylation	2.00233e-06
259:	posttranscriptional regulation of gene expression	0.00271933
259:	mRNA metabolic process	0.00831792
259:	regulation of RNA stability	5.00506e-06
259:	regulation of mRNA stability	5.00506e-06
259:	regulation of mRNA stability involved in response to stress	5.00656e-07
260:	urea metabolic process	2.80158e-05
260:	cellular amide metabolic process	2.80158e-05
263:	retrograde transport, endosome to Golgi	0.000407619
265:	regulation of ARF protein signal transduction	0.000142974
266:	tRNA aminoacylation for protein translation	0.00387033
266:	tRNA aminoacylation	0.00387033
266:	amino acid activation	0.00387033
268:	proteolysis	0.00947503

## Sheet: elegans
species: C. elegans
Module number	GO annotation	Bonferroni corrected p-value	Found in module	Found in GO	module size
1:	cellular metabolic process	1.71921e-116	255	1988	295
1:	phosphorylation	7.75266e-279	249	502	295
1:	biopolymer modification	7.70532e-225	249	743	295
1:	phosphate metabolic process	4.09188e-243	249	647	295
1:	protein amino acid phosphorylation	3.78379e-301	249	434	295
1:	macromolecule metabolic process	2.03475e-125	253	1793	295
1:	protein modification process	1.43207e-228	249	722	295
1:	cellular protein metabolic process	3.86162e-183	251	1067	295
1:	biopolymer metabolic process	1.17313e-127	253	1758	295
1:	phosphorus metabolic process	4.09188e-243	249	647	295
1:	cellular biopolymer metabolic process	1.06906e-158	253	1345	295
1:	metabolic process	1.04519e-71	255	2990	295
1:	biological_process	0	269	8349	295
1:	cellular macromolecule metabolic process	1.94266e-156	253	1371	295
1:	protein kinase cascade	0.00237118	5	7	295
1:	protein metabolic process	5.04381e-148	251	1435	295
1:	post-translational protein modification	4.08148e-249	249	619	295
1:	primary metabolic process	2.40414e-97	254	2333	295
1:	cellular process	5.97495e-58	258	3510	295
2:	biological_process	0	9	8349	266
3:	biological_process	0	5	8349	198
4:	regulation of primary metabolic process	2.63079e-132	145	790	159
4:	regulation of biosynthetic process	8.95378e-138	145	730	159
4:	regulation of macromolecule metabolic process	4.44438e-129	145	828	159
4:	regulation of cellular process	8.58718e-86	145	1589	159
4:	regulation of gene expression	1.0203e-133	145	774	159
4:	regulation of nucleobase, nucleoside, nucleotide and nucleic acid metabolic process	8.95378e-138	145	730	159
4:	regulation of RNA metabolic process	1.29159e-146	144	624	159
4:	biological regulation	3.39646e-36	146	3583	159
4:	biological_process	0	151	8349	159
4:	regulation of cellular biosynthetic process	8.95378e-138	145	730	159
4:	regulation of transcription, DNA-dependent	2.68743e-147	144	618	159
4:	regulation of cellular metabolic process	3.66666e-135	145	758	159
4:	regulation of transcription	1.30069e-139	145	711	159
4:	regulation of biological process	6.82084e-37	146	3542	159
4:	regulation of metabolic process	1.67632e-128	145	835	159
4:	regulation of macromolecule biosynthetic process	5.76913e-138	145	728	159
5:	biological_process	0	14	8349	125
6:	biological_process	0	7	8349	105
7:	biological_process	0	4	8349	88
8:	cellular metabolic process	2.77445e-31	73	1988	84
8:	phosphorylation	9.70734e-76	73	502	84
8:	biopolymer modification	1.18573e-62	73	743	84
8:	phosphate metabolic process	3.17445e-67	73	647	84
8:	protein amino acid phosphorylation	1.03508e-80	73	434	84
8:	macromolecule metabolic process	1.76941e-34	73	1793	84
8:	protein modification process	1.34939e-63	73	722	84
8:	cellular protein metabolic process	6.86734e-51	73	1067	84
8:	biopolymer metabolic process	4.31345e-35	73	1758	84
8:	phosphorus metabolic process	3.17445e-67	73	647	84
8:	cellular biopolymer metabolic process	1.67845e-43	73	1345	84
8:	metabolic process	5.97243e-19	73	2990	84
8:	biological_process	0	76	8349	84
8:	cellular macromolecule metabolic process	6.77822e-43	73	1371	84
8:	protein metabolic process	1.87373e-41	73	1435	84
8:	post-translational protein modification	1.07078e-68	73	619	84
8:	primary metabolic process	2.19701e-26	73	2333	84
8:	cellular process	2.88248e-15	74	3510	84
9:	transport	2.29433e-25	54	1053	84
9:	localization	1.51724e-22	55	1255	84
9:	biological_process	0	74	8349	84
9:	ion transport	4.03663e-48	54	398	84
9:	establishment of localization	5.56852e-24	54	1121	84
10:	cellular metabolic process	2.38676e-21	62	1988	79
10:	biopolymer modification	2.8353e-47	62	743	79
10:	phosphate metabolic process	1.99333e-49	61	647	79
10:	protein amino acid dephosphorylation	3.08321e-99	61	124	79
10:	macromolecule metabolic process	5.8936e-24	62	1793	79
10:	protein modification process	4.6403e-48	62	722	79
10:	cellular protein metabolic process	1.71326e-37	62	1067	79
10:	biopolymer metabolic process	1.85676e-24	62	1758	79
10:	phosphorus metabolic process	1.99333e-49	61	647	79
10:	cellular biopolymer metabolic process	2.24394e-31	62	1345	79
10:	dephosphorylation	3.22367e-96	61	135	79
10:	metabolic process	1.87466e-11	62	2990	79
10:	biological_process	0	63	8349	79
10:	cellular macromolecule metabolic process	7.10467e-31	62	1371	79
10:	protein metabolic process	1.09852e-29	62	1435	79
10:	post-translational protein modification	1.24757e-50	61	619	79
10:	primary metabolic process	2.21961e-17	62	2333	79
10:	cellular process	7.93543e-08	62	3510	79
12:	metabolic process	2.91602e-26	68	2990	69
12:	biological_process	0	68	8349	69
13:	biological_process	0	3	8349	65
14:	biological_process	0	3	8349	62
15:	biological_process	0	12	8349	60
16:	transport	3.25907e-38	53	1053	59
16:	signal transduction	2.36047e-58	56	593	59
16:	macromolecule localization	6.87155e-71	53	272	59
16:	intracellular protein transport	2.36308e-54	39	136	59
16:	nuclear transport	1.27912e-78	39	49	59
16:	small GTPase mediated signal transduction	3.53489e-103	54	97	59
16:	axon extension involved in axon guidance	0.00745811	3	5	59
16:	regulation of cellular process	8.09607e-34	56	1589	59
16:	intracellular transport	4.47102e-47	39	199	59
16:	localization	3.76074e-34	53	1255	59
16:	cell communication	4.51826e-55	56	675	59
16:	biological regulation	3.00456e-14	56	3583	59
16:	biological_process	0	57	8349	59
16:	nucleocytoplasmic transport	1.27912e-78	39	49	59
16:	intracellular signaling cascade	3.8804e-77	54	236	59
16:	cellular protein localization	5.81153e-53	39	146	59
16:	protein transport	1.46316e-81	53	181	59
16:	protein localization	1.53903e-72	53	255	59
16:	establishment of protein localization	4.07275e-81	53	184	59
16:	establishment of localization	9.23058e-37	53	1121	59
16:	establishment of localization in cell	3.20498e-42	40	287	59
16:	regulation of biological process	1.60885e-14	56	3542	59
16:	cellular process	9.82737e-15	56	3510	59
16:	cellular localization	5.50265e-41	40	307	59
17:	biological_process	0	4	8349	58
18:	biological_process	0	3	8349	56
19:	biological_process	0	6	8349	56
20:	biological_process	0	11	8349	55
22:	biological_process	0	4	8349	55
23:	regulation of primary metabolic process	1.17196e-50	53	790	54
23:	regulation of biosynthetic process	1.54475e-52	53	730	54
23:	regulation of macromolecule metabolic process	1.52929e-49	53	828	54
23:	regulation of cellular process	3.1683e-34	53	1589	54
23:	regulation of gene expression	3.8234e-51	53	774	54
23:	regulation of nucleobase, nucleoside, nucleotide and nucleic acid metabolic process	1.54475e-52	53	730	54
23:	regulation of RNA metabolic process	2.73182e-56	53	624	54
23:	biological regulation	1.91265e-15	53	3583	54
23:	biological_process	0	53	8349	54
23:	regulation of cellular biosynthetic process	1.54475e-52	53	730	54
23:	regulation of transcription, DNA-dependent	1.60146e-56	53	618	54
23:	regulation of cellular metabolic process	1.21741e-51	53	758	54
23:	regulation of transcription	3.62963e-53	53	711	54
23:	regulation of biological process	1.04322e-15	53	3542	54
23:	regulation of metabolic process	2.42212e-49	53	835	54
23:	regulation of macromolecule biosynthetic process	1.32879e-52	53	728	54
24:	biological_process	0	10	8349	54
25:	positive regulation of growth rate	0.000325815	29	1812	53
25:	RNA processing	0.00551048	7	98	53
25:	regulation of growth	0.0047844	29	2043	53
25:	ribonucleoprotein complex biogenesis	8.77801e-05	6	32	53
25:	ribosome biogenesis	5.80767e-05	6	30	53
25:	positive regulation of growth	0.00265584	29	1989	53
25:	biological_process	0	44	8349	53
25:	gene expression	0.00732026	12	380	53
25:	regulation of growth rate	0.000329959	29	1813	53
26:	cellular metabolic process	5.43094e-13	41	1988	53
26:	embryonic development	1.73048e-06	40	2844	53
26:	molting cycle	6.51664e-07	14	251	53
26:	larval development	7.73519e-13	40	1883	53
26:	cellular biosynthetic process	2.90492e-26	35	535	53
26:	cellular macromolecule biosynthetic process	2.22812e-30	34	368	53
26:	macromolecule metabolic process	1.33874e-11	38	1793	53
26:	cellular protein metabolic process	6.11651e-15	34	1067	53
26:	multicellular organismal development	1.2592e-05	44	3680	53
26:	biopolymer metabolic process	6.22076e-11	37	1758	53
26:	translation	1.85889e-38	34	218	53
26:	cellular biopolymer metabolic process	7.03956e-15	37	1345	53
26:	biopolymer biosynthetic process	1.50715e-32	34	319	53
26:	metabolic process	1.59379e-06	41	2990	53
26:	biological_process	0	48	8349	53
26:	cellular macromolecule metabolic process	1.09088e-15	38	1371	53
26:	nematode larval development	7.58561e-13	40	1882	53
26:	reproduction	2.32694e-11	40	2067	53
26:	post-embryonic development	1.09711e-12	40	1901	53
26:	growth	1.15259e-13	37	1459	53
26:	biosynthetic process	9.32136e-25	35	591	53
26:	molting cycle, collagen and cuticulin-based cuticle	6.51664e-07	14	251	53
26:	molting cycle, protein-based cuticle	6.51664e-07	14	251	53
26:	macromolecule biosynthetic process	2.69014e-30	34	370	53
26:	embryonic development ending in birth or egg hatching	1.01982e-06	40	2800	53
26:	gene expression	1.60116e-31	35	380	53
26:	protein metabolic process	6.43661e-11	34	1435	53
26:	multicellular organismal process	0.000291876	44	4007	53
26:	primary metabolic process	2.13967e-10	41	2333	53
26:	developmental process	3.9661e-05	44	3795	53
26:	cellular process	7.38024e-05	42	3510	53
26:	cellular biopolymer biosynthetic process	1.50715e-32	34	319	53
27:	biological_process	0	12	8349	49
28:	biological_process	0	3	8349	48
30:	biological_process	0	7	8349	47
31:	biological_process	0	4	8349	47
32:	biological_process	0	26	8349	47
33:	transport	1.74179e-33	43	1053	45
33:	metal ion transport	1.8132e-69	43	171	45
33:	localization	3.59731e-30	43	1255	45
33:	monovalent inorganic cation transport	1.35757e-69	43	170	45
33:	cation transport	2.70069e-61	43	253	45
33:	biological_process	0	44	8349	45
33:	ion transport	3.15862e-52	43	398	45
33:	establishment of localization	2.66008e-32	43	1121	45
33:	potassium ion transport	9.71841e-90	43	73	45
34:	biological_process	0	12	8349	44
35:	DNA topological change	4.74381e-05	4	7	43
35:	biological_process	0	31	8349	43
36:	reproductive process	0.00262279	19	1152	43
36:	positive regulation of growth rate	0.000490052	25	1812	43
36:	regulation of growth	0.00544957	25	2043	43
36:	reproductive developmental process	0.000445738	17	813	43
36:	sex differentiation	0.000277276	17	787	43
36:	positive regulation of growth	0.00320957	25	1989	43
36:	biological_process	0	33	8349	43
36:	regulation of growth rate	0.000495614	25	1813	43
37:	biological_process	0	8	8349	43
39:	biological_process	0	4	8349	41
40:	macromolecule metabolic process	1.2922e-17	37	1793	41
40:	biopolymer catabolic process	9.3343e-40	37	457	41
40:	biopolymer metabolic process	6.31308e-18	37	1758	41
40:	metabolic process	6.50979e-11	38	2990	41
40:	biological_process	0	38	8349	41
40:	protein catabolic process	1.83122e-40	37	438	41
40:	catabolic process	5.89915e-35	37	611	41
40:	protein metabolic process	3.80939e-21	37	1435	41
40:	primary metabolic process	6.83548e-15	38	2333	41
40:	proteolysis	4.7991e-41	37	423	41
40:	macromolecule catabolic process	6.618e-39	37	481	41
41:	transport	1.29235e-15	30	1053	41
41:	localization	1.20993e-14	31	1255	41
41:	biological_process	0	33	8349	41
41:	establishment of localization	7.84766e-15	30	1121	41
43:	biological_process	0	7	8349	40
44:	biological_process	0	4	8349	40
45:	biological_process	0	9	8349	39
46:	transport	1.02745e-32	39	1053	39
46:	localization	1.08263e-29	39	1255	39
46:	locomotion involved in locomotory behavior	9.13545e-07	4	4	39
46:	locomotory behavior	2.0894e-06	7	44	39
46:	ion transport	1.01372e-49	39	398	39
46:	establishment of localization	1.23215e-31	39	1121	39
47:	biological_process	0	34	8349	38
47:	neurological system process	1.83192e-46	34	233	38
47:	multicellular organismal process	0.000184422	34	4007	38
47:	sensory perception	1.524e-51	34	170	38
47:	sensory perception of chemical stimulus	6.01346e-54	34	147	38
47:	cognition	3.64556e-50	34	185	38
47:	system process	1.26769e-43	34	279	38
49:	cellular macromolecule biosynthetic process	0.00659506	10	368	37
49:	translation	5.06456e-05	10	218	37
49:	biopolymer biosynthetic process	0.00179821	10	319	37
49:	biological_process	0	26	8349	37
49:	translational elongation	0.000151144	4	10	37
49:	macromolecule biosynthetic process	0.00692487	10	370	37
49:	gene expression	0.00879926	10	380	37
49:	cellular biopolymer biosynthetic process	0.00179821	10	319	37
50:	generation of precursor metabolites and energy	0.00037193	7	96	37
50:	purine ribonucleoside triphosphate biosynthetic process	0.00165855	6	74	37
50:	ribonucleotide metabolic process	0.00463944	6	88	37
50:	nucleoside triphosphate metabolic process	0.00194482	6	76	37
50:	purine nucleotide metabolic process	0.00463944	6	88	37
50:	nucleoside triphosphate biosynthetic process	0.00165855	6	74	37
50:	hydrogen transport	0.000119388	6	48	37
50:	purine ribonucleotide biosynthetic process	0.00352468	6	84	37
50:	purine nucleoside triphosphate biosynthetic process	0.00165855	6	74	37
50:	purine ribonucleoside triphosphate metabolic process	0.00179702	6	75	37
50:	oxidative phosphorylation	1.05809e-05	7	58	37
50:	purine nucleoside triphosphate metabolic process	0.00179702	6	75	37
50:	purine ribonucleotide metabolic process	0.0040508	6	86	37
50:	biological_process	0	27	8349	37
50:	ATP biosynthetic process	0.00118899	6	70	37
50:	ATP synthesis coupled proton transport	9.17124e-05	6	46	37
50:	transmembrane ion transport	0.000135612	6	49	37
50:	ribonucleotide biosynthetic process	0.0040508	6	86	37
50:	energy coupled proton transport, down electrochemical gradient	9.17124e-05	6	46	37
50:	ribonucleoside triphosphate metabolic process	0.00179702	6	75	37
50:	ATP metabolic process	0.0012946	6	71	37
50:	proton transport	0.000119388	6	48	37
50:	purine nucleotide biosynthetic process	0.00378026	6	85	37
50:	ribonucleoside triphosphate biosynthetic process	0.00165855	6	74	37
50:	transmembrane transport	0.000423216	6	59	37
51:	biological_process	0	26	8349	37
52:	cellular metabolic process	6.45825e-20	36	1988	36
52:	phosphorylation	1.22469e-19	25	502	36
52:	nucleobase, nucleoside, nucleotide and nucleic acid metabolic process	2.58213e-41	36	519	36
52:	biopolymer modification	1.94504e-15	25	743	36
52:	phosphate metabolic process	6.56966e-17	25	647	36
52:	signal transduction	3.66998e-39	36	593	36
52:	protein amino acid phosphorylation	3.19938e-21	25	434	36
52:	cGMP metabolic process	3.35159e-14	7	7	36
52:	macromolecule metabolic process	1.91442e-06	25	1793	36
52:	protein modification process	9.66118e-16	25	722	36
52:	regulation of cellular process	1.87308e-23	36	1589	36
52:	cellular protein metabolic process	1.18518e-11	25	1067	36
52:	biopolymer metabolic process	1.2321e-06	25	1758	36
52:	phosphorus metabolic process	6.56966e-17	25	647	36
52:	nucleotide metabolic process	3.89468e-61	36	159	36
52:	cell communication	4.44504e-37	36	675	36
52:	cellular biopolymer metabolic process	2.72927e-09	25	1345	36
52:	biological regulation	1.2074e-10	36	3583	36
52:	metabolic process	1.72931e-13	36	2990	36
52:	second-messenger-mediated signaling	0.000455029	4	13	36
52:	cellular macromolecule metabolic process	4.25473e-09	25	1371	36
52:	intracellular signaling cascade	2.55933e-54	36	236	36
52:	cyclic nucleotide metabolic process	5.45775e-93	36	39	36
52:	cAMP-mediated signaling	3.26119e-06	4	5	36
52:	nucleotide biosynthetic process	1.55883e-63	36	139	36
52:	cyclic nucleotide biosynthetic process	4.19827e-94	36	38	36
52:	G-protein signaling, coupled to cyclic nucleotide second messenger	3.26119e-06	4	5	36
52:	protein metabolic process	1.22078e-08	25	1435	36
52:	G-protein signaling, coupled to cAMP nucleotide second messenger	3.26119e-06	4	5	36
52:	post-translational protein modification	2.21034e-17	25	619	36
52:	cGMP biosynthetic process	3.35159e-14	7	7	36
52:	primary metabolic process	2.15097e-17	36	2333	36
52:	nucleoside phosphate metabolic process	3.89468e-61	36	159	36
52:	regulation of biological process	7.96201e-11	36	3542	36
52:	nucleobase, nucleoside and nucleotide metabolic process	7.40508e-60	36	171	36
52:	cellular process	5.73353e-11	36	3510	36
52:	cyclic-nucleotide-mediated signaling	3.26119e-06	4	5	36
53:	biological_process	0	8	8349	35
54:	body morphogenesis	2.70045e-11	20	601	35
54:	anatomical structure morphogenesis	2.97996e-08	21	990	35
54:	locomotion	0.000250969	19	1287	35
54:	biological_process	0	22	8349	35
54:	anatomical structure development	6.13765e-05	21	1482	35
55:	biological_process	0	12	8349	34
57:	biological_process	0	12	8349	34
58:	biological_process	0	14	8349	34
59:	biological_process	0	22	8349	33
60:	molting cycle	3.53092e-06	11	251	33
60:	intein-mediated protein splicing	1.60231e-19	9	9	33
60:	protein maturation	3.81521e-15	9	17	33
60:	biological_process	0	19	8349	33
60:	regulation of multicellular organism growth	0.000678872	11	417	33
60:	protein processing	3.81521e-15	9	17	33
60:	molting cycle, collagen and cuticulin-based cuticle	3.53092e-06	11	251	33
60:	protein splicing	1.60231e-19	9	9	33
60:	molting cycle, protein-based cuticle	3.53092e-06	11	251	33
60:	positive regulation of multicellular organismal process	6.82104e-05	11	333	33
60:	positive regulation of multicellular organism growth	5.4748e-05	11	326	33
61:	biological_process	0	19	8349	33
62:	biological_process	0	26	8349	33
64:	regulation of primary metabolic process	4.26125e-20	27	790	32
64:	regulation of biosynthetic process	5.05333e-21	27	730	32
64:	regulation of macromolecule metabolic process	1.50997e-19	27	828	32
64:	regulation of cellular process	4.90047e-12	27	1589	32
64:	regulation of gene expression	2.45437e-20	27	774	32
64:	regulation of nucleobase, nucleoside, nucleotide and nucleic acid metabolic process	5.05333e-21	27	730	32
64:	regulation of RNA metabolic process	7.18208e-23	27	624	32
64:	biological regulation	0.00363925	27	3583	32
64:	biological_process	0	29	8349	32
64:	regulation of cellular biosynthetic process	5.05333e-21	27	730	32
64:	regulation of transcription, DNA-dependent	5.52248e-23	27	618	32
64:	regulation of cellular metabolic process	1.39685e-20	27	758	32
64:	regulation of transcription	2.47637e-21	27	711	32
64:	regulation of biological process	0.0027729	27	3542	32
64:	regulation of metabolic process	1.89373e-19	27	835	32
64:	regulation of macromolecule biosynthetic process	4.6921e-21	27	728	32
66:	cellular metabolic process	0.00768489	20	1988	32
66:	cellular catabolic process	4.75848e-22	20	198	32
66:	cellular biopolymer catabolic process	2.65795e-30	20	82	32
66:	modification-dependent protein catabolic process	2.01245e-30	20	81	32
66:	macromolecule metabolic process	0.000204718	21	1793	32
66:	biopolymer catabolic process	3.38525e-16	21	457	32
66:	cellular protein metabolic process	1.27133e-07	20	1067	32
66:	biopolymer metabolic process	0.00014262	21	1758	32
66:	cellular biopolymer metabolic process	8.72358e-06	20	1345	32
66:	ubiquitin-dependent protein catabolic process	2.01245e-30	20	81	32
66:	modification-dependent macromolecule catabolic process	2.01245e-30	20	81	32
66:	biological_process	0	22	8349	32
66:	protein catabolic process	1.39415e-16	21	438	32
66:	cellular macromolecule metabolic process	1.23019e-05	20	1371	32
66:	proteolysis involved in cellular protein catabolic process	2.01245e-30	20	81	32
66:	cellular protein catabolic process	2.65795e-30	20	82	32
66:	catabolic process	1.38149e-13	21	611	32
66:	protein metabolic process	3.20339e-06	21	1435	32
66:	proteolysis	2.31907e-15	20	423	32
66:	cellular macromolecule catabolic process	2.8862e-26	20	125	32
66:	macromolecule catabolic process	9.83583e-16	21	481	32
67:	biological_process	0	24	8349	32
67:	protein catabolic process	0.00727889	10	438	32
69:	signal transduction	7.926e-32	31	593	32
69:	regulation of cellular process	2.13932e-18	31	1589	32
69:	cell communication	4.79809e-30	31	675	32
69:	biological regulation	1.59795e-07	31	3583	32
69:	biological_process	0	31	8349	32
69:	G-protein coupled receptor protein signaling pathway	1.0611e-44	31	237	32
69:	cell surface receptor linked signal transduction	8.11309e-42	31	290	32
69:	regulation of biological process	1.12586e-07	31	3542	32
69:	cellular process	8.54097e-08	31	3510	32
70:	biological_process	0	3	8349	31
71:	response to biotic stimulus	4.79969e-06	5	16	31
71:	response to heat	3.52027e-22	13	30	31
71:	ER-nuclear signaling pathway	5.14304e-07	5	11	31
71:	cellular response to unfolded protein	8.79375e-07	5	12	31
71:	biological_process	0	24	8349	31
71:	response to unfolded protein	8.79375e-07	5	12	31
71:	response to stress	6.96425e-11	14	240	31
71:	determination of adult life span	0.00441687	8	242	31
71:	endoplasmic reticulum unfolded protein response	5.14304e-07	5	11	31
71:	response to endoplasmic reticulum stress	5.14304e-07	5	11	31
71:	response to abiotic stimulus	3.13967e-15	13	88	31
71:	multicellular organismal aging	0.00441687	8	242	31
71:	aging	0.00441687	8	242	31
71:	response to stimulus	8.29696e-05	14	682	31
71:	response to temperature stimulus	1.48364e-19	13	44	31
71:	response to protein stimulus	8.79375e-07	5	12	31
72:	carbohydrate metabolic process	9.76365e-40	29	248	31
72:	chitin metabolic process	9.67531e-55	26	46	31
72:	carbohydrate catabolic process	6.10146e-50	26	63	31
72:	polysaccharide metabolic process	1.14001e-51	26	56	31
72:	macromolecule metabolic process	4.50692e-10	26	1793	31
72:	biopolymer metabolic process	2.75873e-10	26	1758	31
72:	chitin catabolic process	4.41072e-59	26	36	31
72:	metabolic process	4.80822e-08	29	2990	31
72:	amino sugar catabolic process	4.41072e-59	26	36	31
72:	N-acetylglucosamine catabolic process	4.41072e-59	26	36	31
72:	biological_process	0	29	8349	31
72:	glucosamine catabolic process	4.41072e-59	26	36	31
72:	N-acetylglucosamine metabolic process	4.71909e-54	26	48	31
72:	amino sugar metabolic process	4.71909e-54	26	48	31
72:	catabolic process	4.86232e-22	26	611	31
72:	primary metabolic process	4.32387e-11	29	2333	31
72:	glucosamine metabolic process	4.71909e-54	26	48	31
73:	molting cycle	2.4238e-20	20	251	31
73:	regulation of multicellular organismal process	1.98045e-07	16	627	31
73:	locomotion	1.62418e-05	19	1287	31
73:	biological_process	0	26	8349	31
73:	regulation of multicellular organism growth	3.83183e-10	16	417	31
73:	molting cycle, collagen and cuticulin-based cuticle	2.4238e-20	20	251	31
73:	molting cycle, protein-based cuticle	2.4238e-20	20	251	31
73:	positive regulation of multicellular organismal process	1.1278e-11	16	333	31
73:	positive regulation of multicellular organism growth	8.06249e-12	16	326	31
74:	biological_process	0	3	8349	31
75:	biological_process	0	3	8349	31
76:	cell cycle phase	0.000730053	8	198	30
76:	chromosome segregation	0.00745358	6	119	30
76:	transport	2.45623e-05	17	1053	30
76:	cytoskeleton-dependent intracellular transport	2.21269e-29	17	45	30
76:	cell cycle process	0.00429264	8	250	30
76:	intracellular transport	2.67066e-17	17	199	30
76:	localization	4.37702e-05	18	1255	30
76:	M phase	0.000675316	8	196	30
76:	biological_process	0	26	8349	30
76:	microtubule-based movement	2.21269e-29	17	45	30
76:	cell cycle	0.00610125	8	262	30
76:	microtubule-based process	3.89018e-22	18	137	30
76:	establishment of localization	6.97004e-06	18	1121	30
76:	establishment of localization in cell	3.55382e-16	18	287	30
76:	cellular localization	1.20442e-15	18	307	30
77:	biological_process	0	7	8349	30
79:	biological_process	0	12	8349	29
79:	neurological system process	0.000121745	9	233	29
79:	sensory perception	7.72304e-06	9	170	29
79:	cognition	1.62823e-05	9	185	29
79:	system process	0.000571354	9	279	29
81:	neurological system process	3.71012e-40	28	233	29
81:	multicellular organismal process	1.2106e-06	29	4007	29
81:	sensory perception	2.82403e-44	28	170	29
81:	sensory perception of chemical stimulus	3.25854e-46	28	147	29
81:	cognition	3.67973e-43	28	185	29
81:	system process	7.64289e-38	28	279	29
82:	biological_process	0	18	8349	28
83:	biological_process	0	12	8349	28
84:	biological_process	0	21	8349	28
85:	biological_process	0	14	8349	28
86:	biological_process	0	17	8349	28
88:	biological_process	0	3	8349	28
89:	positive regulation of growth rate	1.31578e-07	22	1812	27
89:	larval development	2.92522e-07	22	1883	27
89:	regulation of growth	1.57881e-06	22	2043	27
89:	positive regulation of biological process	4.21293e-06	22	2143	27
89:	positive regulation of growth	9.08805e-07	22	1989	27
89:	biological_process	0	25	8349	27
89:	nematode larval development	2.89315e-07	22	1882	27
89:	post-embryonic development	3.56338e-07	22	1901	27
89:	growth	1.39093e-09	22	1459	27
89:	regulation of growth rate	1.33099e-07	22	1813	27
90:	biological_process	0	12	8349	27
91:	biological_process	0	15	8349	27
94:	transport	1.32569e-18	25	1053	26
94:	localization	1.08737e-16	25	1255	26
94:	biological_process	0	25	8349	26
94:	establishment of localization	6.39155e-18	25	1121	26
95:	biological_process	0	5	8349	26
96:	biological_process	0	17	8349	26
97:	regulation of primary metabolic process	3.66197e-24	26	790	26
97:	regulation of biosynthetic process	4.53714e-25	26	730	26
97:	regulation of macromolecule metabolic process	1.26641e-23	26	828	26
97:	regulation of cellular process	3.51516e-16	26	1589	26
97:	regulation of gene expression	2.13255e-24	26	774	26
97:	regulation of nucleobase, nucleoside, nucleotide and nucleic acid metabolic process	4.53714e-25	26	730	26
97:	regulation of RNA metabolic process	7.10377e-27	26	624	26
97:	biological regulation	5.98357e-07	26	3583	26
97:	regulation of cellular biosynthetic process	4.53714e-25	26	730	26
97:	regulation of transcription, DNA-dependent	5.49707e-27	26	618	26
97:	regulation of cellular metabolic process	1.22771e-24	26	758	26
97:	regulation of transcription	2.25791e-25	26	711	26
97:	regulation of biological process	4.43147e-07	26	3542	26
97:	regulation of metabolic process	1.58159e-23	26	835	26
97:	regulation of macromolecule biosynthetic process	4.21949e-25	26	728	26
98:	biological_process	0	9	8349	26
100:	biological_process	0	3	8349	25
101:	biological_process	0	3	8349	25
102:	carbohydrate metabolic process	3.00624e-09	12	248	25
102:	biological_process	0	12	8349	25
103:	cellular metabolic process	7.71927e-07	21	1988	25
103:	regulation of primary metabolic process	2.00113e-13	20	790	25
103:	biopolymer modification	5.9503e-14	20	743	25
103:	regulation of macromolecule metabolic process	5.0565e-13	20	828	25
103:	macromolecule metabolic process	9.77943e-08	21	1793	25
103:	protein modification process	3.37203e-14	20	722	25
103:	cellular protein metabolic process	7.29199e-11	20	1067	25
103:	biopolymer metabolic process	6.57977e-08	21	1758	25
103:	cellular biopolymer metabolic process	2.88085e-10	21	1345	25
103:	metabolic process	0.00222601	21	2990	25
103:	biological_process	0	23	8349	25
103:	cellular macromolecule metabolic process	4.25924e-10	21	1371	25
103:	protein metabolic process	2.24099e-08	20	1435	25
103:	post-translational protein modification	1.5819e-15	20	619	25
103:	primary metabolic process	1.83259e-05	21	2333	25
103:	regulation of metabolic process	5.96907e-13	20	835	25
103:	regulation of protein metabolic process	1.44388e-36	20	63	25
104:	biological_process	0	18	8349	25
105:	biological_process	0	12	8349	25
107:	biological_process	0	6	8349	24
108:	biological_process	0	6	8349	24
109:	biological_process	0	12	8349	24
110:	embryonic development	0.00213065	20	2844	24
110:	macromolecular complex subunit organization	7.01938e-33	22	168	24
110:	nucleosome assembly	6.35412e-40	22	86	24
110:	protein-DNA complex assembly	3.53347e-37	22	111	24
110:	DNA packaging	4.5191e-39	22	93	24
110:	cellular macromolecular complex subunit organization	6.64557e-34	22	152	24
110:	cellular component assembly	6.48738e-31	22	204	24
110:	chromatin assembly or disassembly	1.14568e-37	22	106	24
110:	cellular component biogenesis	1.26378e-29	22	232	24
110:	macromolecular complex assembly	1.92331e-33	22	159	24
110:	biological_process	0	23	8349	24
110:	nucleosome organization	6.35412e-40	22	86	24
110:	organelle organization	7.05543e-25	22	375	24
110:	establishment or maintenance of chromatin architecture	7.59437e-36	22	126	24
110:	cellular component organization	1.23399e-20	22	580	24
110:	cellular macromolecular complex assembly	2.56029e-34	22	146	24
110:	embryonic development ending in birth or egg hatching	0.00160481	20	2800	24
110:	anatomical structure formation	6.24171e-30	22	225	24
110:	chromosome organization	8.06801e-33	22	169	24
110:	chromatin assembly	6.35412e-40	22	86	24
110:	cellular process	0.00112816	22	3510	24
111:	biological_process	0	18	8349	24
112:	biological_process	0	4	8349	23
114:	biological_process	0	4	8349	23
115:	biological_process	0	3	8349	23
116:	biological_process	0	12	8349	23
117:	macromolecule metabolic process	7.4681e-11	22	1793	23
117:	biopolymer catabolic process	5.27527e-24	22	457	23
117:	biopolymer metabolic process	4.85202e-11	22	1758	23
117:	metabolic process	5.00566e-06	22	2990	23
117:	protein catabolic process	2.03084e-24	22	438	23
117:	catabolic process	3.5134e-21	22	611	23
117:	protein metabolic process	5.66189e-13	22	1435	23
117:	primary metabolic process	2.32489e-08	22	2333	23
117:	proteolysis	9.27077e-25	22	423	23
117:	macromolecule catabolic process	1.66463e-23	22	481	23
118:	signal transduction	5.75125e-24	23	593	23
118:	regulation of cellular process	5.29122e-14	23	1589	23
118:	cell communication	1.19275e-22	23	675	23
118:	biological regulation	7.65824e-06	23	3583	23
118:	G-protein coupled receptor protein signaling pathway	1.76315e-30	22	237	23
118:	cell surface receptor linked signal transduction	1.79373e-28	22	290	23
118:	regulation of biological process	5.87236e-06	23	3542	23
118:	cellular process	4.76294e-06	23	3510	23
119:	biological_process	0	3	8349	22
120:	biological_process	0	9	8349	22
121:	transport	1.46294e-08	17	1053	22
121:	spindle organization	2.93855e-05	6	66	22
121:	cytoskeleton-dependent intracellular transport	4.99091e-33	17	45	22
121:	fertilization	8.53295e-08	7	52	22
121:	single fertilization	8.53295e-08	7	52	22
121:	macromolecular complex subunit organization	5.29804e-20	16	168	22
121:	sexual reproduction	0.0012317	7	202	22
121:	intracellular transport	6.93873e-21	17	199	22
121:	establishment of organelle localization	1.93835e-06	7	80	22
121:	cellular macromolecular complex subunit organization	9.96588e-21	16	152	22
121:	localization	2.5884e-07	17	1255	22
121:	cellular component assembly	1.31968e-18	16	204	22
121:	pronuclear migration	5.50488e-08	7	49	22
121:	cellular component biogenesis	1.0918e-17	16	232	22
121:	nuclear migration	7.39596e-08	7	51	22
121:	macromolecular complex assembly	2.11572e-20	16	159	22
121:	biological_process	0	19	8349	22
121:	mitotic cell cycle	0.000644077	6	110	22
121:	microtubule cytoskeleton organization	6.58408e-06	7	95	22
121:	organelle localization	2.3124e-06	7	82	22
121:	protein complex biogenesis	1.40868e-29	16	48	22
121:	cellular component organization	6.97763e-13	17	580	22
121:	cellular protein complex assembly	2.55889e-32	16	35	22
121:	cellular macromolecular complex assembly	5.07348e-21	16	146	22
121:	microtubule-based movement	4.99091e-33	17	45	22
121:	nucleus localization	8.53295e-08	7	52	22
121:	anatomical structure formation	6.60763e-18	16	225	22
121:	cytoskeleton organization	0.000139654	7	147	22
121:	protein complex assembly	1.40868e-29	16	48	22
121:	microtubule-based process	3.66915e-26	18	137	22
121:	establishment of nucleus localization	8.53295e-08	7	52	22
121:	establishment of localization	4.08941e-08	17	1121	22
121:	establishment of localization in cell	4.15e-18	17	287	22
121:	protein polymerization	1.08464e-40	16	17	22
121:	mitotic spindle organization	1.32646e-05	6	58	22
121:	cellular localization	1.33122e-17	17	307	22
123:	biological_process	0	9	8349	21
124:	protein folding	7.31439e-12	9	55	21
124:	biological_process	0	17	8349	21
125:	biological_process	0	4	8349	21
126:	biological_process	0	3	8349	21
127:	dopamine receptor signaling pathway	0.00365695	3	10	21
127:	signal transduction	1.22112e-21	21	593	21
127:	regulation of cellular process	1.49338e-12	21	1589	21
127:	cell communication	1.93682e-20	21	675	21
127:	biological regulation	4.1869e-05	21	3583	21
127:	G-protein coupled receptor protein signaling pathway	3.03046e-30	21	237	21
127:	cell surface receptor linked signal transduction	2.49113e-28	21	290	21
127:	regulation of biological process	3.28574e-05	21	3542	21
127:	cellular process	2.71411e-05	21	3510	21
128:	cellular alcohol metabolic process	1.47421e-21	15	106	21
128:	enterobactin biosynthetic process	1.35262e-30	15	32	21
128:	cellular biosynthetic process	8.89903e-11	15	535	21
128:	peptide metabolic process	9.56582e-29	15	40	21
128:	phenol metabolic process	1.32767e-29	15	36	21
128:	cofactor metabolic process	1.08628e-21	15	104	21
128:	nonribosomal peptide biosynthetic process	1.35262e-30	15	32	21
128:	cellular aromatic compound metabolic process	3.38181e-24	15	73	21
128:	metabolic process	3.60242e-05	20	2990	21
128:	biological_process	0	20	8349	21
128:	siderophore biosynthetic process from catechol	1.35262e-30	15	32	21
128:	cofactor biosynthetic process	2.68875e-24	15	72	21
128:	biosynthetic process	3.87786e-10	15	591	21
128:	peptide biosynthetic process	2.47813e-30	15	33	21
128:	siderophore biosynthetic process	1.35262e-30	15	32	21
128:	enterobactin metabolic process	1.35262e-30	15	32	21
128:	catechol metabolic process	1.35262e-30	15	32	21
128:	siderophore metabolic process	1.35262e-30	15	32	21
129:	biological_process	0	14	8349	21
130:	embryonic development	0.00344341	18	2844	21
130:	macromolecular complex subunit organization	9.51538e-28	19	168	21
130:	nucleosome assembly	9.71312e-34	19	86	21
130:	protein-DNA complex assembly	2.06055e-31	19	111	21
130:	DNA packaging	5.10511e-33	19	93	21
130:	cellular macromolecular complex subunit organization	1.26975e-28	19	152	21
130:	cellular component assembly	4.57664e-26	19	204	21
130:	chromatin assembly or disassembly	7.91549e-32	19	106	21
130:	cellular component biogenesis	5.82922e-25	19	232	21
130:	macromolecular complex assembly	3.14713e-28	19	159	21
130:	biological_process	0	20	8349	21
130:	nucleosome organization	9.71312e-34	19	86	21
130:	organelle organization	6.93242e-21	19	375	21
130:	establishment or maintenance of chromatin architecture	2.80205e-30	19	126	21
130:	cellular component organization	3.08992e-17	19	580	21
130:	cellular macromolecular complex assembly	5.62449e-29	19	146	21
130:	embryonic development ending in birth or egg hatching	0.00265624	18	2800	21
130:	anatomical structure formation	3.18409e-25	19	225	21
130:	chromosome organization	1.07182e-27	19	169	21
130:	chromatin assembly	9.71312e-34	19	86	21
131:	biological_process	0	4	8349	20
132:	biological_process	0	11	8349	20
133:	biological_process	0	17	8349	20
133:	neurological system process	8.85389e-15	14	233	20
133:	sensory perception	9.62311e-17	14	170	20
133:	sensory perception of chemical stimulus	1.16869e-17	14	147	20
133:	cognition	3.25718e-16	14	185	20
133:	system process	1.1424e-13	14	279	20
134:	biological_process	0	16	8349	20
135:	biological_process	0	7	8349	20
136:	regulation of primary metabolic process	5.97071e-18	20	790	20
136:	regulation of biosynthetic process	1.20561e-18	20	730	20
136:	regulation of macromolecule metabolic process	1.54512e-17	20	828	20
136:	regulation of cellular process	7.92756e-12	20	1589	20
136:	regulation of gene expression	3.94555e-18	20	774	20
136:	regulation of nucleobase, nucleoside, nucleotide and nucleic acid metabolic process	1.20561e-18	20	730	20
136:	regulation of RNA metabolic process	4.99874e-20	20	624	20
136:	biological regulation	9.78744e-05	20	3583	20
136:	regulation of cellular biosynthetic process	1.20561e-18	20	730	20
136:	regulation of transcription, DNA-dependent	4.10796e-20	20	618	20
136:	regulation of cellular metabolic process	2.58454e-18	20	758	20
136:	regulation of transcription	7.06423e-19	20	711	20
136:	regulation of biological process	7.77028e-05	20	3542	20
136:	regulation of metabolic process	1.83204e-17	20	835	20
136:	regulation of macromolecule biosynthetic process	1.14041e-18	20	728	20
137:	positive regulation of growth rate	0.000101242	16	1812	20
137:	regulation of growth	0.000609241	16	2043	20
137:	macromolecular complex subunit organization	3.56155e-21	16	168	20
137:	nucleosome assembly	3.88237e-26	16	86	20
137:	protein-DNA complex assembly	3.23884e-24	16	111	20
137:	DNA packaging	1.52457e-25	16	93	20
137:	cellular macromolecular complex subunit organization	6.67489e-22	16	152	20
137:	cellular component assembly	8.94526e-20	16	204	20
137:	chromatin assembly or disassembly	1.46756e-24	16	106	20
137:	positive regulation of biological process	0.00123742	16	2143	20
137:	cellular component biogenesis	7.44869e-19	16	232	20
137:	positive regulation of growth	0.000408875	16	1989	20
137:	macromolecular complex assembly	1.41934e-21	16	159	20
137:	biological_process	0	17	8349	20
137:	nucleosome organization	3.88237e-26	16	86	20
137:	organelle organization	1.85635e-15	16	375	20
137:	establishment or maintenance of chromatin architecture	2.81514e-23	16	126	20
137:	cellular component organization	2.027e-12	16	580	20
137:	cellular macromolecular complex assembly	3.39341e-22	16	146	20
137:	regulation of growth rate	0.000102086	16	1813	20
137:	anatomical structure formation	4.50067e-19	16	225	20
137:	chromosome organization	3.93219e-21	16	169	20
137:	chromatin assembly	3.88237e-26	16	86	20
138:	biological_process	0	5	8349	20
139:	biological_process	0	8	8349	20
140:	biological_process	0	5	8349	20
142:	transport	0.000738069	12	1053	19
142:	localization	0.00512515	12	1255	19
142:	biological_process	0	14	8349	19
142:	transmembrane transport	5.44921e-06	6	59	19
142:	establishment of localization	0.00147926	12	1121	19
143:	biological_process	0	5	8349	19
144:	macromolecule metabolic process	2.16038e-05	16	1793	19
144:	biopolymer catabolic process	9.43558e-15	16	457	19
144:	biopolymer metabolic process	1.59727e-05	16	1758	19
144:	protein catabolic process	4.75959e-15	16	438	19
144:	death	7.72212e-05	6	91	19
144:	cell death	7.72212e-05	6	91	19
144:	catabolic process	9.95474e-13	16	611	19
144:	protein metabolic process	6.97847e-07	16	1435	19
144:	primary metabolic process	0.00116815	16	2333	19
144:	proteolysis	2.71282e-15	16	423	19
144:	macromolecule catabolic process	2.15044e-14	16	481	19
146:	biological_process	0	18	8349	19
146:	neurological system process	2.28011e-24	18	233	19
146:	sensory perception	6.0869e-27	18	170	19
146:	sensory perception of chemical stimulus	3.82901e-28	18	147	19
146:	cognition	3.01022e-26	18	185	19
146:	system process	6.50711e-23	18	279	19
147:	biological_process	0	6	8349	19
148:	biological_process	0	5	8349	19
150:	biological_process	0	3	8349	19
151:	biological_process	0	5	8349	19
153:	cellular metabolic process	2.11847e-05	16	1988	18
153:	biopolymer modification	3.86512e-12	16	743	18
153:	phosphate metabolic process	4.22126e-13	16	647	18
153:	protein amino acid dephosphorylation	6.94218e-25	16	124	18
153:	macromolecule metabolic process	4.266e-06	16	1793	18
153:	protein modification process	2.44404e-12	16	722	18
153:	cellular protein metabolic process	1.22518e-09	16	1067	18
153:	biopolymer metabolic process	3.13861e-06	16	1758	18
153:	phosphorus metabolic process	4.22126e-13	16	647	18
153:	cellular biopolymer metabolic process	4.74043e-08	16	1345	18
153:	dephosphorylation	2.93935e-24	16	135	18
153:	biological_process	0	16	8349	18
153:	cellular macromolecule metabolic process	6.40614e-08	16	1371	18
153:	protein metabolic process	1.31189e-07	16	1435	18
153:	post-translational protein modification	2.07621e-13	16	619	18
153:	primary metabolic process	0.000249621	16	2333	18
154:	biological_process	0	6	8349	18
155:	biological_process	0	6	8349	18
156:	biological_process	0	12	8349	18
157:	biological_process	0	9	8349	18
160:	regulation of ARF protein signal transduction	4.47493e-08	5	12	18
160:	regulation of Ras protein signal transduction	0.000402598	5	64	18
160:	biological_process	0	15	8349	18
160:	regulation of small GTPase mediated signal transduction	0.00116698	5	79	18
160:	regulation of signal transduction	0.00935313	5	120	18
161:	organic acid transport	1.39488e-19	10	22	18
161:	amino acid transport	1.73648e-21	10	16	18
161:	biological_process	0	11	8349	18
161:	amine transport	1.99792e-20	10	19	18
161:	carboxylic acid transport	1.39488e-19	10	22	18
162:	biological_process	0	14	8349	18
163:	signal transduction	9.58383e-06	11	593	18
163:	cell communication	3.76613e-05	11	675	18
163:	biological_process	0	11	8349	18
163:	G-protein coupled receptor protein signaling pathway	4.59931e-10	11	237	18
163:	cell surface receptor linked signal transduction	4.24195e-09	11	290	18
165:	regulation of primary metabolic process	1.23229e-13	17	790	18
165:	regulation of biosynthetic process	3.19545e-14	17	730	18
165:	regulation of macromolecule metabolic process	2.74785e-13	17	828	18
165:	regulation of cellular process	1.74883e-08	17	1589	18
165:	regulation of gene expression	8.6885e-14	17	774	18
165:	regulation of nucleobase, nucleoside, nucleotide and nucleic acid metabolic process	3.19545e-14	17	730	18
165:	regulation of RNA metabolic process	2.17695e-15	17	624	18
165:	biological_process	0	17	8349	18
165:	regulation of cellular biosynthetic process	3.19545e-14	17	730	18
165:	regulation of transcription, DNA-dependent	1.84457e-15	17	618	18
165:	regulation of cellular metabolic process	6.08067e-14	17	758	18
165:	regulation of transcription	2.03539e-14	17	711	18
165:	regulation of metabolic process	3.17229e-13	17	835	18
165:	regulation of macromolecule biosynthetic process	3.04901e-14	17	728	18
166:	biological_process	0	4	8349	18
167:	biological_process	0	7	8349	17
168:	biological_process	0	12	8349	17
169:	biological_process	0	8	8349	17
171:	biological_process	0	4	8349	17
172:	biological_process	0	5	8349	17
174:	transport	1.03703e-12	17	1053	17
174:	metal ion transport	1.97128e-26	17	171	17
174:	localization	2.09204e-11	17	1255	17
174:	monovalent inorganic cation transport	1.7753e-26	17	170	17
174:	cation transport	2.0195e-23	17	253	17
174:	sodium ion transport	7.4094e-37	17	48	17
174:	ion transport	5.47535e-20	17	398	17
174:	establishment of localization	3.0286e-12	17	1121	17
175:	biological_process	0	5	8349	17
179:	macromolecule metabolic process	9.30504e-09	17	1793	17
179:	biopolymer catabolic process	6.00682e-19	17	457	17
179:	biopolymer metabolic process	6.64529e-09	17	1758	17
179:	metabolic process	5.72158e-05	17	2990	17
179:	protein catabolic process	2.87992e-19	17	438	17
179:	catabolic process	9.03747e-17	17	611	17
179:	protein metabolic process	2.07043e-10	17	1435	17
179:	primary metabolic process	8.31898e-07	17	2333	17
179:	proteolysis	1.57471e-19	17	423	17
179:	macromolecule catabolic process	1.45593e-18	17	481	17
180:	regulation of primary metabolic process	9.8446e-11	15	790	17
180:	regulation of biosynthetic process	3.02152e-11	15	730	17
180:	cellular developmental process	0.00797522	6	226	17
180:	regulation of macromolecule metabolic process	1.98542e-10	15	828	17
180:	cell differentiation	0.00534806	6	211	17
180:	regulation of cellular process	3.05469e-06	15	1589	17
180:	neurogenesis	0.000904604	5	80	17
180:	regulation of gene expression	7.25117e-11	15	774	17
180:	regulation of nucleobase, nucleoside, nucleotide and nucleic acid metabolic process	3.02152e-11	15	730	17
180:	regulation of RNA metabolic process	2.87457e-12	15	624	17
180:	biological_process	0	15	8349	17
180:	generation of neurons	0.000904604	5	80	17
180:	regulation of cellular biosynthetic process	3.02152e-11	15	730	17
180:	regulation of transcription, DNA-dependent	2.48622e-12	15	618	17
180:	nervous system development	0.00130104	5	86	17
180:	regulation of cellular metabolic process	5.30615e-11	15	758	17
180:	regulation of transcription	2.03587e-11	15	711	17
180:	cell fate commitment	0.000746162	5	77	17
180:	regulation of metabolic process	2.25117e-10	15	835	17
180:	regulation of macromolecule biosynthetic process	2.89996e-11	15	728	17
181:	embryonic development	2.4372e-05	17	2844	17
181:	larval development	1.28572e-06	16	1883	17
181:	macromolecular complex subunit organization	1.43705e-26	17	168	17
181:	nucleosome assembly	6.94849e-32	17	86	17
181:	protein-DNA complex assembly	7.95722e-30	17	111	17
181:	DNA packaging	3.01106e-31	17	93	17
181:	multicellular organismal development	0.00196895	17	3680	17
181:	cellular macromolecular complex subunit organization	2.39211e-27	17	152	17
181:	cellular component assembly	4.53881e-25	17	204	17
181:	chromatin assembly or disassembly	3.40796e-30	17	106	17
181:	locomotion	7.64805e-05	13	1287	17
181:	cellular component biogenesis	4.39892e-24	17	232	17
181:	macromolecular complex assembly	5.36556e-27	17	159	17
181:	nematode larval development	1.27498e-06	16	1882	17
181:	nucleosome organization	6.94849e-32	17	86	17
181:	post-embryonic development	1.49417e-06	16	1901	17
181:	organelle organization	1.94788e-20	17	375	17
181:	growth	2.25902e-08	16	1459	17
181:	establishment or maintenance of chromatin architecture	8.06339e-29	17	126	17
181:	cellular component organization	3.68433e-17	17	580	17
181:	cellular macromolecular complex assembly	1.15927e-27	17	146	17
181:	embryonic development ending in birth or egg hatching	1.8683e-05	17	2800	17
181:	multicellular organismal process	0.00839585	17	4007	17
181:	anatomical structure formation	2.56348e-24	17	225	17
181:	chromosome organization	1.59777e-26	17	169	17
181:	chromatin assembly	6.94849e-32	17	86	17
181:	developmental process	0.00332591	17	3795	17
181:	cellular process	0.000879556	17	3510	17
182:	regulation of primary metabolic process	7.50354e-15	17	790	17
182:	regulation of biosynthetic process	1.93134e-15	17	730	17
182:	regulation of macromolecule metabolic process	1.68113e-14	17	828	17
182:	regulation of cellular process	1.18223e-09	17	1589	17
182:	regulation of gene expression	5.28001e-15	17	774	17
182:	regulation of nucleobase, nucleoside, nucleotide and nucleic acid metabolic process	1.93134e-15	17	730	17
182:	regulation of RNA metabolic process	1.29878e-16	17	624	17
182:	biological regulation	0.00124906	17	3583	17
182:	regulation of cellular biosynthetic process	1.93134e-15	17	730	17
182:	regulation of transcription, DNA-dependent	1.09968e-16	17	618	17
182:	regulation of cellular metabolic process	3.68791e-15	17	758	17
182:	regulation of transcription	1.22732e-15	17	711	17
182:	regulation of biological process	0.00102665	17	3542	17
182:	regulation of metabolic process	1.9425e-14	17	835	17
182:	regulation of macromolecule biosynthetic process	1.84237e-15	17	728	17
185:	biological_process	0	6	8349	16
186:	DNA metabolic process	1.93118e-06	7	116	16
186:	cellular macromolecule biosynthetic process	0.00556074	7	368	16
186:	DNA replication	1.43055e-09	7	43	16
186:	cytokinesis	0.00697692	5	129	16
186:	biopolymer biosynthetic process	0.00212621	7	319	16
186:	biological_process	0	12	8349	16
186:	macromolecule biosynthetic process	0.0057663	7	370	16
186:	DNA-dependent DNA replication	3.8013e-09	6	23	16
186:	DNA replication initiation	1.07078e-12	6	8	16
186:	cellular biopolymer biosynthetic process	0.00212621	7	319	16
188:	biological_process	0	5	8349	16
189:	reproductive process	3.6247e-09	15	1152	16
189:	oogenesis	4.63172e-26	15	92	16
189:	female gamete generation	1.52113e-25	15	99	16
189:	sexual reproduction	1.19222e-20	15	202	16
189:	gamete generation	1.26613e-22	15	151	16
189:	reproduction	2.14134e-05	15	2067	16
189:	extracellular structure organization	5.52226e-35	15	29	16
189:	extracellular matrix organization	1.21525e-37	15	22	16
189:	cellular component organization	1.20306e-13	15	580	16
189:	vitelline membrane formation	1.10502e-38	15	20	16
191:	biological_process	0	6	8349	16
192:	biological_process	0	7	8349	16
193:	transport	9.45511e-10	15	1053	16
193:	neurotransmitter transport	1.23803e-35	15	27	16
193:	localization	1.30199e-08	15	1255	16
193:	biological_process	0	15	8349	16
193:	establishment of localization	2.41101e-09	15	1121	16
194:	signal transduction	4.65637e-08	12	593	16
194:	regulation of cellular process	0.00415136	12	1589	16
194:	cell communication	2.14814e-07	12	675	16
194:	biological_process	0	12	8349	16
195:	regulation of primary metabolic process	3.20703e-05	11	790	16
195:	regulation of biosynthetic process	1.38617e-05	11	730	16
195:	regulation of macromolecule metabolic process	5.27256e-05	11	828	16
195:	regulation of gene expression	2.58159e-05	11	774	16
195:	regulation of nucleobase, nucleoside, nucleotide and nucleic acid metabolic process	1.38617e-05	11	730	16
195:	regulation of RNA metabolic process	2.59373e-06	11	624	16
195:	biological_process	0	12	8349	16
195:	regulation of cellular biosynthetic process	1.38617e-05	11	730	16
195:	regulation of transcription, DNA-dependent	2.33843e-06	11	618	16
195:	regulation of cellular metabolic process	2.06821e-05	11	758	16
195:	regulation of transcription	1.04678e-05	11	711	16
195:	regulation of metabolic process	5.76304e-05	11	835	16
195:	regulation of macromolecule biosynthetic process	1.34629e-05	11	728	16
196:	biological_process	0	8	8349	16
196:	G-protein coupled receptor protein signaling pathway	8.91073e-06	8	237	16
196:	cell surface receptor linked signal transduction	4.37061e-05	8	290	16
199:	regulation of primary metabolic process	0.00810997	9	790	16
199:	regulation of biosynthetic process	0.00416813	9	730	16
199:	regulation of gene expression	0.0068285	9	774	16
199:	regulation of nucleobase, nucleoside, nucleotide and nucleic acid metabolic process	0.00416813	9	730	16
199:	regulation of RNA metabolic process	0.00109729	9	624	16
199:	biological_process	0	12	8349	16
199:	regulation of cellular biosynthetic process	0.00416813	9	730	16
199:	regulation of transcription, DNA-dependent	0.0010102	9	618	16
199:	regulation of cellular metabolic process	0.00572708	9	758	16
199:	regulation of transcription	0.00333427	9	711	16
199:	regulation of macromolecule biosynthetic process	0.00407254	9	728	16
200:	biological_process	0	6	8349	16
201:	biological_process	0	3	8349	16
202:	biological_process	0	11	8349	15
202:	feminization of hermaphroditic germ-line	0.00846601	3	18	15
203:	biological_process	0	6	8349	15
204:	macromolecule metabolic process	0.000302957	13	1793	15
204:	biopolymer catabolic process	7.17216e-12	13	457	15
204:	biopolymer metabolic process	0.000236544	13	1758	15
204:	biological_process	0	13	8349	15
204:	protein catabolic process	4.11678e-12	13	438	15
204:	catabolic process	3.15099e-10	13	611	15
204:	protein metabolic process	1.82509e-05	13	1435	15
204:	primary metabolic process	0.00802612	13	2333	15
204:	proteolysis	2.60942e-12	13	423	15
204:	macromolecule catabolic process	1.39941e-11	13	481	15
205:	biological_process	0	3	8349	15
206:	gluconeogenesis	0.000105216	3	5	15
206:	alcohol biosynthetic process	0.000367462	3	7	15
206:	pyruvate metabolic process	0.000210205	3	6	15
206:	carbohydrate biosynthetic process	0.00582256	3	16	15
206:	cellular carbohydrate biosynthetic process	0.00229733	3	12	15
206:	biological_process	0	11	8349	15
206:	monosaccharide biosynthetic process	0.000210205	3	6	15
206:	monocarboxylic acid metabolic process	0.00795456	4	62	15
206:	hexose biosynthetic process	0.000210205	3	6	15
207:	biological_process	0	9	8349	15
208:	biological_process	0	5	8349	15
209:	protein folding	2.91259e-11	8	55	15
209:	biological_process	0	13	8349	15
210:	chromatin modification	8.91235e-05	4	21	15
210:	biological_process	0	10	8349	15
211:	biopolymer catabolic process	1.15569e-06	10	457	15
211:	biological_process	0	11	8349	15
211:	protein catabolic process	7.60775e-07	10	438	15
211:	catabolic process	1.97885e-05	10	611	15
211:	protein metabolic process	0.00582266	11	1435	15
211:	proteolysis	5.39546e-07	10	423	15
211:	macromolecule catabolic process	1.91128e-06	10	481	15
212:	biological_process	0	11	8349	15
213:	biological_process	0	11	8349	15
214:	biological_process	0	5	8349	15
216:	biological_process	0	5	8349	14
217:	purine ribonucleoside triphosphate biosynthetic process	9.79141e-18	11	74	14
217:	transport	6.96881e-05	11	1053	14
217:	metal ion transport	0.000398337	6	171	14
217:	ribonucleotide metabolic process	7.46274e-17	11	88	14
217:	di-, tri-valent inorganic cation transport	4.41097e-07	5	23	14
217:	nucleobase, nucleoside, nucleotide and nucleic acid metabolic process	3.3361e-08	11	519	14
217:	nucleoside triphosphate metabolic process	1.34072e-17	11	76	14
217:	purine nucleotide metabolic process	7.46274e-17	11	88	14
217:	nucleoside triphosphate biosynthetic process	9.79141e-18	11	74	14
217:	purine ribonucleotide biosynthetic process	4.33664e-17	11	84	14
217:	purine nucleoside triphosphate biosynthetic process	9.79141e-18	11	74	14
217:	purine ribonucleoside triphosphate metabolic process	1.14705e-17	11	75	14
217:	cellular ion homeostasis	0.00379284	3	15	14
217:	localization	0.000448931	11	1255	14
217:	nucleotide metabolic process	6.57559e-14	11	159	14
217:	cellular chemical homeostasis	0.0046635	3	16	14
217:	cation transport	7.37718e-08	9	253	14
217:	calcium ion transport	1.52979e-07	5	19	14
217:	purine nucleoside triphosphate metabolic process	1.14705e-17	11	75	14
217:	purine ribonucleotide metabolic process	5.70807e-17	11	86	14
217:	biological_process	0	12	8349	14
217:	ATP biosynthetic process	5.07563e-18	11	70	14
217:	ribonucleotide biosynthetic process	5.70807e-17	11	86	14
217:	ribonucleoside triphosphate metabolic process	1.14705e-17	11	75	14
217:	nucleotide biosynthetic process	1.43201e-14	11	139	14
217:	ATP metabolic process	6.00417e-18	11	71	14
217:	purine nucleotide biosynthetic process	4.97962e-17	11	85	14
217:	ribonucleoside triphosphate biosynthetic process	9.79141e-18	11	74	14
217:	ion transport	4.23207e-06	9	398	14
217:	establishment of localization	0.000135665	11	1121	14
217:	nucleoside phosphate metabolic process	6.57559e-14	11	159	14
217:	nucleobase, nucleoside and nucleotide metabolic process	1.49551e-13	11	171	14
218:	biological_process	0	4	8349	14
219:	biological_process	0	5	8349	14
220:	biological_process	0	7	8349	14
220:	steroid metabolic process	0.00183935	3	12	14
221:	biological_process	0	3	8349	14
222:	transport	5.36736e-10	14	1053	14
222:	metal ion transport	2.18107e-18	13	171	14
222:	localization	6.35133e-09	14	1255	14
222:	monovalent inorganic cation transport	2.01549e-18	13	170	14
222:	cation transport	4.1038e-16	13	253	14
222:	ion transport	1.63669e-13	13	398	14
222:	establishment of localization	1.2958e-09	14	1121	14
222:	potassium ion transport	1.76919e-23	13	73	14
223:	transport	5.36736e-10	14	1053	14
223:	signal transduction	1.61832e-13	14	593	14
223:	macromolecule localization	2.45278e-18	14	272	14
223:	intracellular protein transport	1.05265e-22	14	136	14
223:	small GTPase mediated signal transduction	6.92619e-25	14	97	14
223:	regulation of cellular process	1.75489e-07	14	1589	14
223:	intracellular transport	2.7174e-20	14	199	14
223:	localization	6.35133e-09	14	1255	14
223:	cell communication	1.01103e-12	14	675	14
223:	intracellular signaling cascade	3.18769e-19	14	236	14
223:	cellular protein localization	2.98507e-22	14	146	14
223:	protein transport	6.8702e-21	14	181	14
223:	protein localization	9.71015e-19	14	255	14
223:	establishment of protein localization	8.72298e-21	14	184	14
223:	establishment of localization	1.2958e-09	14	1121	14
223:	establishment of localization in cell	5.29528e-18	14	287	14
223:	cellular localization	1.3891e-17	14	307	14
224:	biological_process	0	5	8349	14
225:	biological_process	0	5	8349	14
227:	biological_process	0	13	8349	14
227:	neurological system process	3.2819e-14	12	233	14
227:	sensory perception	6.79171e-16	12	170	14
227:	sensory perception of chemical stimulus	1.11921e-16	12	147	14
227:	cognition	1.92964e-15	12	185	14
227:	system process	2.96125e-13	12	279	14
228:	biological_process	0	8	8349	14
230:	macromolecule metabolic process	5.037e-05	13	1793	14
230:	biopolymer catabolic process	1.00604e-12	13	457	14
230:	biopolymer metabolic process	3.91384e-05	13	1758	14
230:	protein catabolic process	5.76178e-13	13	438	14
230:	death	0.000573316	5	91	14
230:	cell death	0.000573316	5	91	14
230:	catabolic process	4.50107e-11	13	611	14
230:	protein metabolic process	2.891e-06	13	1435	14
230:	primary metabolic process	0.00144225	13	2333	14
230:	proteolysis	3.64571e-13	13	423	14
230:	macromolecule catabolic process	1.96849e-12	13	481	14
231:	biological_process	0	3	8349	14
233:	cellular alcohol metabolic process	1.41804e-09	8	106	13
233:	enterobactin biosynthetic process	5.14597e-14	8	32	13
233:	cellular biosynthetic process	0.000586423	8	535	13
233:	peptide metabolic process	3.74643e-13	8	40	13
233:	phenol metabolic process	1.47729e-13	8	36	13
233:	cofactor metabolic process	1.21244e-09	8	104	13
233:	nonribosomal peptide biosynthetic process	5.14597e-14	8	32	13
233:	cellular aromatic compound metabolic process	6.43364e-11	8	73	13
233:	biological_process	0	10	8349	13
233:	siderophore biosynthetic process from catechol	5.14597e-14	8	32	13
233:	cofactor biosynthetic process	5.73166e-11	8	72	13
233:	biosynthetic process	0.00126626	8	591	13
233:	peptide biosynthetic process	6.78905e-14	8	33	13
233:	siderophore biosynthetic process	5.14597e-14	8	32	13
233:	enterobactin metabolic process	5.14597e-14	8	32	13
233:	catechol metabolic process	5.14597e-14	8	32	13
233:	siderophore metabolic process	5.14597e-14	8	32	13
234:	biological_process	0	11	8349	13
235:	biological_process	0	9	8349	13
235:	chromosome organization	0.0081233	5	169	13
236:	biological_process	0	4	8349	13
237:	regulation of translation	0.00144638	3	12	13
237:	biological_process	0	9	8349	13
237:	feminization of hermaphroditic germ-line	0.00533587	3	18	13
240:	larval development	0.0083037	11	1883	13
240:	organ development	0.0043403	9	983	13
240:	nematode larval development	0.00825747	11	1882	13
240:	post-embryonic development	0.00917656	11	1901	13
240:	growth	0.00994132	10	1459	13
240:	system development	0.00696974	9	1039	13
240:	actin filament-based process	0.00056922	4	38	13
241:	biological_process	0	5	8349	13
242:	biological_process	0	11	8349	13
242:	one-carbon compound metabolic process	0.000509743	4	37	13
244:	cellular amino acid and derivative metabolic process	0.00481463	5	152	13
244:	amino acid metabolic process	0.00257789	5	134	13
244:	glutamine family amino acid metabolic process	5.24921e-08	5	17	13
244:	nitrogen compound biosynthetic process	1.68786e-06	5	32	13
244:	amine biosynthetic process	1.68786e-06	5	32	13
244:	biological_process	0	8	8349	13
244:	glutamine metabolic process	2.14969e-09	5	10	13
244:	cellular amine metabolic process	0.00450936	5	150	13
244:	cellular nitrogen compound metabolic process	0.00450936	5	150	13
244:	glutamine biosynthetic process	8.56467e-12	5	5	13
244:	glutamine family amino acid biosynthetic process	3.93794e-09	5	11	13
244:	amino acid biosynthetic process	2.22496e-07	5	22	13
244:	nitrogen compound metabolic process	0.00513599	5	154	13
245:	biological_process	0	3	8349	13
247:	biological_process	0	8	8349	13
249:	biological_process	0	6	8349	13
251:	response to oxidative stress	2.92748e-21	11	43	13
251:	biological_process	0	11	8349	13
251:	response to stress	1.47146e-12	11	240	13
251:	response to chemical stimulus	4.65278e-15	11	144	13
251:	response to stimulus	1.5082e-07	11	682	13
252:	cellular metabolic process	1.72485e-05	13	1988	13
252:	carbohydrate metabolic process	2.30855e-17	13	248	13
252:	biopolymer modification	4.48146e-11	13	743	13
252:	glycosylation	5.25346e-29	13	37	13
252:	cellular biosynthetic process	6.01446e-13	13	535	13
252:	cellular macromolecule biosynthetic process	4.33835e-15	13	368	13
252:	macromolecule metabolic process	4.48767e-06	13	1793	13
252:	glycoprotein metabolic process	7.98526e-29	13	38	13
252:	protein modification process	3.07756e-11	13	722	13
252:	cellular protein metabolic process	5.11304e-09	13	1067	13
252:	biopolymer metabolic process	3.47012e-06	13	1758	13
252:	glycoprotein biosynthetic process	5.25346e-29	13	37	13
252:	cellular biopolymer metabolic process	1.05327e-07	13	1345	13
252:	metabolic process	0.00352204	13	2990	13
252:	cellular macromolecule metabolic process	1.35244e-07	13	1371	13
252:	biosynthetic process	2.22498e-12	13	591	13
252:	macromolecule biosynthetic process	4.66052e-15	13	370	13
252:	biopolymer glycosylation	5.25346e-29	13	37	13
252:	protein metabolic process	2.45366e-07	13	1435	13
252:	protein amino acid glycosylation	5.25346e-29	13	37	13
252:	primary metabolic process	0.000138919	13	2333	13
256:	cellular catabolic process	1.29762e-05	7	198	13
256:	cellular biopolymer catabolic process	2.49809e-08	7	82	13
256:	modification-dependent protein catabolic process	2.28628e-08	7	81	13
256:	biopolymer catabolic process	0.00406784	7	457	13
256:	ubiquitin-dependent protein catabolic process	2.28628e-08	7	81	13
256:	modification-dependent macromolecule catabolic process	2.28628e-08	7	81	13
256:	biological_process	0	8	8349	13
256:	protein catabolic process	0.00305365	7	438	13
256:	proteolysis involved in cellular protein catabolic process	2.28628e-08	7	81	13
256:	cellular protein catabolic process	2.49809e-08	7	82	13
256:	proteolysis	0.00241219	7	423	13
256:	cellular macromolecule catabolic process	5.09843e-07	7	125	13
256:	macromolecule catabolic process	0.00574256	7	481	13
259:	biological_process	0	5	8349	12
260:	biological_process	0	6	8349	12
262:	biological_process	0	3	8349	12
264:	biological_process	0	6	8349	12
265:	cellular biosynthetic process	0.00572575	7	535	12
265:	cellular macromolecule biosynthetic process	0.000449006	7	368	12
265:	translation	1.19769e-05	7	218	12
265:	biopolymer biosynthetic process	0.000168089	7	319	12
265:	biological_process	0	7	8349	12
265:	macromolecule biosynthetic process	0.000466007	7	370	12
265:	gene expression	0.000559447	7	380	12
265:	cellular biopolymer biosynthetic process	0.000168089	7	319	12
266:	regulation of cellular process	0.000257168	11	1589	12
266:	cell redox homeostasis	5.82938e-20	11	64	12
266:	cellular homeostasis	1.26277e-18	11	83	12
266:	homeostatic process	4.09215e-17	11	112	12
266:	regulation of biological quality	7.54525e-15	11	177	12
267:	inorganic anion transport	5.88558e-10	6	24	12
267:	anion transport	2.07075e-09	6	29	12
267:	biological_process	0	10	8349	12
267:	sulfate transport	3.70729e-13	6	9	12
270:	biological_process	0	7	8349	12
272:	biological_process	0	5	8349	12
273:	biological_process	0	6	8349	12
275:	glycosylation	0.000354019	4	37	12
275:	glycoprotein metabolic process	0.000395364	4	38	12
275:	glycoprotein biosynthetic process	0.000354019	4	37	12
275:	biological_process	0	5	8349	12
275:	biopolymer glycosylation	0.000354019	4	37	12
275:	protein amino acid glycosylation	0.000354019	4	37	12
279:	biological_process	0	5	8349	12
280:	regulation of cellular process	4.90714e-06	12	1589	12
280:	cell redox homeostasis	3.10594e-23	12	64	12
280:	cellular homeostasis	9.15937e-22	12	83	12
280:	homeostatic process	4.17714e-20	12	112	12
280:	regulation of biological quality	1.27508e-17	12	177	12
281:	cell-cell adhesion	2.50752e-27	11	18	12
281:	homophilic cell adhesion	2.86933e-29	11	14	12
281:	biological adhesion	2.28788e-21	11	49	12
281:	cell adhesion	2.28788e-21	11	49	12
281:	biological_process	0	11	8349	12
285:	neurological system process	3.78967e-16	12	233	12
285:	sensory perception	7.73156e-18	12	170	12
285:	sensory perception of chemical stimulus	1.26751e-18	12	147	12
285:	cognition	2.20411e-17	12	185	12
285:	system process	3.45539e-15	12	279	12
288:	regulation of primary metabolic process	1.07273e-09	12	790	12
288:	regulation of biosynthetic process	4.12882e-10	12	730	12
288:	regulation of macromolecule metabolic process	1.89238e-09	12	828	12
288:	regulation of cellular process	4.90714e-06	12	1589	12
288:	neurogenesis	0.00820158	4	80	12
288:	regulation of gene expression	8.37719e-10	12	774	12
288:	regulation of nucleobase, nucleoside, nucleotide and nucleic acid metabolic process	4.12882e-10	12	730	12
288:	generation of neurons	0.00820158	4	80	12
288:	regulation of cellular biosynthetic process	4.12882e-10	12	730	12
288:	regulation of cellular metabolic process	6.508e-10	12	758	12
288:	regulation of transcription	3.00142e-10	12	711	12
288:	regulation of metabolic process	2.09496e-09	12	835	12
288:	regulation of macromolecule biosynthetic process	3.9941e-10	12	728	12
289:	dauer larval development	0.00523593	4	79	11
289:	biological_process	0	8	8349	11
289:	transforming growth factor beta receptor signaling pathway	1.41532e-09	5	11	11
289:	transmembrane receptor protein serine/threonine kinase signaling pathway	3.93794e-09	5	13	11
289:	enzyme linked receptor protein signaling pathway	2.98021e-07	5	28	11
290:	biological_process	0	6	8349	11
293:	biological_process	0	9	8349	11
294:	biological_process	0	10	8349	11
296:	biological_process	0	7	8349	11
297:	biological_process	0	6	8349	11
301:	biological_process	0	5	8349	11
302:	phosphorylation	1.32712e-08	10	502	11
302:	biopolymer modification	6.70341e-07	10	743	11
302:	phosphate metabolic process	1.68432e-07	10	647	11
302:	protein amino acid phosphorylation	3.07591e-09	10	434	11
302:	macromolecule metabolic process	0.00407388	10	1793	11
302:	protein modification process	5.03601e-07	10	722	11
302:	cellular protein metabolic process	2.44961e-05	10	1067	11
302:	biopolymer metabolic process	0.00335914	10	1758	11
302:	phosphorus metabolic process	1.68432e-07	10	647	11
302:	cellular biopolymer metabolic process	0.000241738	10	1345	11
302:	biological_process	0	10	8349	11
302:	cellular macromolecule metabolic process	0.000291964	10	1371	11
302:	protein metabolic process	0.000457657	10	1435	11
302:	post-translational protein modification	1.08225e-07	10	619	11
304:	signal transduction	7.0451e-08	10	593	11
304:	regulation of cellular process	0.001247	10	1589	11
304:	cell communication	2.57191e-07	10	675	11
304:	biological_process	0	10	8349	11
304:	G-protein coupled receptor protein signaling pathway	6.79217e-12	10	237	11
304:	cell surface receptor linked signal transduction	5.26467e-11	10	290	11
308:	biological_process	0	3	8349	11
309:	biological_process	0	6	8349	11
312:	biological_process	0	4	8349	11
313:	biological_process	0	4	8349	11
316:	biological_process	0	8	8349	11
317:	oxidation reduction	7.05797e-21	11	66	11
319:	regulation of primary metabolic process	0.000528728	8	790	10
319:	regulation of biosynthetic process	0.000284155	8	730	10
319:	regulation of macromolecule metabolic process	0.000764413	8	828	10
319:	regulation of gene expression	0.000450231	8	774	10
319:	regulation of nucleobase, nucleoside, nucleotide and nucleic acid metabolic process	0.000284155	8	730	10
319:	biological_process	0	8	8349	10
319:	regulation of cellular biosynthetic process	0.000284155	8	730	10
319:	regulation of cellular metabolic process	0.000382065	8	758	10
319:	regulation of transcription	0.000230878	8	711	10
319:	regulation of metabolic process	0.000816567	8	835	10
319:	regulation of macromolecule biosynthetic process	0.000278085	8	728	10
321:	biological_process	0	6	8349	10
323:	transport	0.000156251	9	1053	10
323:	regulation of pH	2.28454e-24	9	11	10
323:	metal ion transport	1.13524e-11	9	171	10
323:	chemical homeostasis	1.59816e-18	9	33	10
323:	cation homeostasis	1.21958e-20	9	21	10
323:	localization	0.000743636	9	1255	10
323:	monovalent inorganic cation transport	1.07561e-11	9	170	10
323:	cation transport	4.09979e-10	9	253	10
323:	biological_process	0	9	8349	10
323:	homeostatic process	2.2574e-13	9	112	10
323:	monovalent inorganic cation homeostasis	2.28454e-24	9	11	10
323:	regulation of biological quality	1.55883e-11	9	177	10
323:	sodium ion transport	6.93838e-17	9	48	10
323:	ion transport	2.50913e-08	9	398	10
323:	establishment of localization	0.00027272	9	1121	10
323:	ion homeostasis	1.29574e-19	9	26	10
324:	cellular metabolic process	0.00129395	10	1988	10
324:	purine ribonucleoside triphosphate biosynthetic process	3.57877e-18	10	74	10
324:	transport	2.20429e-06	10	1053	10
324:	ribonucleotide metabolic process	2.2485e-17	10	88	10
324:	nucleobase, nucleoside, nucleotide and nucleic acid metabolic process	1.78396e-09	10	519	10
324:	nucleoside triphosphate metabolic process	4.75501e-18	10	76	10
324:	purine nucleotide metabolic process	2.2485e-17	10	88	10
324:	nucleoside triphosphate biosynthetic process	3.57877e-18	10	74	10
324:	purine ribonucleotide biosynthetic process	1.37541e-17	10	84	10
324:	purine nucleoside triphosphate biosynthetic process	3.57877e-18	10	74	10
324:	purine ribonucleoside triphosphate metabolic process	4.12935e-18	10	75	10
324:	localization	1.28359e-05	10	1255	10
324:	nucleotide metabolic process	1.06202e-14	10	159	10
324:	cation transport	0.000311143	6	253	10
324:	purine nucleoside triphosphate metabolic process	4.12935e-18	10	75	10
324:	purine ribonucleotide metabolic process	1.76391e-17	10	86	10
324:	ATP biosynthetic process	1.9762e-18	10	70	10
324:	ribonucleotide biosynthetic process	1.76391e-17	10	86	10
324:	ribonucleoside triphosphate metabolic process	4.12935e-18	10	75	10
324:	nucleotide biosynthetic process	2.65358e-15	10	139	10
324:	ATP metabolic process	2.30016e-18	10	71	10
324:	lipid transport	5.50979e-06	4	17	10
324:	purine nucleotide biosynthetic process	1.5588e-17	10	85	10
324:	ribonucleoside triphosphate biosynthetic process	3.57877e-18	10	74	10
324:	phospholipid transport	3.49462e-08	4	6	10
324:	primary metabolic process	0.0064322	10	2333	10
324:	ion transport	0.00453237	6	398	10
324:	establishment of localization	4.13212e-06	10	1121	10
324:	nucleoside phosphate metabolic process	1.06202e-14	10	159	10
324:	nucleobase, nucleoside and nucleotide metabolic process	2.24438e-14	10	171	10
328:	carbohydrate metabolic process	3.41749e-10	9	248	10
328:	cell wall macromolecule metabolic process	0.000790353	3	13	10
328:	biological_process	0	9	8349	10
328:	cell wall macromolecule catabolic process	0.000790353	3	13	10
328:	peptidoglycan metabolic process	2.78092e-06	3	3	10
328:	peptidoglycan catabolic process	2.78092e-06	3	3	10
330:	biological_process	0	7	8349	10
332:	biological_process	0	3	8349	10
333:	biological_process	0	9	8349	10
334:	signal transduction	0.00196704	7	593	10
334:	cell communication	0.00475849	7	675	10
334:	biological_process	0	7	8349	10
334:	G-protein coupled receptor protein signaling pathway	3.41215e-06	7	237	10
334:	cell surface receptor linked signal transduction	1.40052e-05	7	290	10
335:	regulation of hydrolase activity	2.20942e-22	10	31	10
335:	regulation of cellular process	0.000136935	10	1589	10
335:	regulation of cell communication	1.43676e-15	10	131	10
335:	regulation of Ras protein signal transduction	7.54569e-19	10	64	10
335:	regulation of Rab protein signal transduction	1.75707e-24	10	21	10
335:	regulation of Ras GTPase activity	4.20256e-23	10	27	10
335:	regulation of molecular function	1.5892e-20	10	45	10
335:	regulation of GTPase activity	1.4967e-22	10	30	10
335:	regulation of small GTPase mediated signal transduction	7.1768e-18	10	79	10
335:	regulation of catalytic activity	1.23605e-20	10	44	10
335:	regulation of signal transduction	5.78198e-16	10	120	10
335:	regulation of Rab GTPase activity	1.75707e-24	10	21	10
336:	biological_process	0	5	8349	10
337:	biological_process	0	5	8349	10
338:	lipid metabolic process	7.15676e-09	8	194	10
338:	biological_process	0	8	8349	10
339:	biological_process	0	5	8349	10
340:	biological_process	0	3	8349	10
342:	biological_process	0	4	8349	10
346:	biopolymer catabolic process	8.75117e-08	9	457	10
346:	biological_process	0	9	8349	10
346:	protein catabolic process	5.96374e-08	9	438	10
346:	catabolic process	1.19745e-06	9	611	10
346:	protein metabolic process	0.00243751	9	1435	10
346:	proteolysis	4.3528e-08	9	423	10
346:	macromolecule catabolic process	1.3889e-07	9	481	10
348:	biological_process	0	3	8349	10
349:	organ development	0.00292415	8	983	10
349:	system development	0.00450164	8	1039	10
351:	biological_process	0	7	8349	10
352:	transport	0.00499546	8	1053	10
352:	biological_process	0	8	8349	10
352:	ion transport	2.31553e-06	8	398	10
352:	establishment of localization	0.00812077	8	1121	10
354:	anterior/posterior pattern formation	0.00712644	3	26	10
354:	biological_process	0	9	8349	10
354:	pattern specification process	0.000281449	4	43	10
355:	biological_process	0	6	8349	10
356:	biological_process	0	8	8349	10
358:	biological_process	0	4	8349	9
359:	biological_process	0	5	8349	9
360:	biological_process	0	6	8349	9
361:	biological_process	0	3	8349	9
363:	biological_process	0	6	8349	9
364:	biological_process	0	3	8349	9
365:	biological_process	0	4	8349	9
366:	biological_process	0	8	8349	9
369:	biological_process	0	7	8349	9
369:	lipid transport	4.95787e-12	6	17	9
371:	biological_process	0	3	8349	9
372:	biological_process	0	4	8349	9
374:	biological_process	0	6	8349	9
375:	biological_process	0	6	8349	9
376:	macromolecule metabolic process	0.00214909	9	1793	9
376:	biopolymer catabolic process	9.19574e-09	9	457	9
376:	biopolymer metabolic process	0.00179899	9	1758	9
376:	protein catabolic process	6.25323e-09	9	438	9
376:	catabolic process	1.28065e-07	9	611	9
376:	protein metabolic process	0.000288082	9	1435	9
376:	proteolysis	4.55636e-09	9	423	9
376:	macromolecule catabolic process	1.46344e-08	9	481	9
378:	biological_process	0	5	8349	9
381:	sphingolipid metabolic process	6.90078e-07	4	12	9
381:	biological_process	0	5	8349	9
381:	lysosome organization	9.77742e-08	4	8	9
381:	membrane lipid metabolic process	0.000710581	4	61	9
381:	vacuole organization	9.77742e-08	4	8	9
383:	biological_process	0	5	8349	9
387:	meiotic chromosome segregation	0.00483164	4	98	9
387:	biological_process	0	4	8349	9
388:	regulation of primary metabolic process	0.000115348	8	790	9
388:	regulation of biosynthetic process	6.15635e-05	8	730	9
388:	regulation of macromolecule metabolic process	0.000167504	8	828	9
388:	regulation of gene expression	9.80414e-05	8	774	9
388:	regulation of nucleobase, nucleoside, nucleotide and nucleic acid metabolic process	6.15635e-05	8	730	9
388:	regulation of RNA metabolic process	1.76461e-05	8	624	9
388:	regulation of cellular biosynthetic process	6.15635e-05	8	730	9
388:	regulation of transcription, DNA-dependent	1.63375e-05	8	618	9
388:	regulation of cellular metabolic process	8.30438e-05	8	758	9
388:	regulation of transcription	4.99115e-05	8	711	9
388:	regulation of metabolic process	0.000179079	8	835	9
388:	regulation of macromolecule biosynthetic process	6.02345e-05	8	728	9
390:	biological_process	0	6	8349	9
391:	cell communication	0.00153485	7	675	9
391:	biological_process	0	8	8349	9
392:	biological_process	0	5	8349	9
393:	regulation of ARF protein signal transduction	3.70729e-13	6	12	9
393:	regulation of hydrolase activity	2.93685e-10	6	31	9
393:	regulation of cell communication	2.41661e-06	6	131	9
393:	regulation of Ras protein signal transduction	2.96016e-08	6	64	9
393:	biological_process	0	7	8349	9
393:	regulation of ARF GTPase activity	4.01965e-16	6	6	9
393:	regulation of Ras GTPase activity	1.18217e-10	6	27	9
393:	regulation of molecular function	3.23483e-09	6	45	9
393:	regulation of GTPase activity	2.36916e-10	6	30	9
393:	regulation of small GTPase mediated signal transduction	1.09236e-07	6	79	9
393:	regulation of catalytic activity	2.80439e-09	6	44	9
393:	regulation of signal transduction	1.4173e-06	6	120	9
395:	response to oxidative stress	5.58339e-16	8	43	8
395:	response to stress	9.34266e-10	8	240	8
395:	response to chemical stimulus	1.44855e-11	8	144	8
395:	response to stimulus	4.28907e-06	8	682	8
396:	cellular lipid metabolic process	8.16014e-07	6	131	8
396:	lipid metabolic process	8.82482e-06	6	194	8
396:	carboxylic acid metabolic process	1.64042e-05	6	215	8
396:	fatty acid metabolic process	1.08262e-09	6	45	8
396:	monocarboxylic acid metabolic process	8.14237e-09	6	62	8
396:	organic acid metabolic process	1.64042e-05	6	215	8
397:	biological_process	0	3	8349	8
398:	signal transduction	0.000148847	7	593	8
398:	cell communication	0.000366748	7	675	8
398:	biological_process	0	7	8349	8
398:	G-protein coupled receptor protein signaling pathway	2.38857e-07	7	237	8
398:	cell surface receptor linked signal transduction	9.91647e-07	7	290	8
400:	biological_process	0	3	8349	8
402:	biological_process	0	6	8349	8
403:	biological_process	0	7	8349	8
405:	biological_process	0	5	8349	8
408:	biopolymer catabolic process	2.41383e-05	7	457	8
408:	biological_process	0	7	8349	8
408:	protein catabolic process	1.79327e-05	7	438	8
408:	catabolic process	0.000183328	7	611	8
408:	proteolysis	1.40501e-05	7	423	8
408:	macromolecule catabolic process	3.45275e-05	7	481	8
417:	biological_process	0	3	8349	8
419:	biological_process	0	3	8349	8
421:	biological_process	0	4	8349	8
422:	transport	0.000140552	8	1053	8
422:	localization	0.000574679	8	1255	8
422:	carbohydrate transport	6.35315e-22	8	11	8
422:	establishment of localization	0.000232251	8	1121	8
422:	nucleotide-sugar transport	3.46535e-23	8	9	8
424:	biopolymer modification	8.5403e-06	8	743	8
424:	phosphate metabolic process	2.8077e-06	8	647	8
424:	protein amino acid dephosphorylation	4.23889e-12	8	124	8
424:	protein modification process	6.78236e-06	8	722	8
424:	cellular protein metabolic process	0.00015627	8	1067	8
424:	biopolymer metabolic process	0.00857449	8	1758	8
424:	phosphorus metabolic process	2.8077e-06	8	647	8
424:	cellular biopolymer metabolic process	0.00100162	8	1345	8
424:	dephosphorylation	8.52831e-12	8	135	8
424:	cellular macromolecule metabolic process	0.00116788	8	1371	8
424:	protein metabolic process	0.00168388	8	1435	8
424:	post-translational protein modification	1.96691e-06	8	619	8
425:	biological_process	0	5	8349	8
428:	biological_process	0	7	8349	8
429:	di-, tri-valent inorganic cation transport	0.00227776	3	23	8
429:	calcium ion transport	0.00124852	3	19	8
429:	biological_process	0	7	8349	8
432:	biological_process	0	3	8349	8
433:	biological_process	0	7	8349	8
436:	biopolymer catabolic process	2.41383e-05	7	457	8
436:	biological_process	0	7	8349	8
436:	protein catabolic process	1.79327e-05	7	438	8
436:	catabolic process	0.000183328	7	611	8
436:	proteolysis	1.40501e-05	7	423	8
436:	macromolecule catabolic process	3.45275e-05	7	481	8
437:	biological_process	0	5	8349	8
438:	biological_process	0	6	8349	8
439:	protein amino acid dephosphorylation	5.83904e-07	6	124	8
439:	dephosphorylation	9.8e-07	6	135	8
439:	biological_process	0	7	8349	8
439:	post-translational protein modification	0.0089714	6	619	8
440:	biological_process	0	6	8349	8
442:	biological_process	0	4	8349	8
444:	biological_process	0	6	8349	8
448:	biological_process	0	3	8349	8
449:	organ development	0.00496611	7	983	8
449:	cellular protein metabolic process	0.00015627	8	1067	8
449:	biopolymer metabolic process	0.00857449	8	1758	8
449:	protein folding	4.68811e-15	8	55	8
449:	cellular biopolymer metabolic process	0.00100162	8	1345	8
449:	cellular macromolecule metabolic process	0.00116788	8	1371	8
449:	growth	0.00192344	8	1459	8
449:	protein metabolic process	0.00168388	8	1435	8
449:	system development	0.0072795	7	1039	8
450:	organic acid transport	9.96444e-12	6	22	8
450:	dicarboxylic acid transport	1.33988e-16	6	6	8
450:	biological_process	0	7	8349	8
450:	carboxylic acid transport	9.96444e-12	6	22	8
451:	regulation of primary metabolic process	0.0010938	7	790	8
451:	regulation of biosynthetic process	0.000632154	7	730	8
451:	regulation of macromolecule metabolic process	0.00151497	7	828	8
451:	regulation of gene expression	0.000949051	7	774	8
451:	regulation of nucleobase, nucleoside, nucleotide and nucleic acid metabolic process	0.000632154	7	730	8
451:	regulation of RNA metabolic process	0.000212282	7	624	8
451:	regulation of cellular biosynthetic process	0.000632154	7	730	8
451:	regulation of transcription, DNA-dependent	0.000198467	7	618	8
451:	regulation of cellular metabolic process	0.000820973	7	758	8
451:	response to abiotic stimulus	0.00175531	4	88	8
451:	regulation of transcription	0.00052632	7	711	8
451:	regulation of metabolic process	0.00160598	7	835	8
451:	regulation of macromolecule biosynthetic process	0.000620221	7	728	8
452:	transport	0.000140552	8	1053	8
452:	localization	0.000574679	8	1255	8
452:	cation transport	1.43351e-09	8	253	8
452:	ion transport	5.60147e-08	8	398	8
452:	establishment of localization	0.000232251	8	1121	8
453:	biological_process	0	7	8349	8
458:	biological_process	0	6	8349	8
459:	signal transduction	1.39261e-06	8	593	8
459:	regulation of cellular process	0.00381339	8	1589	8
459:	cell communication	3.94759e-06	8	675	8
459:	G-protein coupled receptor protein signaling pathway	8.43552e-10	8	237	8
459:	cell surface receptor linked signal transduction	4.33381e-09	8	290	8
460:	biological_process	0	5	8349	8
462:	cellular catabolic process	9.98192e-06	6	198	8
462:	cellular biopolymer catabolic process	4.61878e-08	6	82	8
462:	modification-dependent protein catabolic process	4.28171e-08	6	81	8
462:	biopolymer catabolic process	0.00149187	6	457	8
462:	ubiquitin-dependent protein catabolic process	4.28171e-08	6	81	8
462:	modification-dependent macromolecule catabolic process	4.28171e-08	6	81	8
462:	protein catabolic process	0.00115939	6	438	8
462:	proteolysis involved in cellular protein catabolic process	4.28171e-08	6	81	8
462:	cellular protein catabolic process	4.61878e-08	6	82	8
462:	catabolic process	0.0083097	6	611	8
462:	proteolysis	0.000942525	6	423	8
462:	cellular macromolecule catabolic process	6.13217e-07	6	125	8
462:	macromolecule catabolic process	0.00202104	6	481	8
463:	response to heat	1.05739e-05	4	30	7
463:	biological_process	0	4	8349	7
463:	response to abiotic stimulus	0.000884775	4	88	7
463:	response to temperature stimulus	5.21668e-05	4	44	7
464:	biological_process	0	3	8349	7
465:	biological_process	0	5	8349	7
467:	biological_process	0	4	8349	7
473:	aromatic amino acid family metabolic process	0.000231142	3	13	7
473:	biological_process	0	5	8349	7
476:	biological_process	0	6	8349	7
478:	biological_process	0	5	8349	7
479:	biological_process	0	4	8349	7
482:	biological_process	0	4	8349	7
484:	transport	0.00112092	7	1053	7
484:	localization	0.00384132	7	1255	7
484:	establishment of localization	0.00173917	7	1121	7
485:	biological_process	0	6	8349	7
486:	serine family amino acid biosynthetic process	1.35941e-08	4	7	7
486:	cellular amino acid and derivative metabolic process	0.0079604	4	152	7
486:	amino acid metabolic process	0.00480745	4	134	7
486:	cysteine biosynthetic process	3.88738e-10	4	4	7
486:	nitrogen compound biosynthetic process	1.38667e-05	4	32	7
486:	amine biosynthetic process	1.38667e-05	4	32	7
486:	sulfur compound biosynthetic process	1.35941e-08	4	7	7
486:	sulfur metabolic process	7.05064e-07	4	16	7
486:	cysteine biosynthetic process from serine	3.88738e-10	4	4	7
486:	sulfur amino acid biosynthetic process	1.94313e-09	4	5	7
486:	biological_process	0	6	8349	7
486:	cellular amine metabolic process	0.00754999	4	150	7
486:	sulfur amino acid metabolic process	1.91983e-07	4	12	7
486:	cysteine metabolic process	5.82771e-09	4	6	7
486:	L-serine metabolic process	1.35941e-08	4	7	7
486:	cellular nitrogen compound metabolic process	0.00754999	4	150	7
486:	amino acid biosynthetic process	2.82892e-06	4	22	7
486:	serine family amino acid metabolic process	7.05064e-07	4	16	7
486:	nitrogen compound metabolic process	0.00838719	4	154	7
487:	biological_process	0	4	8349	7
488:	biological_process	0	5	8349	7
489:	biological_process	0	3	8349	7
490:	biological_process	0	3	8349	7
491:	metal ion transport	0.000155242	5	171	7
491:	cation transport	0.00110338	5	253	7
491:	biological_process	0	5	8349	7
496:	cellular alcohol metabolic process	0.00187505	4	106	7
496:	hexose metabolic process	7.46875e-05	4	48	7
496:	cellular carbohydrate metabolic process	0.00034971	4	70	7
496:	glucose metabolic process	2.01734e-05	4	35	7
496:	biological_process	0	5	8349	7
496:	monosaccharide metabolic process	8.13029e-05	4	49	7
497:	biological_process	0	3	8349	7
498:	biological_process	0	3	8349	7
499:	DNA metabolic process	0.00269479	4	116	7
499:	response to DNA damage stimulus	0.000199558	4	61	7
499:	cellular response to DNA damage stimulus	0.000162382	4	58	7
499:	biological_process	0	6	8349	7
499:	cellular response to stimulus	0.00054279	4	78	7
499:	DNA repair	0.000103795	4	52	7
499:	cellular response to stress	0.000438349	4	74	7
500:	biological_process	0	5	8349	7
501:	biological_process	0	6	8349	7
502:	protein import into nucleus	6.79857e-05	3	9	7
502:	protein import	0.000367462	3	15	7
502:	protein localization in organelle	0.000781447	3	19	7
502:	protein targeting	0.00263337	3	28	7
502:	biological_process	0	4	8349	7
502:	nuclear import	6.79857e-05	3	9	7
502:	protein localization in nucleus	9.70875e-05	3	10	7
506:	biological_process	0	6	8349	7
508:	macromolecular complex subunit organization	9.39799e-07	6	168	7
508:	nucleosome assembly	1.56194e-08	6	86	7
508:	protein-DNA complex assembly	7.50274e-08	6	111	7
508:	DNA packaging	2.53048e-08	6	93	7
508:	cellular macromolecular complex subunit organization	5.11432e-07	6	152	7
508:	cellular component assembly	3.05004e-06	6	204	7
508:	chromatin assembly or disassembly	5.65558e-08	6	106	7
508:	cellular component biogenesis	6.6389e-06	6	232	7
508:	macromolecular complex assembly	6.7255e-07	6	159	7
508:	nucleosome organization	1.56194e-08	6	86	7
508:	organelle organization	0.00011957	6	375	7
508:	establishment or maintenance of chromatin architecture	1.62945e-07	6	126	7
508:	cellular component organization	0.00162397	6	580	7
508:	cellular macromolecular complex assembly	4.0023e-07	6	146	7
508:	anatomical structure formation	5.5169e-06	6	225	7
508:	chromosome organization	9.74291e-07	6	169	7
508:	chromatin assembly	1.56194e-08	6	86	7
510:	lipid metabolic process	7.3845e-09	7	194	7
513:	biological_process	0	6	8349	7
514:	biological_process	0	5	8349	7
515:	biological_process	0	6	8349	7
516:	biological_process	0	5	8349	7
518:	biological_process	0	6	8349	7
520:	macromolecule localization	0.00158304	5	272	7
520:	intracellular protein transport	4.89932e-05	5	136	7
520:	intracellular transport	0.000332243	5	199	7
520:	biological_process	0	6	8349	7
520:	cellular protein localization	7.00748e-05	5	146	7
520:	protein transport	0.000206523	5	181	7
520:	protein localization	0.00114758	5	255	7
520:	establishment of protein localization	0.000224283	5	184	7
520:	establishment of localization in cell	2.39552e-05	6	287	7
520:	cellular localization	3.59348e-05	6	307	7
522:	biological_process	0	4	8349	7
523:	biological_process	0	5	8349	7
524:	regulation of primary metabolic process	0.000148959	7	790	7
524:	regulation of biosynthetic process	8.55035e-05	7	730	7
524:	regulation of macromolecule metabolic process	0.000207216	7	828	7
524:	regulation of gene expression	0.00012901	7	774	7
524:	regulation of nucleobase, nucleoside, nucleotide and nucleic acid metabolic process	8.55035e-05	7	730	7
524:	regulation of RNA metabolic process	2.83713e-05	7	624	7
524:	regulation of cellular biosynthetic process	8.55035e-05	7	730	7
524:	regulation of transcription, DNA-dependent	2.65072e-05	7	618	7
524:	regulation of cellular metabolic process	0.000111397	7	758	7
524:	regulation of transcription	7.10355e-05	7	711	7
524:	regulation of metabolic process	0.000219841	7	835	7
524:	regulation of macromolecule biosynthetic process	8.38705e-05	7	728	7
525:	biological_process	0	4	8349	7
526:	biological_process	0	3	8349	7
527:	biological_process	0	6	8349	7
529:	vesicle docking during exocytosis	7.82131e-12	5	8	7
529:	secretion	9.70934e-07	5	63	7
529:	biological_process	0	6	8349	7
529:	vesicle docking	1.75944e-11	5	9	7
529:	secretion by cell	7.39528e-09	5	25	7
529:	membrane docking	1.75944e-11	5	9	7
529:	vesicle-mediated transport	1.91951e-05	5	113	7
529:	exocytosis	1.79571e-10	5	13	7
529:	establishment of localization in cell	0.00206806	5	287	7
529:	cellular localization	0.00289105	5	307	7
530:	cellular catabolic process	8.53762e-09	7	198	7
530:	cellular biopolymer catabolic process	1.5264e-11	7	82	7
530:	modification-dependent protein catabolic process	1.3961e-11	7	81	7
530:	biopolymer catabolic process	3.16677e-06	7	457	7
530:	cellular protein metabolic process	0.00122982	7	1067	7
530:	cellular biopolymer metabolic process	0.0062448	7	1345	7
530:	ubiquitin-dependent protein catabolic process	1.3961e-11	7	81	7
530:	modification-dependent macromolecule catabolic process	1.3961e-11	7	81	7
530:	protein catabolic process	2.34772e-06	7	438	7
530:	cellular macromolecule metabolic process	0.00714256	7	1371	7
530:	proteolysis involved in cellular protein catabolic process	1.3961e-11	7	81	7
530:	cellular protein catabolic process	1.5264e-11	7	82	7
530:	catabolic process	2.4466e-05	7	611	7
530:	protein metabolic process	0.00983677	7	1435	7
530:	proteolysis	1.83639e-06	7	423	7
530:	cellular macromolecule catabolic process	3.20158e-10	7	125	7
530:	macromolecule catabolic process	4.54175e-06	7	481	7
532:	programmed cell death	4.30376e-05	4	42	7
532:	biological_process	0	6	8349	7
532:	death	0.00101319	4	91	7
532:	apoptosis	7.90459e-06	4	28	7
532:	cell death	0.00101319	4	91	7
533:	biological_process	0	3	8349	7
534:	biological_process	0	4	8349	7
536:	signal transduction	1.98244e-05	7	593	7
536:	cell communication	4.92976e-05	7	675	7
536:	G-protein coupled receptor protein signaling pathway	3.05953e-08	7	237	7
536:	cell surface receptor linked signal transduction	1.27748e-07	7	290	7
537:	biological_process	0	5	8349	6
540:	biological_process	0	4	8349	6
542:	cell redox homeostasis	3.02642e-07	5	64	6
542:	cellular homeostasis	1.15027e-06	5	83	6
542:	biological_process	0	5	8349	6
542:	homeostatic process	5.29932e-06	5	112	6
542:	regulation of biological quality	5.36657e-05	5	177	6
543:	biological_process	0	5	8349	6
544:	biological_process	0	4	8349	6
547:	biological_process	0	3	8349	6
550:	transport	0.00893202	6	1053	6
551:	biological adhesion	6.69168e-11	6	49	6
551:	cell adhesion	6.69168e-11	6	49	6
552:	transport	0.00893202	6	1053	6
552:	gas transport	2.84139e-12	6	30	6
552:	oxygen transport	2.84139e-12	6	30	6
553:	biological_process	0	5	8349	6
554:	cellular lipid metabolic process	1.17333e-05	5	131	6
554:	phosphorylation	0.00988174	5	502	6
554:	phosphoinositide-mediated signaling	2.39547e-13	5	6	6
554:	phospholipid metabolic process	1.03286e-07	5	52	6
554:	lipid metabolic process	8.51674e-05	5	194	6
554:	lipid modification	1.19786e-10	5	15	6
554:	biological_process	0	5	8349	6
554:	second-messenger-mediated signaling	5.1347e-11	5	13	6
554:	phosphoinositide metabolic process	6.18125e-10	5	20	6
554:	intracellular signaling cascade	0.000228037	5	236	6
554:	phosphoinositide phosphorylation	3.99285e-14	5	5	6
554:	membrane lipid metabolic process	2.36212e-07	5	61	6
554:	glycerophospholipid metabolic process	1.6939e-09	5	24	6
554:	lipid phosphorylation	3.99285e-14	5	5	6
555:	biological_process	0	4	8349	6
558:	anion transport	3.93802e-06	4	29	6
558:	biological_process	0	5	8349	6
560:	phosphate transport	1.33988e-16	6	8	6
560:	transport	0.00893202	6	1053	6
560:	inorganic anion transport	6.44082e-13	6	24	6
560:	anion transport	2.27311e-12	6	29	6
560:	ion transport	2.5435e-05	6	398	6
562:	lipid metabolic process	8.51674e-05	5	194	6
562:	biological_process	0	5	8349	6
563:	biological_process	0	3	8349	6
568:	transport	0.00893202	6	1053	6
568:	inorganic anion transport	6.44082e-13	6	24	6
568:	chloride transport	3.34971e-17	6	7	6
568:	anion transport	2.27311e-12	6	29	6
568:	ion transport	2.5435e-05	6	398	6
570:	biological_process	0	4	8349	6
571:	biological_process	0	4	8349	6
574:	cellular amino acid and derivative metabolic process	2.48908e-05	5	152	6
574:	carboxylic acid metabolic process	6.11852e-07	6	215	6
574:	organic acid metabolic process	6.11852e-07	6	215	6
578:	biological_process	0	3	8349	6
580:	biological_process	0	3	8349	6
582:	signal transduction	0.000281764	6	593	6
582:	lipid metabolic process	3.27707e-07	6	194	6
582:	cell communication	0.000614783	6	675	6
582:	intracellular signaling cascade	1.07703e-06	6	236	6
583:	developmental maturation	3.49462e-08	4	10	6
583:	cellular developmental process	0.000183487	5	226	6
583:	oogenesis	0.000457691	4	92	6
583:	female gamete generation	0.000615782	4	99	6
583:	cell differentiation	0.000129944	5	211	6
583:	sexual reproduction	0.000104368	5	202	6
583:	cell division	2.32797e-05	5	150	6
583:	cytokinesis	1.08536e-05	5	129	6
583:	cell development	2.65898e-05	5	154	6
583:	gamete generation	2.40745e-05	5	151	6
583:	oocyte development	1.76353e-06	4	24	6
583:	oocyte differentiation	2.09904e-06	4	25	6
583:	cell maturation	3.49462e-08	4	10	6
583:	oocyte maturation	3.49462e-08	4	10	6
583:	germ cell development	1.25656e-07	5	54	6
588:	biological_process	0	5	8349	6
588:	G-protein coupled receptor protein signaling pathway	0.000232928	5	237	6
588:	cell surface receptor linked signal transduction	0.000640468	5	290	6
589:	biological_process	0	3	8349	6
591:	biological_process	0	4	8349	6
592:	biological_process	0	4	8349	6
595:	transport	0.00893202	6	1053	6
595:	cation transport	1.64196e-06	6	253	6
595:	ion transport	2.5435e-05	6	398	6
597:	nucleobase, nucleoside, nucleotide and nucleic acid metabolic process	0.000126178	6	519	6
597:	deoxyribonucleoside diphosphate metabolic process	4.01965e-16	6	9	6
597:	nucleotide metabolic process	9.7613e-08	6	159	6
597:	deoxyribonucleotide metabolic process	8.21158e-15	6	13	6
597:	nucleoside phosphate metabolic process	9.7613e-08	6	159	6
597:	nucleobase, nucleoside and nucleotide metabolic process	1.5207e-07	6	171	6
597:	nucleoside diphosphate metabolic process	2.21081e-15	6	11	6
601:	biological_process	0	4	8349	6
601:	one-carbon compound metabolic process	0.00356838	3	37	6
603:	biological_process	0	3	8349	6
610:	metal ion transport	0.00554748	4	171	6
610:	transition metal ion transport	3.95525e-07	4	17	6
610:	copper ion transport	1.18915e-07	4	13	6
612:	transport	0.00893202	6	1053	6
612:	metal ion transport	1.5207e-07	6	171	6
612:	cation transport	1.64196e-06	6	253	6
612:	ion transport	2.5435e-05	6	398	6
614:	signal transduction	0.000281764	6	593	6
614:	cell communication	0.000614783	6	675	6
615:	biological_process	0	3	8349	6
616:	biological_process	0	4	8349	6
620:	biological_process	0	3	8349	6
628:	carbohydrate metabolic process	0.000292464	5	248	6
628:	glycosylation	1.73491e-08	5	37	6
628:	cellular macromolecule biosynthetic process	0.00210598	5	368	6
628:	glycoprotein metabolic process	1.99758e-08	5	38	6
628:	glycoprotein biosynthetic process	1.73491e-08	5	37	6
628:	biological_process	0	5	8349	6
628:	macromolecule biosynthetic process	0.00216371	5	370	6
628:	biopolymer glycosylation	1.73491e-08	5	37	6
628:	protein amino acid glycosylation	1.73491e-08	5	37	6
637:	dephosphorylation	1.36635e-05	5	135	6
638:	DNA metabolic process	0.00116744	4	116	6
638:	biological_process	0	4	8349	6
638:	DNA recombination	1.18915e-07	4	13	6
639:	biological_process	0	3	8349	6
640:	biological_process	0	3	8349	6
641:	chromatin modification	2.5967e-13	6	21	6
641:	organelle organization	1.77544e-05	6	375	6
641:	establishment or maintenance of chromatin architecture	2.35684e-08	6	126	6
641:	cellular component organization	0.000246534	6	580	6
641:	chromosome organization	1.41555e-07	6	169	6
643:	phosphorylation	0.00173298	5	502	5
643:	phosphate metabolic process	0.00619077	5	647	5
643:	protein amino acid phosphorylation	0.000834369	5	434	5
643:	phosphorus metabolic process	0.00619077	5	647	5
643:	post-translational protein modification	0.00495874	5	619	5
645:	signal transduction	0.00399836	5	593	5
645:	cell communication	0.00765635	5	675	5
645:	intracellular signaling cascade	3.89037e-05	5	236	5
646:	generation of precursor metabolites and energy	0.000182855	4	96	5
646:	cellular catabolic process	0.00338545	4	198	5
646:	tricarboxylic acid cycle	1.83139e-08	4	11	5
646:	cofactor metabolic process	0.000252904	4	104	5
646:	acetyl-CoA metabolic process	3.96725e-08	4	13	5
646:	acetyl-CoA catabolic process	1.83139e-08	4	11	5
646:	aerobic respiration	1.83139e-08	4	11	5
646:	coenzyme catabolic process	2.74682e-08	4	12	5
646:	cofactor catabolic process	2.74682e-08	4	12	5
646:	coenzyme metabolic process	3.73788e-05	4	65	5
646:	energy derivation by oxidation of organic compounds	1.51811e-06	4	30	5
646:	cellular respiration	4.0553e-07	4	22	5
647:	biosynthetic process	0.00393116	5	591	5
649:	biological_process	0	3	8349	5
650:	biological_process	0	4	8349	5
651:	biological_process	0	4	8349	5
652:	chitin metabolic process	0.00349073	3	46	5
652:	polysaccharide metabolic process	0.00636288	3	56	5
652:	biological_process	0	3	8349	5
652:	N-acetylglucosamine metabolic process	0.00397588	3	48	5
652:	amino sugar metabolic process	0.00397588	3	48	5
652:	glucosamine metabolic process	0.00397588	3	48	5
657:	cellular lipid metabolic process	0.000642749	4	131	5
657:	cellular catabolic process	0.00338545	4	198	5
657:	lipid metabolic process	0.0031193	4	194	5
657:	carboxylic acid metabolic process	0.00471021	4	215	5
657:	lipid modification	7.57239e-08	4	15	5
657:	carboxylic acid catabolic process	1.16554e-08	4	10	5
657:	fatty acid catabolic process	1.16554e-08	4	10	5
657:	organic acid catabolic process	1.16554e-08	4	10	5
657:	cellular lipid catabolic process	1.32006e-07	4	17	5
657:	fatty acid metabolic process	8.24176e-06	4	45	5
657:	fatty acid beta-oxidation	1.16554e-08	4	10	5
657:	fatty acid oxidation	1.16554e-08	4	10	5
657:	monocarboxylic acid metabolic process	3.08071e-05	4	62	5
657:	lipid catabolic process	2.89912e-06	4	35	5
657:	organic acid metabolic process	0.00471021	4	215	5
657:	lipid oxidation	1.16554e-08	4	10	5
659:	signal transduction	0.00399836	5	593	5
659:	cell communication	0.00765635	5	675	5
659:	Wnt receptor signaling pathway, calcium modulating pathway	6.65476e-15	5	5	5
659:	Wnt receptor signaling pathway	3.0745e-12	5	11	5
659:	cell surface receptor linked signal transduction	0.000109872	5	290	5
664:	biopolymer catabolic process	0.00108143	5	457	5
664:	protein catabolic process	0.00087372	5	438	5
664:	catabolic process	0.00464549	5	611	5
664:	proteolysis	0.000733414	5	423	5
664:	macromolecule catabolic process	0.00139836	5	481	5
667:	biological_process	0	4	8349	5
668:	cellular lipid metabolic process	0.000642749	4	131	5
668:	lipid metabolic process	0.0031193	4	194	5
668:	acyl-CoA metabolic process	1.16554e-08	4	10	5
668:	carboxylic acid metabolic process	0.00471021	4	215	5
668:	cofactor metabolic process	0.000252904	4	104	5
668:	fatty acid metabolic process	8.24176e-06	4	45	5
668:	biological_process	0	4	8349	5
668:	monocarboxylic acid metabolic process	3.08071e-05	4	62	5
668:	coenzyme metabolic process	3.73788e-05	4	65	5
668:	organic acid metabolic process	0.00471021	4	215	5
671:	cellular alcohol metabolic process	6.74399e-07	5	106	5
671:	polyol metabolic process	1.99842e-11	5	15	5
671:	lipid metabolic process	1.44677e-05	5	194	5
671:	glycerol metabolic process	8.56467e-12	5	13	5
675:	response to biotic stimulus	0.000129473	3	16	5
675:	ER-nuclear signaling pathway	3.81827e-05	3	11	5
675:	cellular response to unfolded protein	5.09011e-05	3	12	5
675:	response to unfolded protein	5.09011e-05	3	12	5
675:	endoplasmic reticulum unfolded protein response	3.81827e-05	3	11	5
675:	response to endoplasmic reticulum stress	3.81827e-05	3	11	5
675:	response to protein stimulus	5.09011e-05	3	12	5
679:	biological_process	0	4	8349	5
684:	biological_process	0	3	8349	5
689:	cellular catabolic process	1.60389e-05	5	198	5
689:	cellular biopolymer catabolic process	1.81577e-07	5	82	5
689:	modification-dependent protein catabolic process	1.70506e-07	5	81	5
689:	biopolymer catabolic process	0.00108143	5	457	5
689:	ubiquitin-dependent protein catabolic process	1.70506e-07	5	81	5
689:	modification-dependent macromolecule catabolic process	1.70506e-07	5	81	5
689:	protein catabolic process	0.00087372	5	438	5
689:	proteolysis involved in cellular protein catabolic process	1.70506e-07	5	81	5
689:	cellular protein catabolic process	1.81577e-07	5	82	5
689:	catabolic process	0.00464549	5	611	5
689:	proteolysis	0.000733414	5	423	5
689:	cellular macromolecule catabolic process	1.56075e-06	5	125	5
689:	macromolecule catabolic process	0.00139836	5	481	5
690:	carbohydrate metabolic process	4.99563e-05	5	248	5
690:	chitin metabolic process	9.12204e-09	5	46	5
690:	carbohydrate catabolic process	4.67753e-08	5	63	5
690:	polysaccharide metabolic process	2.542e-08	5	56	5
690:	chitin catabolic process	2.50879e-09	5	36	5
690:	amino sugar catabolic process	2.50879e-09	5	36	5
690:	N-acetylglucosamine catabolic process	2.50879e-09	5	36	5
690:	glucosamine catabolic process	2.50879e-09	5	36	5
690:	N-acetylglucosamine metabolic process	1.1395e-08	5	48	5
690:	amino sugar metabolic process	1.1395e-08	5	48	5
690:	catabolic process	0.00464549	5	611	5
690:	glucosamine metabolic process	1.1395e-08	5	48	5
691:	cellular alcohol metabolic process	0.000273178	4	106	5
691:	enterobactin biosynthetic process	1.99164e-06	4	32	5
691:	peptide metabolic process	5.05773e-06	4	40	5
691:	phenol metabolic process	3.26119e-06	4	36	5
691:	cofactor metabolic process	0.000252904	4	104	5
691:	nonribosomal peptide biosynthetic process	1.99164e-06	4	32	5
691:	cellular aromatic compound metabolic process	6.0045e-05	4	73	5
691:	siderophore biosynthetic process from catechol	1.99164e-06	4	32	5
691:	cofactor biosynthetic process	5.67603e-05	4	72	5
691:	peptide biosynthetic process	2.26613e-06	4	33	5
691:	siderophore biosynthetic process	1.99164e-06	4	32	5
691:	enterobactin metabolic process	1.99164e-06	4	32	5
691:	catechol metabolic process	1.99164e-06	4	32	5
691:	siderophore metabolic process	1.99164e-06	4	32	5
697:	amino acid catabolic process	4.90857e-07	4	23	5
697:	nitrogen compound catabolic process	8.28482e-07	4	26	5
697:	cellular catabolic process	0.00338545	4	198	5
697:	cellular amino acid and derivative metabolic process	0.00117014	4	152	5
697:	amino acid metabolic process	0.000704211	4	134	5
697:	histidine family amino acid catabolic process	2.74682e-08	4	12	5
697:	carboxylic acid metabolic process	0.00471021	4	215	5
697:	histidine catabolic process	2.74682e-08	4	12	5
697:	histidine metabolic process	2.74682e-08	4	12	5
697:	biological_process	0	4	8349	5
697:	histidine family amino acid metabolic process	2.74682e-08	4	12	5
697:	cellular amine metabolic process	0.00110939	4	150	5
697:	amine catabolic process	8.28482e-07	4	26	5
697:	cellular nitrogen compound metabolic process	0.00110939	4	150	5
697:	organic acid metabolic process	0.00471021	4	215	5
697:	nitrogen compound metabolic process	0.00123336	4	154	5
700:	phospholipid metabolic process	0.00507653	3	52	5
700:	phospholipid catabolic process	9.26806e-07	3	4	5
700:	sphingolipid metabolic process	5.09011e-05	3	12	5
700:	sphingolipid catabolic process	4.63237e-06	3	6	5
700:	cellular lipid catabolic process	0.000157189	3	17	5
700:	biological_process	0	4	8349	5
700:	sphingomyelin metabolic process	2.31743e-07	3	3	5
700:	sphingomyelin catabolic process	2.31743e-07	3	3	5
700:	lipid catabolic process	0.00150805	3	35	5
700:	membrane lipid metabolic process	0.00825373	3	61	5
700:	membrane lipid catabolic process	8.10518e-06	3	7	5
704:	transmembrane transport	2.51417e-05	4	59	5
707:	cellular biosynthetic process	0.0023855	5	535	5
707:	cellular macromolecule biosynthetic process	0.0003642	5	368	5
707:	translation	2.60719e-05	5	218	5
707:	biopolymer biosynthetic process	0.000177511	5	319	5
707:	biosynthetic process	0.00393116	5	591	5
707:	translational initiation	1.35418e-10	5	21	5
707:	macromolecule biosynthetic process	0.000374261	5	370	5
707:	gene expression	0.000427952	5	380	5
707:	cellular biopolymer biosynthetic process	0.000177511	5	319	5
712:	biological_process	0	4	8349	5
723:	biological_process	0	4	8349	5
726:	biological_process	0	3	8349	5
734:	biological_process	0	3	8349	5
736:	regulation of RNA metabolic process	0.00516294	5	624	5
736:	regulation of transcription, DNA-dependent	0.00491868	5	618	5
736:	regulation of transcription	0.00993523	5	711	5
737:	carbohydrate metabolic process	4.99563e-05	5	248	5
737:	trehalose metabolic process	6.65476e-15	5	5	5
737:	disaccharide metabolic process	6.65476e-15	5	5	5
737:	cellular carbohydrate metabolic process	8.05426e-08	5	70	5
739:	biological_process	0	4	8349	5
740:	cellular amino acid and derivative metabolic process	4.21028e-06	5	152	5
740:	amino acid metabolic process	2.22175e-06	5	134	5
740:	carboxylic acid metabolic process	2.43109e-05	5	215	5
740:	cellular amine metabolic process	3.93696e-06	5	150	5
740:	cellular nitrogen compound metabolic process	3.93696e-06	5	150	5
740:	organic acid metabolic process	2.43109e-05	5	215	5
740:	nitrogen compound metabolic process	4.49858e-06	5	154	5
744:	carbohydrate metabolic process	4.99563e-05	5	248	5
744:	chitin metabolic process	9.12204e-09	5	46	5
744:	carbohydrate catabolic process	4.67753e-08	5	63	5
744:	polysaccharide metabolic process	2.542e-08	5	56	5
744:	chitin catabolic process	2.50879e-09	5	36	5
744:	cell wall macromolecule metabolic process	8.56467e-12	5	13	5
744:	amino sugar catabolic process	2.50879e-09	5	36	5
744:	N-acetylglucosamine catabolic process	2.50879e-09	5	36	5
744:	glucosamine catabolic process	2.50879e-09	5	36	5
744:	cell wall macromolecule catabolic process	8.56467e-12	5	13	5
744:	N-acetylglucosamine metabolic process	1.1395e-08	5	48	5
744:	amino sugar metabolic process	1.1395e-08	5	48	5
744:	catabolic process	0.00464549	5	611	5
744:	glucosamine metabolic process	1.1395e-08	5	48	5
745:	cell redox homeostasis	5.07393e-08	5	64	5
745:	cellular homeostasis	1.93217e-07	5	83	5
745:	homeostatic process	8.92761e-07	5	112	5
745:	regulation of biological quality	9.10061e-06	5	177	5
747:	DNA metabolic process	1.06735e-06	5	116	5
747:	nucleobase, nucleoside, nucleotide and nucleic acid metabolic process	0.00204831	5	519	5
[truncated: 258 more rows]

## Sheet: melanogaster
species: D.melanogaster
Module number	GO annotation	Bonferroni corrected p-value	Found in module	Found in GO	module size
1:	innate immune response	0.0051747	10	52	237
1:	macromolecule metabolic process	2.56219e-98	225	2599	237
1:	biopolymer catabolic process	2.41663e-240	224	674	237
1:	biopolymer metabolic process	1.18247e-100	225	2539	237
1:	positive regulation of Toll signaling pathway	1.73618e-06	6	6	237
1:	metabolic process	4.20828e-55	225	4039	237
1:	biological_process	0	227	8527	237
1:	regulation of Toll signaling pathway	3.30798e-05	7	12	237
1:	protein catabolic process	3.21249e-247	224	636	237
1:	catabolic process	5.83872e-207	224	903	237
1:	protein metabolic process	3.84806e-133	225	1843	237
1:	primary metabolic process	8.56336e-77	225	3230	237
1:	proteolysis	9.85283e-249	224	628	237
1:	macromolecule catabolic process	4.05989e-233	224	717	237
2:	regulation of biosynthetic process	0.00455166	41	751	213
2:	regulation of nucleobase, nucleoside, nucleotide and nucleic acid metabolic process	0.00309457	41	740	213
2:	biological_process	0	62	8527	213
2:	regulation of cellular biosynthetic process	0.00455166	41	751	213
2:	regulation of transcription	9.65493e-05	41	652	213
2:	regulation of macromolecule biosynthetic process	0.00155255	41	721	213
3:	cellular metabolic process	1.49444e-34	117	2769	137
3:	regulation of cell shape	9.13301e-07	14	94	137
3:	phosphorylation	4.55248e-130	114	403	137
3:	phosphate metabolic process	1.44937e-116	114	512	137
3:	signal transduction	1.28561e-08	42	819	137
3:	protein modification process	4.51762e-108	114	598	137
3:	regulation of cellular process	1.31561e-10	74	2056	137
3:	phosphorus metabolic process	1.44937e-116	114	512	137
3:	regulation of developmental process	5.85298e-08	28	391	137
3:	cell communication	2.64706e-09	48	1004	137
3:	cellular biopolymer metabolic process	2.47079e-51	116	1913	137
3:	regulation of cellular component organization	2.32467e-09	25	267	137
3:	regulation of cell morphogenesis	2.42671e-07	17	139	137
3:	metabolic process	9.77368e-20	120	4039	137
3:	biological_process	0	126	8527	137
3:	MAPKKK cascade	3.13603e-06	10	42	137
3:	cellular macromolecule metabolic process	2.90595e-50	116	1955	137
3:	regulation of nervous system development	0.00858982	10	93	137
3:	protein kinase cascade	1.77507e-07	12	55	137
3:	cell cycle	0.00468333	23	465	137
3:	developmental process	0.0012129	52	1658	137
3:	cellular process	3.2743e-09	122	5288	137
3:	regulation of anatomical structure morphogenesis	3.06542e-07	19	183	137
3:	biopolymer modification	5.28204e-105	114	633	137
3:	protein amino acid phosphorylation	3.2336e-162	114	239	137
3:	macromolecule metabolic process	1.3588e-37	117	2599	137
3:	cellular protein metabolic process	4.3909e-69	115	1304	137
3:	regulation of multicellular organismal process	0.00852747	17	279	137
3:	biopolymer metabolic process	1.01208e-38	117	2539	137
3:	biological regulation	1.61473e-09	79	2411	137
3:	intracellular signaling cascade	8.38288e-10	26	279	137
3:	regulation of neurogenesis	0.000577081	10	70	137
3:	protein metabolic process	3.54752e-53	116	1843	137
3:	post-translational protein modification	3.2716e-121	114	471	137
3:	primary metabolic process	2.55581e-29	119	3230	137
3:	regulation of biological process	1.33146e-09	75	2195	137
3:	anatomical structure development	0.00169276	46	1387	137
4:	biological_process	0	27	8527	90
5:	insecticide metabolic process	4.32723e-15	9	9	90
5:	toxin catabolic process	0.0045572	3	3	90
5:	oxidation reduction	8.29989e-82	77	470	90
5:	ecdysteroid biosynthetic process	0.000113439	5	10	90
5:	hormone biosynthetic process	0.000350624	5	12	90
5:	regulation of hormone levels	1.27461e-07	8	22	90
5:	steroid biosynthetic process	4.88783e-07	7	16	90
5:	metabolic process	3.30238e-13	80	4039	90
5:	biological_process	0	81	8527	90
5:	steroid metabolic process	5.96658e-05	7	29	90
5:	ecdysone biosynthetic process	0.00315208	4	8	90
5:	toxin metabolic process	4.32723e-15	9	9	90
5:	ecdysteroid metabolic process	0.000113439	5	10	90
5:	secondary metabolic process	1.56283e-05	9	54	90
5:	hormone metabolic process	1.27461e-07	8	22	90
5:	response to xenobiotic stimulus	4.32723e-15	9	9	90
5:	xenobiotic metabolic process	4.32723e-15	9	9	90
5:	ketone biosynthetic process	0.000113439	5	10	90
5:	cellular ketone metabolic process	0.000350624	5	12	90
5:	sterol biosynthetic process	0.00562799	4	9	90
5:	xenobiotic catabolic process	0.0045572	3	3	90
5:	ecdysone metabolic process	0.00930436	4	10	90
5:	insecticide catabolic process	0.0045572	3	3	90
5:	response to toxin	2.12976e-15	12	22	90
5:	response to insecticide	6.3077e-18	12	16	90
6:	biological_process	0	38	8527	73
7:	regulation of cell shape	6.05466e-06	10	94	64
7:	embryonic morphogenesis	0.005334	10	191	64
7:	transport	3.79482e-10	37	1425	64
7:	morphogenesis of embryonic epithelium	1.64925e-05	10	104	64
7:	signal transduction	5.38683e-42	54	819	64
7:	macromolecule localization	1.51547e-26	35	403	64
7:	regulation of cellular process	1.10953e-20	54	2056	64
7:	embryonic hemopoiesis	1.80184e-07	7	19	64
7:	regulation of developmental process	0.00338956	14	391	64
7:	cell communication	3.54679e-37	54	1004	64
7:	epithelium development	0.00970038	10	204	64
7:	JNK cascade	0.00578804	5	27	64
7:	actin filament organization	0.000592702	8	82	64
7:	regulation of cellular component organization	0.00213981	12	267	64
7:	regulation of cell morphogenesis	1.39261e-06	12	139	64
7:	biological_process	0	57	8527	64
7:	immune system development	0.000587375	7	55	64
7:	stress-activated protein kinase signaling pathway	0.00841648	5	29	64
7:	hemocyte migration	1.26382e-08	7	14	64
7:	embryonic development ending in birth or egg hatching	0.00154685	10	167	64
7:	actin cytoskeleton organization	0.00268851	9	136	64
7:	protein localization	1.01454e-29	35	328	64
7:	dorsal closure, amnioserosa morphology change	0.000791536	4	8	64
7:	actin filament-based process	0.00286073	9	137	64
7:	dorsal closure	3.12984e-06	10	88	64
7:	regulation of anatomical structure morphogenesis	2.70844e-06	13	183	64
7:	morphogenesis of an epithelium	0.00970038	10	204	64
7:	cell migration	0.00764732	9	154	64
7:	hemopoiesis	0.000100084	7	43	64
7:	small GTPase mediated signal transduction	1.79926e-91	52	102	64
7:	localization	1.71653e-09	40	1771	64
7:	biological regulation	1.65204e-19	56	2411	64
7:	intracellular signaling cascade	4.10958e-64	52	279	64
7:	embryonic development via the syncytial blastoderm	0.00116503	10	162	64
7:	regulation of biological quality	0.000399415	18	567	64
7:	protein transport	5.39226e-31	32	220	64
7:	establishment of protein localization	3.5289e-32	33	227	64
7:	establishment of localization	8.84479e-10	37	1463	64
7:	regulation of biological process	1.96286e-20	55	2195	64
7:	embryonic organ development	2.75584e-07	7	20	64
7:	hemopoietic or lymphoid organ development	0.000587375	7	55	64
8:	biological_process	0	41	8527	63
9:	biological_process	0	21	8527	63
10:	biological_process	0	45	8527	61
10:	interphase of mitotic cell cycle	0.00302451	5	25	61
10:	interphase	0.00302451	5	25	61
11:	regulation of alternative nuclear mRNA splicing, via spliceosome	0.0093087	6	56	60
11:	biological_process	0	37	8527	60
12:	biological_process	0	7	8527	55
13:	biological_process	0	17	8527	52
14:	biological_process	0	11	8527	43
15:	cellular metabolic process	1.35858e-10	38	2769	43
15:	regulation of cell shape	0.00147514	7	94	43
15:	embryonic development	2.13977e-08	17	419	43
15:	embryonic morphogenesis	6.58977e-06	11	191	43
15:	phosphorylation	2.38924e-42	38	403	43
15:	anatomical structure morphogenesis	2.88656e-08	24	1039	43
15:	morphogenesis of embryonic epithelium	0.00294973	7	104	43
15:	cellular developmental process	7.24986e-06	20	891	43
15:	phosphate metabolic process	2.95941e-38	38	512	43
15:	signal transduction	5.35998e-14	27	819	43
15:	cell differentiation	2.64094e-05	19	854	43
15:	organ development	4.89316e-10	25	961	43
15:	protein modification process	1.26083e-35	38	598	43
15:	regulation of cellular process	5.27942e-05	28	2056	43
15:	multicellular organismal development	2.81743e-08	28	1511	43
15:	phosphorus metabolic process	2.95941e-38	38	512	43
15:	salivary gland morphogenesis	3.87123e-07	8	50	43
15:	regulation of developmental process	0.000135786	13	391	43
15:	neurogenesis	0.000116925	14	463	43
15:	cell communication	9.78223e-12	27	1004	43
15:	epithelium development	0.000190241	10	204	43
15:	cellular biopolymer metabolic process	1.86307e-16	38	1913	43
15:	JNK cascade	0.000764613	5	27	43
15:	cell development	3.69752e-06	19	760	43
15:	regulation of cellular component organization	0.00236124	10	267	43
15:	regulation of cell morphogenesis	0.00146334	8	139	43
15:	metabolic process	8.47021e-06	39	4039	43
15:	biological_process	0	42	8527	43
15:	MAPKKK cascade	0.000210234	6	42	43
15:	cellular macromolecule metabolic process	4.15663e-16	38	1955	43
15:	localization of cell	2.37208e-06	13	280	43
15:	stress-activated protein kinase signaling pathway	0.00111642	5	29	43
15:	embryonic development ending in birth or egg hatching	0.00593292	8	167	43
15:	protein kinase cascade	3.38043e-05	7	55	43
15:	cell surface receptor linked signal transduction	6.56451e-10	19	465	43
15:	cell morphogenesis	0.00426568	12	439	43
15:	organ morphogenesis	1.22741e-06	17	541	43
15:	dorsal closure	0.000935528	7	88	43
15:	developmental process	2.86353e-07	28	1658	43
15:	salivary gland development	4.03097e-06	10	137	43
15:	cellular process	0.000123574	42	5288	43
15:	gland development	4.34602e-08	12	159	43
15:	peptidyl-tyrosine modification	3.34509e-05	4	6	43
15:	morphogenesis of an epithelium	0.000190241	10	204	43
15:	biopolymer modification	1.14668e-34	38	633	43
15:	tissue morphogenesis	5.33167e-06	12	240	43
15:	protein amino acid phosphorylation	1.69919e-51	38	239	43
15:	macromolecule metabolic process	1.38338e-11	38	2599	43
15:	transmembrane receptor protein tyrosine kinase signaling pathway	4.2898e-15	15	106	43
15:	cellular protein metabolic process	1.13513e-22	38	1304	43
15:	regulation of multicellular organismal process	0.00353617	10	279	43
15:	biopolymer metabolic process	5.93928e-12	38	2539	43
15:	cell motion	1.89856e-06	13	275	43
15:	gland morphogenesis	3.87123e-07	8	50	43
15:	biological regulation	0.00210538	28	2411	43
15:	generation of neurons	0.000690985	13	449	43
15:	exocrine system development	4.03097e-06	10	137	43
15:	embryonic development via the syncytial blastoderm	0.00471362	8	162	43
15:	cellular component morphogenesis	0.00218282	13	496	43
15:	protein metabolic process	4.68797e-17	38	1843	43
15:	nervous system development	9.14698e-06	17	616	43
15:	multicellular organismal process	1.71228e-05	28	1961	43
15:	post-translational protein modification	1.12152e-39	38	471	43
15:	system development	6.33419e-09	26	1185	43
15:	primary metabolic process	2.49478e-09	39	3230	43
15:	neuron differentiation	0.00738176	11	379	43
15:	activation of MAPKK activity	0.000478724	3	3	43
15:	enzyme linked receptor protein signaling pathway	2.60776e-13	15	138	43
15:	tissue development	4.70024e-05	14	431	43
15:	peptidyl-tyrosine phosphorylation	1.11913e-05	4	5	43
15:	regulation of biological process	0.000244946	28	2195	43
15:	anatomical structure development	2.51317e-07	26	1387	43
16:	biological_process	0	36	8527	43
17:	imaginal disc pattern formation	0.000814199	7	93	40
17:	wing disc pattern formation	0.00194715	6	65	40
17:	signal transduction	0.00778273	15	819	40
17:	lateral inhibition	5.76379e-05	4	7	40
17:	leg segmentation	0.00290727	4	16	40
17:	Notch receptor processing	0.00152804	3	4	40
17:	wing disc dorsal/ventral pattern formation	0.000235683	6	46	40
17:	cell communication	0.00354729	17	1004	40
17:	dorsal/ventral lineage restriction, imaginal disc	1.46555e-07	5	7	40
17:	biological_process	0	30	8527	40
17:	sensory organ development	0.00550567	10	317	40
17:	leg joint morphogenesis	0.000801488	4	12	40
17:	cell surface receptor linked signal transduction	0.000396983	13	465	40
17:	cell fate specification	0.00120061	6	60	40
17:	imaginal disc lineage restriction	3.1803e-06	5	11	40
17:	biological adhesion	0.00346149	8	168	40
17:	cell adhesion	0.00206482	8	157	40
17:	appendage segmentation	0.00290727	4	16	40
17:	dorsal/ventral pattern formation, imaginal disc	1.32209e-05	7	52	40
17:	cell-cell signaling involved in cell fate specification	5.76379e-05	4	7	40
17:	dorsal/ventral pattern formation	0.00466275	7	120	40
17:	Notch signaling pathway	7.38164e-16	12	42	40
17:	wing disc development	0.00505268	9	241	40
18:	biological_process	0	20	8527	39
19:	cell cycle phase	5.40698e-07	14	365	37
19:	transport	1.48041e-11	28	1425	37
19:	spindle organization	3.53919e-06	11	213	37
19:	cytoskeleton-dependent intracellular transport	2.28083e-44	28	104	37
19:	nuclear division	4.30751e-05	8	104	37
19:	meiotic cell cycle	0.00166466	7	112	37
19:	intracellular transport	7.12545e-28	28	367	37
19:	centrosome separation	0.000247815	4	10	37
19:	establishment of organelle localization	5.6643e-05	7	69	37
19:	meiotic chromosome segregation	0.000109569	6	44	37
19:	M phase of mitotic cell cycle	3.98831e-05	8	103	37
19:	biological_process	0	33	8527	37
19:	mitotic cell cycle	8.18867e-08	14	317	37
19:	organelle organization	6.24352e-05	18	959	37
19:	mitosis	3.1502e-05	8	100	37
19:	organelle fission	6.25716e-05	8	109	37
19:	mitotic sister chromatid segregation	9.49245e-05	6	43	37
19:	microtubule-based movement	8.83228e-45	28	101	37
19:	cell cycle	1.30282e-05	14	465	37
19:	mitotic spindle organization	2.2942e-05	10	193	37
19:	cellular localization	1.83428e-25	29	513	37
19:	meiosis	0.00129723	7	108	37
19:	chromosome segregation	9.80026e-10	11	101	37
19:	M phase of meiotic cell cycle	0.00129723	7	108	37
19:	spindle assembly	6.14767e-06	6	28	37
19:	cell cycle process	2.85893e-06	14	414	37
19:	localization	2.40725e-11	30	1771	37
19:	sister chromatid segregation	0.000109569	6	44	37
19:	M phase	2.65077e-07	14	346	37
19:	microtubule cytoskeleton organization	1.60106e-08	14	281	37
19:	organelle localization	0.000123165	7	77	37
19:	axon cargo transport	0.000835936	4	13	37
19:	microtubule organizing center organization	0.00501699	5	45	37
19:	cytoskeleton organization	5.26043e-07	15	441	37
19:	microtubule-based process	4.44992e-31	30	385	37
19:	establishment of localization	1.85969e-12	29	1463	37
19:	establishment of localization in cell	2.30092e-26	29	478	37
20:	vitamin transport	0.00299608	3	5	37
20:	transport	8.49034e-22	35	1425	37
20:	intracellular transport	0.00100987	11	367	37
20:	biological_process	0	35	8527	37
20:	malate transport	0.000301409	3	3	37
20:	dicarboxylic acid transport	0.00299608	3	5	37
20:	localization	1.68694e-18	35	1771	37
20:	alpha-ketoglutarate transport	0.000301409	3	3	37
20:	mitochondrial transport	1.61767e-13	11	48	37
20:	cofactor transport	0.00299608	3	5	37
20:	transmembrane transport	6.77867e-41	35	415	37
20:	establishment of localization	2.13421e-21	35	1463	37
21:	biological_process	0	15	8527	37
22:	biological_process	0	25	8527	36
23:	metabolic process	1.6245e-08	35	4039	35
24:	regulation of primary metabolic process	1.19575e-13	25	918	35
24:	regulation of biosynthetic process	9.02781e-16	25	751	35
24:	regulation of macromolecule metabolic process	3.79626e-13	25	963	35
24:	regulation of cellular process	2.07659e-06	26	2056	35
24:	regulation of nucleobase, nucleoside, nucleotide and nucleic acid metabolic process	6.28952e-16	25	740	35
24:	regulation of RNA metabolic process	7.24029e-17	24	589	35
24:	biological_process	0	29	8527	35
24:	regulation of transcription, DNA-dependent	4.48994e-18	24	524	35
24:	regulation of cellular metabolic process	1.04781e-13	25	913	35
24:	regulation of metabolic process	1.28293e-12	25	1013	35
24:	regulation of gene expression	1.1e-14	25	832	35
24:	biological regulation	8.26827e-05	26	2411	35
24:	regulation of cellular biosynthetic process	9.02781e-16	25	751	35
24:	regulation of transcription	2.79523e-17	25	652	35
24:	regulation of biological process	9.55048e-06	26	2195	35
24:	regulation of macromolecule biosynthetic process	3.32349e-16	25	721	35
25:	response to heat	8.87237e-11	10	62	34
25:	biological_process	0	24	8527	34
25:	response to temperature stimulus	4.31218e-10	10	72	34
25:	cellular protein metabolic process	2.75765e-05	20	1304	34
25:	protein folding	1.04984e-26	20	109	34
25:	response to abiotic stimulus	2.31634e-07	11	182	34
26:	biological_process	0	7	8527	33
27:	biological_process	0	4	8527	33
28:	regulation of alternative nuclear mRNA splicing, via spliceosome	0.00608654	5	56	31
28:	biological_process	0	18	8527	31
29:	plasma membrane fusion	0.00706769	4	26	30
29:	anatomical structure morphogenesis	0.000232341	16	1039	30
29:	cellular developmental process	0.000236734	15	891	30
29:	homophilic cell adhesion	0.000116414	5	27	30
29:	cell differentiation	0.00115726	14	854	30
29:	multicellular organismal development	0.00712817	17	1511	30
29:	neurogenesis	0.00910253	10	463	30
29:	cell development	0.0023176	13	760	30
29:	biological_process	0	21	8527	30
29:	muscle fiber development	0.00352506	5	52	30
29:	syncytium formation by plasma membrane fusion	0.00706769	4	26	30
29:	skeletal muscle tissue development	0.00319393	5	51	30
29:	syncytium formation	0.00706769	4	26	30
29:	cell-cell adhesion	2.59662e-06	7	56	30
29:	biological adhesion	1.51721e-11	13	168	30
29:	cell adhesion	6.20616e-12	13	157	30
29:	skeletal muscle fiber development	0.00188674	5	46	30
29:	generation of neurons	0.00688657	10	449	30
29:	myoblast fusion	0.00706769	4	26	30
29:	nervous system development	0.00187891	12	616	30
29:	system development	0.000193082	17	1185	30
29:	myotube differentiation	0.00706769	4	26	30
29:	anatomical structure development	0.00203637	17	1387	30
31:	nucleobase, nucleoside, nucleotide and nucleic acid metabolic process	2.18676e-06	17	887	30
31:	macromolecular complex subunit organization	0.000867965	9	269	30
31:	pre-replicative complex assembly	3.11752e-11	6	7	30
31:	protein-DNA complex assembly	1.36328e-05	8	113	30
31:	DNA replication	3.51174e-13	12	92	30
31:	DNA packaging	2.95313e-06	7	57	30
31:	biopolymer biosynthetic process	0.00192705	13	748	30
31:	biological_process	0	25	8527	30
31:	chromosome condensation	2.00592e-06	6	29	30
31:	cellular biopolymer biosynthetic process	0.00192705	13	748	30
31:	DNA metabolic process	1.0011e-10	13	194	30
31:	cellular macromolecule biosynthetic process	0.00587695	13	824	30
31:	cellular macromolecular complex subunit organization	0.00231844	8	218	30
31:	macromolecular complex assembly	0.00528306	8	243	30
31:	macromolecule biosynthetic process	0.00595901	13	825	30
31:	cellular macromolecular complex assembly	0.00134428	8	203	30
31:	DNA-dependent DNA replication	6.89027e-14	11	56	30
31:	DNA replication initiation	6.14139e-20	10	13	30
32:	biological_process	0	16	8527	30
32:	eye pigment precursor transport	0.00156745	3	5	30
33:	biological_process	0	15	8527	29
34:	lipid metabolic process	1.87597e-40	29	287	29
34:	vitellogenesis	0.00491579	3	7	29
34:	metabolic process	1.47439e-06	29	4039	29
34:	primary metabolic process	2.20065e-09	29	3230	29
35:	cellular metabolic process	8.83516e-07	26	2769	29
35:	regulation of primary metabolic process	1.25299e-15	24	918	29
35:	regulation of macromolecule metabolic process	3.89637e-15	24	963	29
35:	protein modification process	4.41212e-20	24	598	29
35:	cellular biopolymer metabolic process	1.91123e-09	25	1913	29
35:	metabolic process	0.00833485	26	4039	29
35:	biological_process	0	27	8527	29
35:	cellular macromolecule metabolic process	3.22162e-09	25	1955	29
35:	regulation of metabolic process	1.29048e-14	24	1013	29
35:	biopolymer modification	1.73656e-19	24	633	29
35:	macromolecule metabolic process	2.79655e-06	25	2599	29
35:	cellular protein metabolic process	4.87303e-12	24	1304	29
35:	biopolymer metabolic process	1.61566e-06	25	2539	29
35:	protein modification by small protein conjugation or removal	6.53531e-05	6	52	29
35:	biological regulation	6.22579e-06	24	2411	29
35:	protein ubiquitination	5.42022e-06	6	35	29
35:	protein modification by small protein conjugation	9.1548e-06	6	38	29
35:	protein metabolic process	1.44845e-08	24	1843	29
35:	post-translational protein modification	1.36033e-22	24	471	29
35:	primary metabolic process	3.89007e-05	26	3230	29
35:	regulation of biological process	7.62204e-07	24	2195	29
35:	regulation of protein metabolic process	4.26512e-32	24	195	29
36:	cellular metabolic process	0.00803524	22	2769	29
36:	cAMP metabolic process	7.05192e-08	5	8	29
36:	nucleobase, nucleoside, nucleotide and nucleic acid metabolic process	1.40346e-11	21	887	29
36:	signal transduction	2.75611e-12	21	819	29
36:	cGMP metabolic process	9.95397e-11	6	8	29
36:	regulation of cellular process	0.000213624	21	2056	29
36:	nucleotide metabolic process	4.29392e-27	21	165	29
36:	cell communication	1.732e-10	21	1004	29
36:	biological_process	0	27	8527	29
36:	cyclic nucleotide metabolic process	3.00923e-47	21	28	29
36:	nucleotide biosynthetic process	1.27436e-28	21	141	29
36:	cGMP biosynthetic process	2.49426e-11	6	7	29
36:	nucleobase, nucleoside and nucleotide metabolic process	5.41072e-26	21	185	29
36:	biological regulation	0.0040354	21	2411	29
36:	intracellular signaling cascade	4.16742e-22	21	279	29
36:	cAMP biosynthetic process	2.65069e-08	5	7	29
36:	cyclic nucleotide biosynthetic process	3.22367e-49	21	25	29
36:	nucleoside phosphate metabolic process	4.29392e-27	21	165	29
36:	regulation of biological process	0.000722065	21	2195	29
37:	regulation of cellular protein metabolic process	0.000105809	8	158	28
37:	biological_process	0	8	8527	28
37:	negative regulation of protein catabolic process	1.29423e-09	6	11	28
37:	negative regulation of catabolic process	2.03983e-07	6	22	28
37:	regulation of catabolic process	8.87685e-07	7	52	28
37:	negative regulation of cellular protein metabolic process	4.0161e-06	7	64	28
37:	regulation of protein catabolic process	1.04968e-07	7	39	28
37:	negative regulation of proteolysis	5.8959e-10	6	10	28
37:	negative regulation of protein metabolic process	4.49105e-06	7	65	28
37:	regulation of proteolysis	4.62908e-08	7	35	28
37:	regulation of protein metabolic process	0.00054521	8	195	28
38:	regulation of RNA splicing	0.00757243	5	65	28
38:	biological_process	0	17	8527	28
38:	regulation of mRNA processing	0.00647299	5	63	28
38:	regulation of nuclear mRNA splicing, via spliceosome	0.00647299	5	63	28
39:	regulation of cAMP biosynthetic process	2.58556e-05	4	8	28
39:	signal transduction	8.44028e-09	18	819	28
39:	regulation of cellular process	0.00469176	19	2056	28
39:	cell communication	1.85857e-08	19	1004	28
39:	positive regulation of cyclase activity	0.00252487	3	6	28
39:	activation of adenylate cyclase activity	0.00126522	3	5	28
39:	biological_process	0	26	8527	28
39:	cAMP-mediated signaling	0.000261136	4	13	28
39:	regulation of cyclic nucleotide biosynthetic process	2.58556e-05	4	8	28
39:	G-protein signaling, coupled to cyclic nucleotide second messenger	1.2957e-05	4	7	28
39:	visual perception	2.51853e-06	7	60	28
39:	cell surface receptor linked signal transduction	4.18876e-13	18	465	28
39:	response to external stimulus	0.000141715	8	164	28
39:	detection of stimulus	3.89592e-05	7	88	28
39:	detection of light stimulus involved in visual perception	4.92793e-07	7	48	28
39:	detection of external stimulus	2.22952e-06	7	59	28
39:	regulation of adenylate cyclase activity	2.58556e-05	4	8	28
39:	positive regulation of adenylate cyclase activity by G-protein signaling pathway	0.00012708	3	3	28
39:	activation of adenylate cyclase activity by G-protein signaling pathway	0.00012708	3	3	28
39:	cyclic-nucleotide-mediated signaling	0.000364766	4	14	28
39:	sensory perception of light stimulus	2.51853e-06	7	60	28
39:	positive regulation of lyase activity	0.00440881	3	7	28
39:	detection of stimulus involved in sensory perception	5.58574e-06	7	67	28
39:	regulation of cyclase activity	2.58556e-05	4	8	28
39:	response to light stimulus	2.36369e-05	7	82	28
39:	detection of abiotic stimulus	1.17002e-06	7	54	28
39:	regulation of nucleotide biosynthetic process	2.58556e-05	4	8	28
39:	detection of light stimulus involved in sensory perception	4.92793e-07	7	48	28
39:	regulation of nucleotide metabolic process	4.64353e-05	4	9	28
39:	detection of visible light	5.73681e-07	7	49	28
39:	regulation of cyclic nucleotide metabolic process	2.58556e-05	4	8	28
39:	regulation of cAMP metabolic process	2.58556e-05	4	8	28
39:	response to radiation	6.20036e-05	7	94	28
39:	detection of light stimulus	5.73681e-07	7	49	28
39:	second-messenger-mediated signaling	0.008367	4	29	28
39:	regulation of lyase activity	4.64353e-05	4	9	28
39:	G-protein coupled receptor protein signaling pathway	2.61811e-20	18	187	28
39:	phototransduction	2.58707e-07	7	44	28
39:	G-protein signaling, coupled to cAMP nucleotide second messenger	1.2957e-05	4	7	28
39:	response to abiotic stimulus	0.0058396	7	182	28
39:	positive regulation of adenylate cyclase activity	0.00252487	3	6	28
39:	regulation of adenylate cyclase activity involved in G-protein signaling	0.00012708	3	3	28
40:	biological_process	0	4	8527	28
41:	transport	8.06745e-17	27	1425	28
41:	biological_process	0	27	8527	28
41:	localization	2.85775e-14	27	1771	28
41:	transmembrane transport	1.69327e-31	27	415	28
41:	establishment of localization	1.64405e-16	27	1463	28
42:	oxidation reduction	5.37049e-30	27	470	28
42:	metabolic process	3.12412e-06	28	4039	28
43:	biological_process	0	13	8527	27
44:	phosphate transport	4.06526e-06	4	6	26
44:	transport	2.08078e-17	26	1425	26
44:	inorganic anion transport	0.000630518	4	17	26
44:	localization	6.19847e-15	26	1771	26
44:	anion transport	0.00809799	4	31	26
44:	transmembrane transport	1.38241e-31	26	415	26
44:	establishment of localization	4.1495e-17	26	1463	26
45:	biological_process	0	19	8527	26
46:	biological_process	0	18	8527	25
47:	transport	1.26363e-16	25	1425	25
47:	localization	3.01829e-14	25	1771	25
47:	monosaccharide transport	1.14909e-06	4	5	25
47:	carbohydrate transport	7.09313e-08	5	9	25
47:	transmembrane transport	3.01366e-30	25	415	25
47:	establishment of localization	2.45334e-16	25	1463	25
48:	regulation of primary metabolic process	4.55237e-12	20	918	25
48:	regulation of biosynthetic process	8.67986e-14	20	751	25
48:	regulation of macromolecule metabolic process	1.16408e-11	20	963	25
48:	organ development	0.00248535	13	961	25
48:	regulation of cellular process	2.40506e-05	20	2056	25
48:	formation of primary germ layer	3.78621e-07	6	27	25
48:	regulation of nucleobase, nucleoside, nucleotide and nucleic acid metabolic process	6.48029e-14	20	740	25
48:	regulation of RNA metabolic process	6.91262e-16	20	589	25
48:	biological_process	0	23	8527	25
48:	regulation of transcription, DNA-dependent	6.65229e-17	20	524	25
48:	regulation of cellular metabolic process	4.08931e-12	20	913	25
48:	central nervous system development	0.0025975	7	183	25
48:	cell fate commitment	0.00981877	7	223	25
48:	cell fate specification	6.01093e-05	6	60	25
48:	regulation of metabolic process	3.13555e-11	20	1013	25
48:	anatomical structure formation involved in morphogenesis	0.000555267	9	315	25
48:	mesodermal cell fate commitment	6.55061e-09	6	15	25
48:	mesodermal cell fate specification	2.77493e-10	6	10	25
48:	gastrulation	9.82252e-05	6	65	25
48:	mesoderm morphogenesis	3.78621e-07	6	27	25
48:	regulation of gene expression	6.5693e-13	20	832	25
48:	mesodermal cell differentiation	6.55061e-09	6	15	25
48:	biological regulation	0.000453145	20	2411	25
48:	regulation of cellular biosynthetic process	8.67986e-14	20	751	25
48:	nervous system development	0.00179472	11	616	25
48:	mesoderm formation	2.95048e-07	6	26	25
48:	mesoderm development	0.000659898	6	89	25
48:	regulation of transcription	5.24451e-15	20	652	25
48:	system development	0.000426626	15	1185	25
48:	regulation of biological process	8.08823e-05	20	2195	25
48:	anatomical structure development	0.00354366	15	1387	25
48:	regulation of macromolecule biosynthetic process	3.8698e-14	20	721	25
49:	biological_process	0	4	8527	25
50:	regulation of development, heterochronic	7.49475e-05	4	11	25
50:	regulation of primary metabolic process	2.7091e-15	22	918	25
50:	regulation of biosynthetic process	3.28517e-17	22	751	25
50:	instar larval or pupal development	0.000174122	10	375	25
50:	autophagic cell death	0.000129412	6	68	25
50:	regulation of macromolecule metabolic process	7.72502e-15	22	963	25
50:	organ development	0.00248535	13	961	25
50:	regulation of cellular process	9.95633e-08	22	2056	25
50:	multicellular organismal development	1.14013e-06	19	1511	25
50:	regulation of nucleobase, nucleoside, nucleotide and nucleic acid metabolic process	2.37305e-17	22	740	25
50:	ecdysone-mediated induction of salivary gland cell autophagic cell death	2.87295e-05	4	9	25
50:	tissue death	0.000154431	6	70	25
50:	regulation of RNA metabolic process	1.52425e-19	22	589	25
50:	biological_process	0	23	8527	25
50:	salivary gland histolysis	0.000129412	6	68	25
50:	death	0.00887843	6	138	25
50:	histolysis	0.000154431	6	70	25
50:	regulation of transcription, DNA-dependent	1.13305e-20	22	524	25
50:	cell death	0.00850881	6	137	25
50:	regulation of cellular metabolic process	2.40353e-15	22	913	25
50:	developmental process	5.96693e-06	19	1658	25
50:	regulation of metabolic process	2.33631e-14	22	1013	25
50:	salivary gland development	0.00850881	6	137	25
50:	metamorphosis	0.000805453	9	329	25
50:	response to hormone stimulus	6.51965e-06	6	42	25
50:	gland development	0.000997651	7	159	25
50:	response to ecdysone	9.63545e-08	6	22	25
50:	response to steroid hormone stimulus	9.63545e-08	6	22	25
50:	response to endogenous stimulus	6.51965e-06	6	42	25
50:	salivary gland cell autophagic cell death	0.000129412	6	68	25
50:	programmed cell death	0.00684422	6	132	25
50:	regulation of gene expression	3.12931e-16	22	832	25
50:	biological regulation	2.87086e-06	22	2411	25
50:	induction of programmed cell death by hormones	7.49475e-05	4	11	25
50:	post-embryonic development	0.000258786	10	391	25
50:	regulation of cellular biosynthetic process	3.28517e-17	22	751	25
50:	exocrine system development	0.00850881	6	137	25
50:	induction of programmed cell death	0.00783544	4	32	25
50:	multicellular organismal process	0.00011426	19	1961	25
50:	regulation of transcription	1.4485e-18	22	652	25
50:	system development	0.000426626	15	1185	25
50:	induction of programmed cell death by ecdysone	4.77881e-05	4	10	25
50:	tissue development	0.000648251	10	431	25
50:	regulation of biological process	3.97758e-07	22	2195	25
50:	anatomical structure development	0.000417665	16	1387	25
50:	regulation of macromolecule biosynthetic process	1.3371e-17	22	721	25
51:	transport	1.61404e-14	24	1425	25
51:	biological_process	0	24	8527	25
51:	response to drug	4.77881e-05	4	10	25
51:	localization	2.94827e-12	24	1771	25
51:	transmembrane transport	1.56611e-27	24	415	25
51:	drug transport	2.87295e-05	4	9	25
51:	establishment of localization	3.03538e-14	24	1463	25
52:	chromatin assembly or disassembly	2.77815e-41	25	158	25
52:	organelle organization	5.71007e-21	25	959	25
52:	cellular component organization	1.60219e-14	25	1727	25
52:	establishment or maintenance of chromatin architecture	3.36435e-36	25	245	25
52:	chromosome organization	5.34761e-32	25	355	25
53:	heterocycle metabolic process	2.96617e-19	14	82	25
53:	oxidation reduction	3.34377e-26	24	470	25
53:	peptidyl-amino acid modification	1.62399e-23	14	44	25
53:	protein modification process	5.21005e-07	14	598	25
53:	metabolic process	0.000859621	24	4039	25
53:	cellular amine metabolic process	7.70209e-14	14	192	25
53:	amino acid derivative metabolic process	1.8108e-22	14	51	25
53:	peptidyl-proline modification	2.19465e-33	14	15	25
53:	peptidyl-proline hydroxylation	2.19465e-33	14	15	25
53:	biopolymer modification	1.11382e-06	14	633	25
53:	cellular amino acid and derivative metabolic process	3.58792e-14	14	182	25
53:	peptidyl-proline hydroxylation to 4-hydroxy-L-proline	2.19465e-33	14	15	25
53:	4-hydroxyproline metabolic process	2.19465e-33	14	15	25
53:	cellular nitrogen compound metabolic process	8.29428e-14	14	193	25
53:	nitrogen compound metabolic process	1.1941e-13	14	198	25
54:	biopolymer catabolic process	9.67545e-24	24	674	24
54:	metabolic process	6.28951e-05	24	4039	24
54:	catabolic process	1.20331e-20	24	903	24
54:	macromolecule metabolic process	1.5377e-09	24	2599	24
54:	biopolymer metabolic process	8.75645e-10	24	2539	24
54:	protein catabolic process	2.34378e-24	24	636	24
54:	protein metabolic process	3.84654e-13	24	1843	24
54:	primary metabolic process	2.89361e-07	24	3230	24
54:	proteolysis	1.71995e-24	24	628	24
54:	macromolecule catabolic process	4.37729e-23	24	717	24
55:	biological_process	0	9	8527	24
56:	biopolymer catabolic process	3.45951e-17	21	674	24
56:	metabolic process	0.00174979	23	4039	24
56:	biological_process	0	23	8527	24
56:	catabolic process	1.6029e-14	21	903	24
56:	macromolecule metabolic process	4.01981e-05	21	2599	24
56:	biopolymer metabolic process	2.52706e-05	21	2539	24
56:	protein catabolic process	1.01737e-17	21	636	24
56:	protein metabolic process	3.99479e-08	21	1843	24
56:	primary metabolic process	0.000229527	22	3230	24
56:	proteolysis	7.78789e-18	21	628	24
56:	macromolecule catabolic process	1.27215e-16	21	717	24
57:	cellular biopolymer catabolic process	2.42175e-20	15	102	24
57:	biopolymer catabolic process	6.76318e-08	15	674	24
57:	ubiquitin-dependent protein catabolic process	2.6842e-21	15	89	24
57:	modification-dependent macromolecule catabolic process	4.59429e-21	15	92	24
57:	biological_process	0	20	8527	24
57:	catabolic process	4.42059e-06	15	903	24
57:	cellular macromolecule catabolic process	2.15616e-16	15	182	24
57:	cellular catabolic process	7.88009e-13	15	312	24
57:	protein modification by small protein removal	0.000190018	4	14	24
57:	modification-dependent protein catabolic process	3.84907e-21	15	91	24
57:	cellular protein metabolic process	0.000723982	15	1304	24
57:	protein catabolic process	2.92124e-08	15	636	24
57:	proteolysis involved in cellular protein catabolic process	2.42175e-20	15	102	24
57:	cellular protein catabolic process	2.42175e-20	15	102	24
57:	protein deubiquitination	6.29973e-05	4	11	24
57:	proteolysis	2.43145e-08	15	628	24
57:	macromolecule catabolic process	1.64889e-07	15	717	24
58:	phosphate metabolic process	1.24354e-12	17	512	24
58:	protein amino acid dephosphorylation	5.73015e-27	17	79	24
58:	protein modification process	4.78423e-13	18	598	24
58:	phosphorus metabolic process	1.24354e-12	17	512	24
58:	cellular biopolymer metabolic process	0.0002541	18	1913	24
58:	biological_process	0	22	8527	24
58:	cellular macromolecule metabolic process	0.000363171	18	1955	24
58:	biopolymer modification	1.3178e-12	18	633	24
58:	cellular protein metabolic process	4.04447e-07	18	1304	24
58:	dephosphorylation	1.15149e-24	17	105	24
58:	protein metabolic process	0.000137329	18	1843	24
58:	post-translational protein modification	6.63735e-15	18	471	24
59:	lipid metabolic process	1.84706e-27	22	287	24
59:	metabolic process	0.00174979	23	4039	24
59:	biological_process	0	23	8527	24
59:	primary metabolic process	1.17598e-05	23	3230	24
60:	chromatin assembly or disassembly	2.62462e-36	23	158	24
60:	biological_process	0	23	8527	24
60:	organelle organization	1.01286e-17	23	959	24
60:	cellular component organization	7.74164e-12	23	1727	24
60:	establishment or maintenance of chromatin architecture	1.16027e-31	23	245	24
60:	chromosome organization	8.12905e-28	23	355	24
61:	biological_process	0	11	8527	23
62:	anatomical structure morphogenesis	0.00171463	13	1039	23
62:	homophilic cell adhesion	4.51678e-25	13	27	23
62:	establishment of ommatidial polarity	5.7823e-06	6	45	23
62:	establishment or maintenance of cell polarity	2.74078e-05	7	104	23
62:	organ development	0.00650716	12	961	23
62:	multicellular organismal development	0.000246025	16	1511	23
62:	epithelium development	0.00287212	7	204	23
62:	Wnt receptor signaling pathway	0.00137271	5	57	23
62:	biological_process	0	19	8527	23
62:	pattern specification process	0.0013843	9	387	23
62:	respiratory system development	0.00783165	6	148	23
62:	positive regulation of Wnt receptor signaling pathway	0.0023876	3	7	23
62:	establishment of planar polarity	3.83502e-05	6	61	23
62:	morphogenesis of a polarized epithelium	8.91694e-05	6	70	23
62:	organ morphogenesis	0.000163316	11	541	23
62:	developmental process	9.21535e-05	17	1658	23
62:	compound eye development	0.00682945	7	232	23
62:	eye morphogenesis	0.0019727	7	193	23
62:	establishment of tissue polarity	3.83502e-05	6	61	23
62:	morphogenesis of an epithelium	0.00287212	7	204	23
62:	tissue morphogenesis	0.000478011	8	240	23
62:	cell-cell adhesion	1.49546e-22	14	56	23
62:	biological adhesion	2.16066e-15	14	168	23
62:	cell adhesion	8.13178e-16	14	157	23
62:	negative regulation of Wnt receptor signaling pathway	0.000758976	4	20	23
62:	cell projection organization	0.00763499	8	345	23
62:	calcium-dependent cell-cell adhesion	6.16327e-28	13	19	23
62:	ommatidial rotation	1.30113e-07	6	25	23
62:	eye development	0.00983569	7	245	23
62:	open tracheal system development	0.00783165	6	148	23
62:	system development	0.000894253	14	1185	23
62:	regulation of Wnt receptor signaling pathway	3.46605e-07	6	29	23
62:	wing disc development	0.00881134	7	241	23
62:	anatomical structure development	0.000736204	15	1387	23
62:	segment polarity determination	0.00231698	4	26	23
62:	compound eye morphogenesis	0.00132343	7	182	23
63:	chromatin assembly or disassembly	1.11049e-37	23	158	23
63:	organelle organization	4.71791e-19	23	959	23
63:	cellular component organization	3.99232e-13	23	1727	23
63:	establishment or maintenance of chromatin architecture	4.95851e-33	23	245	23
63:	chromosome organization	3.51875e-29	23	355	23
64:	biological_process	0	16	8527	23
65:	chromatin assembly or disassembly	1.57283e-34	22	158	23
65:	biological_process	0	22	8527	23
65:	organelle organization	8.81151e-17	22	959	23
65:	cellular component organization	3.70209e-11	22	1727	23
65:	establishment or maintenance of chromatin architecture	4.2405e-30	22	245	23
65:	chromosome organization	1.98962e-26	22	355	23
66:	imaginal disc pattern formation	1.24474e-05	7	93	23
66:	embryonic development	5.62048e-07	12	419	23
66:	regulation of primary metabolic process	7.98805e-12	19	918	23
66:	regulation of biosynthetic process	1.83207e-13	19	751	23
66:	cell fate determination	0.00276724	6	124	23
66:	regulation of macromolecule metabolic process	1.95631e-11	19	963	23
66:	reproductive developmental process	0.00548123	5	75	23
66:	organ development	4.44722e-06	15	961	23
66:	regulation of cellular process	2.1727e-05	19	2056	23
66:	midgut development	2.27782e-05	5	26	23
66:	multicellular organismal development	2.12252e-05	17	1511	23
66:	neuroblast differentiation	0.00271508	4	27	23
66:	genital disc development	0.0036613	4	29	23
66:	regulation of nucleobase, nucleoside, nucleotide and nucleic acid metabolic process	1.3868e-13	19	740	23
66:	specification of segmental identity, abdomen	0.000684579	3	5	23
66:	regionalization	3.79067e-12	15	369	23
66:	stem cell fate determination	0.00271508	4	27	23
66:	regulation of RNA metabolic process	1.83709e-15	19	589	23
66:	segmentation	1.80945e-10	11	152	23
66:	biological_process	0	20	8527	23
66:	pattern specification process	7.72175e-12	15	387	23
66:	neuroblast fate determination	0.00165273	4	24	23
66:	regulation of transcription, DNA-dependent	1.97991e-16	19	524	23
66:	genital disc pattern formation	1.12031e-05	4	8	23
66:	regulation of cellular metabolic process	7.21111e-12	19	913	23
66:	central nervous system development	0.00137378	7	183	23
66:	cell fate commitment	4.16839e-07	10	223	23
66:	gut development	6.82199e-05	6	67	23
66:	developmental process	9.21535e-05	17	1658	23
66:	regulation of metabolic process	5.03623e-11	19	1013	23
66:	genital disc anterior/posterior pattern formation	1.12031e-05	4	8	23
66:	gastrulation	0.00266994	5	65	23
66:	development of primary sexual characteristics	0.00708547	4	34	23
66:	anterior/posterior pattern formation	0.000110971	7	127	23
66:	gonadal mesoderm development	0.00381344	3	8	23
66:	neuroblast fate commitment	0.00231698	4	26	23
66:	sex differentiation	0.00137271	5	57	23
66:	anterior/posterior pattern formation, imaginal disc	5.4258e-06	5	20	23
66:	regulation of gene expression	1.26102e-12	19	832	23
66:	regulation of transcription from RNA polymerase II promoter	5.28552e-05	8	181	23
66:	embryonic pattern specification	6.45217e-09	10	147	23
66:	biological regulation	0.000367658	19	2411	23
66:	head segmentation	4.01411e-08	6	21	23
66:	trunk segmentation	2.24822e-09	6	14	23
66:	specification of segmental identity, trunk	0.000684579	3	5	23
66:	regulation of cellular biosynthetic process	1.83207e-13	19	751	23
66:	stem cell fate commitment	0.0036613	4	29	23
66:	blastoderm segmentation	4.1118e-08	9	119	23
66:	posterior head segmentation	1.06024e-06	5	15	23
66:	segment specification	2.27932e-09	7	29	23
66:	nervous system development	0.00696835	10	616	23
66:	multicellular organismal process	0.00125993	17	1961	23
66:	regulation of transcription	1.26468e-14	19	652	23
66:	system development	6.61766e-06	16	1185	23
66:	regulation of biological process	6.98175e-05	19	2195	23
66:	anatomical structure development	6.95312e-05	16	1387	23
66:	regulation of macromolecule biosynthetic process	8.48577e-14	19	721	23
67:	biological_process	0	21	8527	23
68:	biological_process	0	9	8527	22
69:	response to heat	4.67786e-13	10	62	22
69:	biological_process	0	16	8527	22
69:	response to stress	4.67964e-05	11	508	22
69:	response to temperature stimulus	2.30304e-12	10	72	22
69:	response to abiotic stimulus	3.18193e-08	10	182	22
70:	negative regulation of translation	0.00661592	4	35	22
70:	biological_process	0	12	8527	22
70:	negative regulation of cellular protein metabolic process	0.0019434	5	64	22
70:	negative regulation of protein metabolic process	0.00210184	5	65	22
71:	signal transduction	1.27568e-19	22	819	22
71:	regulation of cellular process	9.43234e-11	22	2056	22
71:	cell communication	1.18734e-17	22	1004	22
71:	cell surface receptor linked signal transduction	3.99845e-25	22	465	22
71:	biological regulation	3.18919e-09	22	2411	22
71:	tachykinin receptor signaling pathway	6.64662e-07	4	5	22
71:	G-protein coupled receptor protein signaling pathway	3.62477e-34	22	187	22
71:	regulation of biological process	4.00665e-10	22	2195	22
72:	generation of precursor metabolites and energy	7.11543e-05	8	198	22
72:	oxidation reduction	0.00455449	9	470	22
72:	ATP synthesis coupled electron transport	9.29319e-07	7	68	22
72:	respiratory electron transport chain	1.26894e-06	7	71	22
72:	biological_process	0	16	8527	22
72:	electron transport chain	1.54986e-06	7	73	22
72:	oxidative phosphorylation	2.51769e-06	8	130	22
72:	energy derivation by oxidation of organic compounds	2.51207e-05	7	108	22
72:	cellular respiration	1.36009e-05	7	99	22
72:	mitochondrial ATP synthesis coupled electron transport	5.99205e-07	7	64	22
74:	transport	3.16641e-12	21	1425	22
74:	neurotransmitter transport	2.20039e-35	21	121	22
74:	biological_process	0	21	8527	22
74:	localization	2.98652e-10	21	1771	22
74:	establishment of localization	5.49617e-12	21	1463	22
75:	chromatin assembly or disassembly	9.34e-33	21	158	22
75:	biological_process	0	21	8527	22
75:	organelle organization	7.64408e-16	21	959	22
75:	cellular component organization	1.76625e-10	21	1727	22
75:	establishment or maintenance of chromatin architecture	1.54015e-28	21	245	22
75:	chromosome organization	4.84652e-25	21	355	22
76:	biological_process	0	15	8527	21
77:	biological_process	0	11	8527	21
78:	biological_process	0	6	8527	21
79:	biopolymer catabolic process	6.7264e-17	19	674	20
79:	biological_process	0	19	8527	20
79:	catabolic process	1.80951e-14	19	903	20
79:	macromolecule metabolic process	8.56137e-06	19	2599	20
79:	biopolymer metabolic process	5.53611e-06	19	2539	20
79:	protein catabolic process	2.20904e-17	19	636	20
79:	protein metabolic process	1.35857e-08	19	1843	20
79:	primary metabolic process	0.000485756	19	3230	20
79:	proteolysis	1.73241e-17	19	628	20
79:	macromolecule catabolic process	2.2008e-16	19	717	20
80:	biological_process	0	10	8527	20
81:	biological_process	0	19	8527	20
81:	organelle organization	7.32363e-09	16	959	20
81:	cellular component organization	3.70495e-06	17	1727	20
81:	cytoskeleton organization	3.23076e-14	16	441	20
82:	biological_process	0	7	8527	20
82:	very-long-chain fatty acid metabolic process	1.65566e-10	5	5	20
82:	fatty acid elongation	4.42221e-05	3	3	20
82:	fatty acid biosynthetic process	6.52281e-08	6	26	20
82:	fatty acid metabolic process	7.88357e-06	6	55	20
82:	lipid biosynthetic process	0.000456559	6	107	20
82:	organic acid biosynthetic process	8.37464e-08	6	27	20
82:	carboxylic acid biosynthetic process	8.37464e-08	6	27	20
82:	monocarboxylic acid metabolic process	7.30654e-05	6	79	20
83:	biopolymer catabolic process	7.77334e-07	13	674	20
83:	biological_process	0	14	8527	20
83:	catabolic process	2.96581e-05	13	903	20
83:	protein catabolic process	3.74497e-07	13	636	20
83:	proteolysis	3.19251e-07	13	628	20
83:	macromolecule catabolic process	1.68835e-06	13	717	20
84:	biological_process	0	10	8527	20
85:	biological_process	0	12	8527	19
86:	biological_process	0	9	8527	19
87:	embryonic development	1.83479e-05	10	419	19
87:	regulation of primary metabolic process	1.37711e-15	19	918	19
87:	regulation of biosynthetic process	2.90975e-17	19	751	19
87:	regulation of macromolecule metabolic process	3.44897e-15	19	963	19
87:	regulation of cellular process	6.88043e-09	19	2056	19
87:	regulation of nucleobase, nucleoside, nucleotide and nucleic acid metabolic process	2.19081e-17	19	740	19
87:	regulation of RNA metabolic process	2.69879e-19	19	589	19
87:	regulation of transcription, DNA-dependent	2.82018e-20	19	524	19
87:	regulation of cellular metabolic process	1.24009e-15	19	913	19
87:	regulation of metabolic process	9.10382e-15	19	1013	19
87:	regulation of gene expression	2.08363e-16	19	832	19
87:	biological regulation	1.43639e-07	19	2411	19
87:	regulation of cellular biosynthetic process	2.90975e-17	19	751	19
87:	regulation of transcription	1.91476e-18	19	652	19
87:	regulation of biological process	2.39736e-08	19	2195	19
87:	regulation of macromolecule biosynthetic process	1.32826e-17	19	721	19
88:	biological_process	0	9	8527	19
89:	cellular biopolymer metabolic process	7.51924e-05	16	1913	19
89:	biological_process	0	16	8527	19
89:	cellular macromolecule metabolic process	0.000104715	16	1955	19
89:	macromolecule metabolic process	0.00761657	16	2599	19
89:	cellular protein metabolic process	2.02648e-07	16	1304	19
89:	biopolymer metabolic process	0.00538253	16	2539	19
89:	protein folding	2.18614e-22	15	109	19
89:	protein metabolic process	4.25376e-05	16	1843	19
90:	biological_process	0	9	8527	19
91:	biological_process	0	7	8527	19
92:	biological_process	0	10	8527	19
93:	biological_process	0	14	8527	18
93:	chromatin modification	0.001999	5	80	18
93:	establishment or maintenance of chromatin architecture	0.00144422	7	245	18
93:	chromatin remodeling	0.002194	4	33	18
93:	chromosome organization	4.74852e-05	9	355	18
94:	biological_process	0	14	8527	18
95:	neurological system process	2.41215e-19	18	505	18
95:	sensory perception of chemical stimulus	1.96929e-27	18	185	18
95:	system process	3.97928e-19	18	519	18
95:	sensory perception of smell	1.0667e-35	18	70	18
95:	multicellular organismal process	1.22151e-08	18	1961	18
95:	sensory perception	9.34233e-25	18	257	18
95:	detection of chemical stimulus involved in sensory perception of smell	0.00893419	3	13	18
95:	cognition	7.70243e-23	18	326	18
98:	biological_process	0	3	8527	18
99:	transport	3.47487e-09	17	1425	18
99:	metal ion transport	2.26359e-26	17	145	18
99:	cation transport	8.26607e-23	17	230	18
99:	biological_process	0	17	8527	18
99:	sodium ion transport	5.44068e-34	17	57	18
99:	localization	1.36059e-07	17	1771	18
99:	monovalent inorganic cation transport	9.43752e-26	17	157	18
99:	ion transport	8.1811e-21	17	299	18
99:	establishment of localization	5.42185e-09	17	1463	18
100:	biological_process	0	10	8527	17
101:	protein modification process	6.43579e-09	13	598	17
101:	biological_process	0	14	8527	17
101:	biopolymer modification	1.33604e-08	13	633	17
101:	cellular protein metabolic process	0.000123668	13	1304	17
101:	protein ubiquitination	0.00218413	4	35	17
101:	protein modification by small protein conjugation	0.00306782	4	38	17
101:	protein metabolic process	0.00852039	13	1843	17
102:	melanin metabolic process	0.0014681	3	8	17
102:	biological_process	0	14	8527	17
102:	tyrosine metabolic process	0.0014681	3	8	17
102:	melanin biosynthetic process from tyrosine	0.000105382	3	4	17
102:	melanin biosynthetic process	0.000105382	3	4	17
103:	biological_process	0	9	8527	17
103:	salivary gland boundary specification	0.00947232	3	14	17
103:	axonogenesis	0.00366801	6	183	17
104:	biological_process	0	6	8527	17
106:	biological_process	0	8	8527	17
107:	transport	2.06829e-05	14	1425	17
107:	biological_process	0	14	8527	17
107:	localization	0.000382844	14	1771	17
107:	ion transport	7.80987e-15	14	299	17
107:	establishment of localization	2.95069e-05	14	1463	17
109:	response to hypoxia	1.1043e-09	6	18	16
109:	response to heat	5.0359e-20	12	62	16
109:	response to stress	1.03331e-08	12	508	16
109:	polytene chromosome puffing	4.2104e-13	6	7	16
109:	cellular response to stress	0.00589542	6	213	16
109:	response to stimulus	3.89526e-05	12	1024	16
109:	response to temperature stimulus	3.56601e-19	12	72	16
109:	heat shock-mediated polytene chromosome puffing	4.2104e-13	6	7	16
109:	protein folding	1.9151e-06	7	109	16
109:	cellular response to heat	5.04232e-12	6	9	16
109:	cellular response to stimulus	0.00877447	6	228	16
109:	response to oxygen levels	1.1043e-09	6	18	16
109:	response to abiotic stimulus	4.21042e-14	12	182	16
110:	biological_process	0	10	8527	16
111:	biological_process	0	9	8527	16
112:	biopolymer catabolic process	0.00315894	9	674	16
112:	biological_process	0	11	8527	16
112:	protein catabolic process	0.00192468	9	636	16
112:	proteolysis	0.00172705	9	628	16
112:	macromolecule catabolic process	0.00534391	9	717	16
113:	chitin metabolic process	7.17524e-26	15	93	16
113:	polysaccharide metabolic process	8.03018e-25	15	108	16
113:	chitin catabolic process	7.55775e-40	15	18	16
113:	amino sugar catabolic process	7.55775e-40	15	18	16
113:	biological_process	0	15	8527	16
113:	N-acetylglucosamine metabolic process	2.73047e-25	15	101	16
113:	amino sugar metabolic process	3.20088e-25	15	102	16
113:	catabolic process	1.23081e-10	15	903	16
113:	cuticle chitin metabolic process	0.000756837	3	7	16
113:	carbohydrate metabolic process	4.89912e-17	15	341	16
113:	carbohydrate catabolic process	1.67897e-27	15	74	16
113:	macromolecule metabolic process	0.000811731	15	2599	16
113:	biopolymer metabolic process	0.000576548	15	2539	16
113:	cuticle chitin catabolic process	8.67932e-05	3	4	16
113:	N-acetylglucosamine catabolic process	7.55775e-40	15	18	16
113:	glucosamine catabolic process	7.55775e-40	15	18	16
113:	glucosamine metabolic process	2.73047e-25	15	101	16
114:	spermatogenesis	6.78507e-12	10	121	16
114:	regulation of protein kinase activity	2.84499e-21	12	50	16
114:	reproduction	7.89509e-05	10	617	16
114:	regulation of molecular function	3.27449e-15	12	148	16
114:	regulation of catalytic activity	7.17618e-16	12	131	16
114:	reproductive process	7.89509e-05	10	617	16
114:	regulation of kinase activity	2.84499e-21	12	50	16
114:	male gamete generation	6.78507e-12	10	121	16
114:	sexual reproduction	1.74467e-05	10	528	16
114:	regulation of transferase activity	2.84499e-21	12	50	16
114:	gamete generation	1.36872e-05	10	515	16
115:	biological_process	0	5	8527	16
117:	biological_process	0	5	8527	16
118:	biological_process	0	8	8527	16
119:	phosphoinositide-mediated signaling	0.00355165	3	11	16
119:	signal transduction	2.05447e-09	14	819	16
119:	regulation of cellular process	0.000628866	14	2056	16
119:	cell communication	3.47095e-08	14	1004	16
119:	biological_process	0	15	8527	16
119:	regulation of lipase activity	0.00258598	3	10	16
119:	positive regulation of phospholipase activity	0.00120955	3	8	16
119:	cAMP-mediated signaling	0.00614211	3	13	16
119:	positive regulation of phospholipase C activity	0.00120955	3	8	16
119:	G-protein signaling, coupled to cyclic nucleotide second messenger	0.000756837	3	7	16
119:	cell surface receptor linked signal transduction	7.41246e-13	14	465	16
119:	positive regulation of lipase activity	0.00120955	3	8	16
119:	cyclic-nucleotide-mediated signaling	0.00780829	3	14	16
119:	activation of phospholipase C activity by G-protein coupled receptor protein signaling pathway coupled to IP3 second messenger	0.000432974	3	6	16
119:	activation of phospholipase C activity	0.00120955	3	8	16
119:	biological regulation	0.00531167	14	2411	16
119:	regulation of phospholipase activity	0.00258598	3	10	16
119:	G-protein coupled receptor protein signaling pathway	1.69052e-18	14	187	16
119:	G-protein signaling, coupled to cAMP nucleotide second messenger	0.000756837	3	7	16
119:	octopamine/tyramine signaling pathway	2.17231e-05	3	3	16
119:	regulation of biological process	0.00151476	14	2195	16
120:	cellular biopolymer catabolic process	1.19469e-06	7	102	16
120:	ubiquitin-dependent protein catabolic process	4.51187e-07	7	89	16
120:	modification-dependent macromolecule catabolic process	5.72056e-07	7	92	16
120:	biological_process	0	10	8527	16
120:	cellular macromolecule catabolic process	7.00955e-05	7	182	16
120:	cellular catabolic process	0.00283274	7	312	16
120:	modification-dependent protein catabolic process	5.29022e-07	7	91	16
120:	proteolysis involved in cellular protein catabolic process	1.19469e-06	7	102	16
120:	cellular protein catabolic process	1.19469e-06	7	102	16
121:	biological_process	0	14	8527	16
122:	chitin metabolic process	5.35229e-21	13	93	15
122:	polysaccharide metabolic process	4.23238e-20	13	108	15
122:	biological_process	0	14	8527	15
122:	N-acetylglucosamine metabolic process	1.67987e-20	13	101	15
122:	amino sugar metabolic process	1.92482e-20	13	102	15
122:	carbohydrate metabolic process	2.09518e-13	13	341	15
122:	glucosamine metabolic process	1.67987e-20	13	101	15
123:	biological_process	0	11	8527	15
124:	biological_process	0	10	8527	15
124:	one-carbon compound metabolic process	3.1787e-15	10	64	15
125:	signal transduction	0.000487269	10	819	15
125:	generation of a signal involved in cell-cell signaling	0.0021994	5	100	15
125:	neurotransmitter transport	0.00568842	5	121	15
125:	secretion	0.00523646	5	119	15
125:	cell communication	0.00338398	10	1004	15
125:	endosome transport	1.33794e-06	5	24	15
125:	neurotransmitter secretion	0.00209149	5	99	15
125:	protein amino acid ADP-ribosylation	1.73068e-11	6	11	15
125:	regulation of neurotransmitter levels	0.00294306	5	106	15
125:	small GTPase mediated signal transduction	4.3796e-13	10	102	15
125:	synaptic vesicle endocytosis	1.17282e-05	5	36	15
125:	intracellular signaling cascade	1.24924e-08	10	279	15
125:	secretion by cell	0.00387301	5	112	15
125:	synaptic vesicle transport	0.00109334	5	87	15
126:	biological_process	0	8	8527	15
127:	biological_process	0	11	8527	15
127:	regulation of small GTPase mediated signal transduction	0.00122578	5	89	15
128:	cellular aromatic compound metabolic process	8.36474e-06	6	77	15
128:	biological_process	0	11	8527	15
128:	pigmentation	0.000106225	5	55	15
128:	pigment biosynthetic process	0.0032364	4	44	15
128:	pigment metabolic process	0.00746197	4	54	15
128:	aromatic amino acid family metabolic process	9.48277e-05	4	19	15
128:	pigmentation during development	7.9594e-05	5	52	15
129:	signal transduction	2.8166e-10	14	819	15
129:	regulation of cellular process	0.000101249	14	2056	15
129:	multicellular organismal development	4.79428e-05	13	1511	15
129:	cell communication	4.86668e-09	14	1004	15
129:	biological_process	0	14	8527	15
129:	response to stress	3.87634e-11	13	508	15
129:	determination of adult life span	7.19286e-21	13	95	15
129:	cell surface receptor linked signal transduction	9.74749e-14	14	465	15
129:	developmental process	0.000154916	13	1658	15
129:	multicellular organismal aging	7.19286e-21	13	95	15
129:	aging	7.19286e-21	13	95	15
129:	response to stimulus	3.36408e-07	13	1024	15
129:	biological regulation	0.000900171	14	2411	15
129:	G-protein coupled receptor protein signaling pathway	7.23777e-17	13	187	15
129:	multicellular organismal process	0.00127417	13	1961	15
129:	regulation of biological process	0.000248748	14	2195	15
130:	cellular alcohol metabolic process	3.51309e-21	14	141	15
130:	cellular metabolic process	0.0059491	14	2769	15
130:	biological_process	0	14	8527	15
131:	transport	6.38262e-07	14	1425	15
131:	localization	1.29467e-05	14	1771	15
131:	transmembrane transport	1.94656e-14	14	415	15
131:	establishment of localization	9.19582e-07	14	1463	15
132:	muscle tissue development	0.000338484	5	69	15
132:	skeletal muscle organ development	0.000364163	5	70	15
132:	regulation of developmental process	0.00757063	7	391	15
132:	biological_process	0	12	8527	15
132:	muscle fiber development	7.9594e-05	5	52	15
132:	striated muscle tissue development	0.000314265	5	68	15
132:	skeletal muscle tissue development	7.20114e-05	5	51	15
132:	skeletal muscle fiber development	4.22277e-05	5	46	15
132:	regulation of biological quality	0.00618348	8	567	15
133:	phosphate metabolic process	4.08087e-08	11	512	14
133:	protein amino acid dephosphorylation	2.98932e-17	11	79	14
133:	protein modification process	2.22071e-07	11	598	14
133:	phosphorus metabolic process	4.08087e-08	11	512	14
133:	axon guidance	0.00591026	5	132	14
133:	biological_process	0	11	8527	14
133:	biopolymer modification	4.12295e-07	11	633	14
133:	cellular protein metabolic process	0.000960741	11	1304	14
133:	dephosphorylation	8.1719e-16	11	105	14
133:	post-translational protein modification	1.63664e-08	11	471	14
134:	oligosaccharide biosynthetic process	1.5483e-32	12	13	14
134:	carbohydrate biosynthetic process	4.04897e-22	12	54	14
134:	biological_process	0	12	8527	14
134:	biosynthetic process	6.92392e-06	12	1118	14
134:	carbohydrate metabolic process	4.70067e-12	12	341	14
134:	oligosaccharide metabolic process	2.16621e-30	12	16	14
135:	biological_process	0	8	8527	14
136:	biological_process	0	13	8527	14
136:	epidermal growth factor receptor signaling pathway	6.75928e-06	5	35	14
136:	transmembrane receptor protein tyrosine kinase signaling pathway	0.00198158	5	106	14
136:	enzyme linked receptor protein signaling pathway	0.00736679	5	138	14
137:	signal transduction	2.0595e-11	14	819	14
137:	regulation of cellular process	8.69697e-06	14	2056	14
137:	cell communication	3.63948e-10	14	1004	14
137:	biological regulation	8.14043e-05	14	2411	14
137:	regulation of biological process	2.17947e-05	14	2195	14
138:	biological_process	0	8	8527	14
139:	polarity specification of anterior/posterior axis	0.000140927	3	5	14
139:	biological_process	0	9	8527	14
139:	intracellular mRNA localization	0.00340186	4	48	14
139:	DNA recombination	0.000821548	4	34	14
139:	double-strand break repair	0.00947232	3	17	14
139:	specification of axis polarity	0.000140927	3	5	14
139:	polarity specification of dorsal/ventral axis	0.000140927	3	5	14
140:	regulation of phosphoprotein phosphatase activity	1.412e-05	3	3	14
140:	biological_process	0	6	8527	14
140:	regulation of phosphatase activity	1.412e-05	3	3	14
142:	biological_process	0	4	8527	13
143:	transport	3.03525e-07	13	1425	13
143:	localization	5.17739e-06	13	1771	13
143:	transmembrane transport	2.87481e-14	13	415	13
143:	establishment of localization	4.27955e-07	13	1463	13
145:	biological_process	0	8	8527	13
146:	histone methylation	5.30123e-13	7	19	13
146:	organelle organization	0.00522823	9	959	13
146:	biopolymer methylation	1.31226e-10	7	38	13
146:	methylation	7.6088e-10	7	48	13
146:	cellular component organization	0.00476521	11	1727	13
146:	protein amino acid alkylation	5.03866e-12	7	25	13
146:	protein amino acid methylation	5.03866e-12	7	25	13
146:	chromatin modification	3.21835e-08	7	80	13
146:	histone modification	7.6088e-10	7	48	13
146:	histone lysine methylation	3.44991e-09	5	10	13
146:	establishment or maintenance of chromatin architecture	8.81053e-05	7	245	13
146:	post-translational protein modification	0.00771839	7	471	13
146:	covalent chromatin modification	7.6088e-10	7	48	13
146:	chromosome organization	3.58726e-05	8	355	13
146:	one-carbon compound metabolic process	6.35634e-09	7	64	13
147:	immune system process	7.93787e-16	12	196	13
147:	defense response	6.44743e-17	12	160	13
147:	innate immune response	1.37911e-09	7	52	13
147:	detection of bacterium	1.37438e-11	5	5	13
147:	response to bacterium	1.10052e-08	7	69	13
147:	detection of biotic stimulus	1.37438e-11	5	5	13
147:	defense response to Gram-positive bacterium	0.000161747	4	25	13
147:	biological_process	0	12	8527	13
147:	multi-organism process	6.79581e-05	7	236	13
147:	response to stress	8.71119e-11	12	508	13
147:	peptidoglycan catabolic process	2.2121e-33	12	13	13
147:	catabolic process	8.76659e-08	12	903	13
147:	detection of stimulus	0.000504457	5	88	13
147:	detection of external stimulus	6.59538e-05	5	59	13
147:	response to stimulus	3.941e-07	12	1024	13
147:	response to biotic stimulus	1.15594e-06	7	132	13
147:	carbohydrate metabolic process	6.96358e-13	12	341	13
147:	immune response	3.69792e-17	12	153	13
147:	carbohydrate catabolic process	3.70933e-21	12	74	13
147:	response to other organism	8.31251e-07	7	126	13
147:	peptidoglycan metabolic process	2.2121e-33	12	13	13
147:	defense response to bacterium	8.50478e-05	5	62	13
148:	nurse cell apoptosis	0.000386936	3	7	13
148:	positive regulation of apoptosis	3.19113e-06	5	33	13
148:	positive regulation of programmed cell death	1.44766e-05	5	44	13
148:	regulation of developmental process	7.67508e-05	8	391	13
148:	positive regulation of cellular process	0.00877483	6	293	13
148:	biological_process	0	11	8527	13
148:	death	0.00479806	5	138	13
148:	positive regulation of cell death	1.44766e-05	5	44	13
148:	cell death	0.00462787	5	137	13
148:	regulation of apoptosis	7.27034e-10	8	93	13
148:	regulation of programmed cell death	2.4933e-09	8	108	13
148:	programmed cell death	0.00384713	5	132	13
148:	regulation of cell death	4.80703e-09	8	117	13
148:	apoptosis	5.52475e-05	5	57	13
148:	induction of programmed cell death	2.70975e-06	5	32	13
148:	positive regulation of developmental process	0.000136359	5	68	13
148:	induction of apoptosis	5.75539e-07	5	24	13
149:	generation of precursor metabolites and energy	2.00134e-05	7	198	13
149:	purine ribonucleoside triphosphate biosynthetic process	3.5206e-08	7	81	13
149:	phosphorylation	0.00268649	7	403	13
149:	nucleoside triphosphate metabolic process	4.57735e-08	7	84	13
149:	purine nucleoside triphosphate biosynthetic process	3.5206e-08	7	81	13
149:	purine ribonucleoside triphosphate metabolic process	3.8468e-08	7	82	13
149:	nucleotide metabolic process	5.57948e-06	7	165	13
149:	cation transport	5.68284e-05	7	230	13
149:	purine ribonucleotide metabolic process	1.8455e-07	7	102	13
149:	biological_process	0	12	8527	13
149:	ATP biosynthetic process	2.44086e-08	7	77	13
149:	ATP synthesis coupled proton transport	2.38479e-09	7	56	13
149:	transmembrane ion transport	3.5015e-09	7	59	13
149:	ribonucleotide biosynthetic process	2.42938e-07	7	106	13
149:	nucleotide biosynthetic process	1.84318e-06	7	141	13
149:	proton transport	5.66462e-09	7	63	13
149:	ribonucleoside triphosphate biosynthetic process	3.8468e-08	7	82	13
149:	nucleobase, nucleoside and nucleotide metabolic process	1.24479e-05	7	185	13
149:	ribonucleotide metabolic process	2.59782e-07	7	107	13
149:	purine nucleotide metabolic process	2.27036e-07	7	105	13
149:	nucleoside triphosphate biosynthetic process	3.8468e-08	7	82	13
149:	hydrogen transport	5.66462e-09	7	63	13
149:	purine ribonucleotide biosynthetic process	1.71992e-07	7	101	13
149:	monovalent inorganic cation transport	3.93353e-06	7	157	13
149:	oxidative phosphorylation	1.03744e-06	7	130	13
149:	purine nucleoside triphosphate metabolic process	3.8468e-08	7	82	13
149:	energy coupled proton transport, down electrochemical gradient	2.38479e-09	7	56	13
149:	ribonucleoside triphosphate metabolic process	4.19851e-08	7	83	13
149:	ATP metabolic process	2.67985e-08	7	78	13
149:	purine nucleotide biosynthetic process	1.97884e-07	7	103	13
149:	transmembrane transport	0.00327875	7	415	13
149:	ion transport	0.000348775	7	299	13
149:	nucleoside phosphate metabolic process	5.57948e-06	7	165	13
150:	regulation of primary metabolic process	1.06765e-07	12	918	13
150:	regulation of biosynthetic process	9.62989e-09	12	751	13
150:	signal transduction	0.0013396	9	819	13
150:	circadian rhythm	0.00243997	4	48	13
150:	regulation of macromolecule metabolic process	1.89212e-07	12	963	13
150:	circadian sleep/wake cycle	1.76016e-05	4	15	13
150:	response to organic cyclic substance	0.00614211	3	16	13
150:	negative regulation of transcription from RNA polymerase II promoter	0.0036564	4	53	13
150:	regulation of cellular process	0.00152789	12	2056	13
150:	epithelial cell fate determination, open tracheal system	0.000618553	3	8	13
150:	cell communication	0.00774738	9	1004	13
150:	regulation of nucleobase, nucleoside, nucleotide and nucleic acid metabolic process	8.067e-09	12	740	13
150:	regulation of RNA metabolic process	5.18702e-10	12	589	13
150:	biological_process	0	12	8527	13
150:	regulation of circadian sleep/wake cycle	9.23547e-06	4	13	13
150:	regulation of transcription, DNA-dependent	1.2666e-10	12	524	13
150:	rhythmic behavior	0.00115379	4	40	13
150:	regulation of cellular metabolic process	1.00013e-07	12	913	13
150:	sleep	3.93585e-05	4	18	13
150:	response to cocaine	0.00242149	3	12	13
150:	regulation of circadian rhythm	0.000261136	4	28	13
150:	regulation of metabolic process	3.46414e-07	12	1013	13
150:	rhythmic process	0.0026546	4	49	13
150:	eclosion rhythm	2.71941e-06	4	10	13
150:	locomotor rhythm	0.000261136	4	28	13
150:	circadian behavior	0.000835936	4	37	13
150:	response to tropane	0.00242149	3	12	13
150:	eclosion	1.29187e-05	4	14	13
150:	response to alkaloid	0.00614211	3	16	13
150:	regulation of gene expression	3.28858e-08	12	832	13
150:	regulation of transcription from RNA polymerase II promoter	0.000511782	6	181	13
150:	biological regulation	0.00986785	12	2411	13
150:	hatching	3.0638e-05	4	17	13
150:	regulation of circadian sleep/wake cycle, sleep	4.26974e-06	4	11	13
150:	regulation of cellular biosynthetic process	9.62989e-09	12	751	13
150:	locomotory behavior	0.00479806	5	138	13
150:	behavioral response to cocaine	0.000927013	3	9	13
150:	regulation of behavior	7.67854e-05	4	21	13
150:	circadian sleep/wake cycle process	1.29187e-05	4	14	13
150:	regulation of transcription	1.76235e-09	12	652	13
150:	regulation of biological process	0.00329175	12	2195	13
150:	regulation of macromolecule biosynthetic process	5.90328e-09	12	721	13
151:	biological_process	0	11	8527	13
153:	immune system process	7.93787e-16	12	196	13
153:	humoral immune response	1.39921e-20	12	82	13
153:	multi-organism process	7.78684e-15	12	236	13
153:	cell wall macromolecule catabolic process	3.127e-21	9	13	13
153:	catabolic process	0.00311536	9	903	13
153:	response to stimulus	3.941e-07	12	1024	13
153:	response to biotic stimulus	5.86176e-18	12	132	13
153:	immune response	3.69792e-17	12	153	13
153:	response to other organism	3.27246e-18	12	126	13
153:	antimicrobial humoral response	3.10816e-21	12	73	13
153:	cell wall macromolecule metabolic process	3.127e-21	9	13	13
154:	biological_process	0	7	8527	13
155:	biological_process	0	7	8527	13
156:	biological_process	0	8	8527	13
157:	defasciculation of motor neuron axon	4.54385e-07	4	7	13
157:	biological_process	0	4	8527	13
157:	cell recognition	0.0026546	4	49	13
157:	axon choice point recognition	6.22122e-05	4	20	13
157:	neuron recognition	0.00243997	4	48	13
157:	axonal defasciculation	2.71941e-06	4	10	13
158:	nuclear mRNA splicing, via spliceosome	0.00305193	5	126	13
158:	RNA splicing	0.00497315	5	139	13
158:	biological_process	0	8	8527	13
158:	RNA splicing, via transesterification reactions with bulged adenosine as nucleophile	0.00305193	5	126	13
158:	RNA splicing, via transesterification reactions	0.00343133	5	129	13
159:	cellular homeostasis	1.94871e-11	9	110	13
159:	biological_process	0	11	8527	13
159:	cell redox homeostasis	1.90556e-14	9	53	13
159:	homeostatic process	7.39617e-09	9	210	13
159:	regulation of biological quality	5.38085e-05	9	567	13
160:	detection of chemical stimulus	4.31874e-14	8	30	13
160:	detection of pheromone	7.46405e-21	8	8	13
160:	biological_process	0	8	8527	13
160:	detection of stimulus	4.60074e-10	8	88	13
160:	response to pheromone	9.34374e-16	8	20	13
160:	response to chemical stimulus	1.4298e-05	8	316	13
161:	transport	2.0136e-05	12	1425	13
161:	biological_process	0	12	8527	13
161:	localization	0.000263688	12	1771	13
161:	ion transport	1.40534e-13	12	299	13
161:	establishment of localization	2.75127e-05	12	1463	13
162:	biological_process	0	8	8527	13
163:	biopolymer catabolic process	1.69219e-11	13	674	13
163:	catabolic process	7.81079e-10	13	903	13
163:	macromolecule metabolic process	0.000768899	13	2599	13
163:	biopolymer metabolic process	0.000567145	13	2539	13
163:	protein catabolic process	7.9026e-12	13	636	13
163:	protein metabolic process	8.70663e-06	13	1843	13
163:	proteolysis	6.69292e-12	13	628	13
163:	macromolecule catabolic process	3.80776e-11	13	717	13
164:	protein modification process	8.34126e-09	11	598	12
164:	cellular biopolymer metabolic process	0.00270965	11	1913	12
164:	biological_process	0	11	8527	12
164:	cellular macromolecule metabolic process	0.00342339	11	1955	12
164:	biopolymer modification	1.56115e-08	11	633	12
164:	cellular protein metabolic process	4.27212e-05	11	1304	12
164:	protein metabolic process	0.0018132	11	1843	12
166:	cytoskeleton-dependent intracellular transport	3.59304e-12	9	104	12
166:	macromolecular complex subunit organization	2.07179e-10	10	269	12
166:	intracellular transport	3.62032e-07	9	367	12
166:	cellular component biogenesis	1.40755e-07	10	515	12
166:	biological_process	0	11	8527	12
166:	protein complex biogenesis	7.25626e-15	10	99	12
166:	cellular component organization	0.000898902	11	1727	12
166:	cellular protein complex assembly	2.45185e-17	10	58	12
166:	microtubule-based movement	2.73365e-12	9	101	12
166:	anatomical structure formation	1.84237e-06	10	667	12
166:	protein complex assembly	7.25626e-15	10	99	12
166:	cellular localization	7.22864e-06	9	513	12
166:	cellular macromolecular complex subunit organization	2.45911e-11	10	218	12
166:	cellular component assembly	5.41476e-08	10	468	12
166:	macromolecular complex assembly	7.40267e-11	10	243	12
166:	cellular macromolecular complex assembly	1.1906e-11	10	203	12
166:	microtubule-based process	6.39224e-11	11	385	12
166:	establishment of localization in cell	3.85184e-06	9	478	12
166:	protein polymerization	2.07382e-23	10	18	12
167:	autophagic cell death	0.00699299	4	68	12
167:	defense response	3.40155e-15	11	160	12
167:	tissue death	0.00786136	4	70	12
167:	salivary gland histolysis	0.00699299	4	68	12
167:	response to stress	1.37822e-09	11	508	12
167:	histolysis	0.00786136	4	70	12
167:	response to stimulus	3.06052e-06	11	1024	12
167:	biological adhesion	9.24041e-18	12	168	12
167:	cell adhesion	3.98314e-18	12	157	12
167:	salivary gland cell autophagic cell death	0.00699299	4	68	12
168:	biological_process	0	7	8527	12
170:	regulation of primary metabolic process	9.25931e-07	11	918	12
170:	regulation of biosynthetic process	1.02348e-07	11	751	12
170:	regulation of macromolecule metabolic process	1.56346e-06	11	963	12
170:	regulation of cellular process	0.00588418	11	2056	12
170:	regulation of nucleobase, nucleoside, nucleotide and nucleic acid metabolic process	8.70302e-08	11	740	12
170:	regulation of RNA metabolic process	7.05697e-09	11	589	12
170:	biological_process	0	11	8527	12
170:	regulation of transcription, DNA-dependent	1.94145e-09	11	524	12
170:	regulation of cellular metabolic process	8.72174e-07	11	913	12
170:	regulation of metabolic process	2.7197e-06	11	1013	12
170:	regulation of gene expression	3.15055e-07	11	832	12
170:	regulation of cellular biosynthetic process	1.02348e-07	11	751	12
170:	regulation of transcription	2.16215e-08	11	652	12
170:	regulation of macromolecule biosynthetic process	6.53903e-08	11	721	12
171:	biological_process	0	6	8527	12
172:	biological_process	0	7	8527	12
173:	biological_process	0	5	8527	12
174:	biological_process	0	6	8527	12
175:	biological_process	0	6	8527	12
176:	biological_process	0	4	8527	12
177:	biopolymer catabolic process	8.12268e-05	9	674	12
177:	biological_process	0	11	8527	12
177:	catabolic process	0.00105824	9	903	12
177:	protein catabolic process	4.86499e-05	9	636	12
177:	proteolysis	4.34977e-05	9	628	12
177:	macromolecule catabolic process	0.000140108	9	717	12
179:	biopolymer catabolic process	2.04327e-06	10	674	12
179:	biological_process	0	10	8527	12
179:	catabolic process	3.67181e-05	10	903	12
179:	protein catabolic process	1.14903e-06	10	636	12
179:	proteolysis	1.01334e-06	10	628	12
179:	macromolecule catabolic process	3.77029e-06	10	717	12
180:	biological_process	0	10	8527	12
181:	biological_process	0	4	8527	12
182:	biological_process	0	9	8527	12
183:	regulation of primary metabolic process	0.00122176	9	918	12
183:	negative regulation of transcription, DNA-dependent	2.43542e-07	7	118	12
183:	regulation of biosynthetic process	0.000210613	9	751	12
183:	regulation of macromolecule metabolic process	0.00185347	9	963	12
183:	negative regulation of cellular biosynthetic process	6.29861e-10	9	182	12
183:	negative regulation of macromolecule biosynthetic process	5.98907e-10	9	181	12
183:	negative regulation of transcription from RNA polymerase II promoter	7.36397e-10	7	53	12
183:	organ development	0.00182025	9	961	12
183:	regulation of nucleobase, nucleoside, nucleotide and nucleic acid metabolic process	0.000184986	9	740	12
183:	regulation of RNA metabolic process	2.46563e-05	9	589	12
183:	biological_process	0	11	8527	12
183:	negative regulation of biosynthetic process	6.29861e-10	9	182	12
183:	sensory organ development	9.69575e-08	9	317	12
183:	negative regulation of macromolecule metabolic process	1.61755e-08	9	260	12
183:	regulation of transcription, DNA-dependent	8.73032e-06	9	524	12
183:	regulation of cellular metabolic process	0.00116495	9	913	12
183:	negative regulation of cellular process	2.63058e-06	9	458	12
183:	negative regulation of metabolic process	2.60023e-08	9	274	12
183:	compound eye development	4.81198e-07	8	232	12
183:	regulation of metabolic process	0.00287728	9	1013	12
183:	negative regulation of RNA metabolic process	3.46639e-07	7	124	12
183:	negative regulation of gene expression	8.06948e-10	9	187	12
183:	regulation of gene expression	0.000517302	9	832	12
183:	regulation of transcription from RNA polymerase II promoter	6.51838e-08	8	181	12
183:	negative regulation of biological process	8.58325e-06	9	523	12
183:	eye development	7.45035e-07	8	245	12
183:	regulation of cellular biosynthetic process	0.000210613	9	751	12
183:	negative regulation of nucleobase, nucleoside, nucleotide and nucleic acid metabolic process	1.53301e-10	9	156	12
183:	Notch signaling pathway	3.56588e-08	6	42	12
183:	negative regulation of transcription	6.04508e-11	9	141	12
183:	regulation of transcription	6.05965e-05	9	652	12
183:	negative regulation of cellular metabolic process	5.11277e-09	9	229	12
183:	regulation of macromolecule biosynthetic process	0.000147142	9	721	12
184:	chitin metabolic process	1.26229e-12	9	93	12
184:	polysaccharide metabolic process	5.10863e-12	9	108	12
184:	biological_process	0	10	8527	12
184:	N-acetylglucosamine metabolic process	2.73365e-12	9	101	12
184:	amino sugar metabolic process	2.99724e-12	9	102	12
184:	carbohydrate metabolic process	1.87048e-07	9	341	12
184:	glucosamine metabolic process	2.73365e-12	9	101	12
186:	anatomical structure morphogenesis	0.00358447	9	1039	12
186:	signal transduction	0.00978404	8	819	12
186:	epithelium development	0.00057234	6	204	12
186:	haltere disc development	0.00101843	3	10	12
186:	biological_process	0	11	8527	12
186:	epidermal growth factor receptor signaling pathway	2.68976e-06	5	35	12
186:	cell surface receptor linked signal transduction	0.000120505	8	465	12
186:	organ morphogenesis	0.000394614	8	541	12
186:	negative regulation of epidermal growth factor receptor signaling pathway	0.00242149	3	13	12
186:	morphogenesis of an epithelium	0.00057234	6	204	12
186:	ovarian follicle cell development	0.00817492	5	169	12
186:	tissue morphogenesis	0.00150102	6	240	12
186:	transmembrane receptor protein tyrosine kinase signaling pathway	8.30901e-10	8	106	12
186:	haltere development	0.000713464	3	9	12
186:	enzyme linked receptor protein signaling pathway	7.21161e-09	8	138	12
186:	regulation of epidermal growth factor receptor signaling pathway	6.50272e-05	4	22	12
188:	generation of precursor metabolites and energy	1.35988e-09	9	198	12
188:	purine ribonucleoside triphosphate biosynthetic process	3.43698e-13	9	81	12
188:	phosphorylation	8.37921e-07	9	403	12
188:	nucleobase, nucleoside, nucleotide and nucleic acid metabolic process	0.000905354	9	887	12
188:	nucleoside triphosphate metabolic process	4.84525e-13	9	84	12
188:	phosphate metabolic process	7.1042e-06	9	512	12
188:	purine nucleoside triphosphate biosynthetic process	3.43698e-13	9	81	12
188:	purine ribonucleoside triphosphate metabolic process	3.85948e-13	9	82	12
188:	phosphorus metabolic process	7.1042e-06	9	512	12
188:	nucleotide metabolic process	2.56559e-10	9	165	12
188:	cation transport	5.31926e-09	9	230	12
188:	purine ribonucleotide metabolic process	2.99724e-12	9	102	12
188:	biological_process	0	9	8527	12
188:	ATP biosynthetic process	2.12801e-13	9	77	12
188:	ATP synthesis coupled proton transport	1.00606e-14	9	56	12
188:	transmembrane ion transport	1.66708e-14	9	59	12
188:	ribonucleotide biosynthetic process	4.29177e-12	9	106	12
188:	nucleotide biosynthetic process	6.04508e-11	9	141	12
188:	proton transport	3.13598e-14	9	63	12
188:	ribonucleoside triphosphate biosynthetic process	3.85948e-13	9	82	12
188:	nucleobase, nucleoside and nucleotide metabolic process	7.31417e-10	9	185	12
188:	ribonucleotide metabolic process	4.68441e-12	9	107	12
188:	purine nucleotide metabolic process	3.92863e-12	9	105	12
188:	nucleoside triphosphate biosynthetic process	3.85948e-13	9	82	12
188:	hydrogen transport	3.13598e-14	9	63	12
188:	purine ribonucleotide biosynthetic process	2.73365e-12	9	101	12
188:	monovalent inorganic cation transport	1.62571e-10	9	157	12
188:	oxidative phosphorylation	2.85535e-11	9	130	12
188:	purine nucleoside triphosphate metabolic process	3.85948e-13	9	82	12
188:	energy coupled proton transport, down electrochemical gradient	1.00606e-14	9	56	12
188:	ribonucleoside triphosphate metabolic process	4.3275e-13	9	83	12
188:	ATP metabolic process	2.4048e-13	9	78	12
188:	purine nucleotide biosynthetic process	3.28316e-12	9	103	12
188:	transmembrane transport	1.08969e-06	9	415	12
188:	ion transport	5.72296e-08	9	299	12
188:	nucleoside phosphate metabolic process	2.56559e-10	9	165	12
189:	biological_process	0	10	8527	11
190:	biological_process	0	6	8527	11
191:	biological_process	0	7	8527	11
192:	oxidation reduction	9.90356e-09	10	470	11
192:	carboxylic acid metabolic process	2.63113e-07	8	246	11
192:	biological_process	0	10	8527	11
192:	cellular amine metabolic process	0.00911297	5	192	11
192:	cellular amino acid and derivative metabolic process	0.00699577	5	182	11
192:	cellular nitrogen compound metabolic process	0.00934976	5	193	11
192:	proline metabolic process	0.00022339	3	7	11
192:	monocarboxylic acid metabolic process	0.00859045	4	79	11
192:	organic acid metabolic process	2.63113e-07	8	246	11
193:	signal transduction	0.00356178	8	819	11
193:	biological_process	0	10	8527	11
194:	phosphate metabolic process	0.0028935	7	512	11
194:	phosphorus metabolic process	0.0028935	7	512	11
194:	biological_process	0	9	8527	11
194:	dephosphorylation	5.31742e-06	6	105	11
196:	biological_process	0	9	8527	11
197:	transport	1.1016e-05	11	1425	11
197:	localization	0.00012127	11	1771	11
197:	transmembrane transport	1.28039e-11	11	415	11
197:	establishment of localization	1.47294e-05	11	1463	11
198:	biological_process	0	4	8527	11
199:	biological_process	0	8	8527	11
200:	biological_process	0	4	8527	11
201:	biological_process	0	8	8527	11
202:	biological_process	0	8	8527	11
202:	death	3.12828e-07	7	138	11
202:	cell death	2.97084e-07	7	137	11
202:	programmed cell death	2.28113e-07	7	132	11
202:	apoptosis	5.27903e-10	7	57	11
203:	biological_process	0	6	8527	11
204:	biological_process	0	6	8527	11
205:	phosphoinositide-mediated signaling	2.27134e-09	5	11	11
205:	biological_process	0	8	8527	11
205:	phosphoinositide metabolic process	4.10663e-06	5	42	11
205:	phosphoinositide phosphorylation	2.758e-10	5	8	11
205:	lipid phosphorylation	6.20185e-10	5	9	11
205:	phospholipid metabolic process	8.17151e-05	5	75	11
205:	lipid modification	2.59065e-07	5	25	11
205:	second-messenger-mediated signaling	5.77696e-07	5	29	11
205:	membrane lipid metabolic process	0.000230504	5	92	11
205:	glycerophospholipid metabolic process	8.23706e-06	5	48	11
206:	biological_process	0	10	8527	11
206:	translation	0.00236211	7	497	11
207:	carbohydrate metabolic process	1.43345e-12	11	341	11
209:	oxidation reduction	9.90356e-09	10	470	11
209:	biological_process	0	10	8527	11
209:	response to stress	1.74839e-06	9	508	11
209:	response to stimulus	0.000884632	9	1024	11
209:	response to oxidative stress	1.22856e-15	9	52	11
209:	response to chemical stimulus	2.43483e-08	9	316	11
210:	response to reactive oxygen species	9.71631e-14	6	8	11
210:	cellular homeostasis	3.79675e-10	8	110	11
210:	biological_process	0	10	8527	11
210:	hydrogen peroxide metabolic process	3.4736e-15	6	6	11
210:	response to stress	8.48096e-05	8	508	11
210:	response to hydrogen peroxide	9.71631e-14	6	8	11
210:	cellular catabolic process	9.5769e-05	7	312	11
210:	hydrogen peroxide catabolic process	3.4736e-15	6	6	11
210:	cell redox homeostasis	8.36257e-13	8	53	11
210:	response to oxidative stress	6.90964e-08	6	52	11
210:	homeostatic process	7.35794e-08	8	210	11
210:	regulation of biological quality	0.000201482	8	567	11
210:	response to chemical stimulus	0.00390951	6	316	11
210:	oxygen and reactive oxygen species metabolic process	1.03893e-11	6	14	11
211:	transport	0.000619207	10	1425	11
211:	cytoskeleton-dependent intracellular transport	2.04448e-15	10	104	11
211:	intracellular transport	8.21511e-10	10	367	11
211:	biological_process	0	10	8527	11
211:	microtubule-based movement	1.5054e-15	10	101	11
211:	cellular localization	2.3846e-08	10	513	11
211:	localization	0.00523898	10	1771	11
211:	microtubule-based process	1.33114e-09	10	385	11
211:	establishment of localization	0.000802432	10	1463	11
211:	establishment of localization in cell	1.17329e-08	10	478	11
212:	biological_process	0	3	8527	11
213:	chitin metabolic process	0.000243457	5	93	11
213:	polysaccharide metabolic process	0.000517559	5	108	11
213:	biological_process	0	5	8527	11
213:	N-acetylglucosamine metabolic process	0.000369298	5	101	11
213:	amino sugar metabolic process	0.000388105	5	102	11
213:	glucosamine metabolic process	0.000369298	5	101	11
214:	transport	0.000619207	10	1425	11
214:	organic acid transport	2.96358e-16	9	45	11
214:	biological_process	0	10	8527	11
214:	amine transport	5.45966e-17	9	38	11
214:	amino acid transport	3.15443e-17	9	36	11
214:	localization	0.00523898	10	1771	11
214:	carboxylic acid transport	2.96358e-16	9	45	11
214:	establishment of localization	0.000802432	10	1463	11
216:	biological_process	0	7	8527	10
216:	protein import into nucleus	0.00930046	3	24	10
217:	oxidation reduction	9.46812e-10	10	470	10
218:	lipid metabolic process	0.00103681	6	287	10
218:	carboxylic acid metabolic process	0.000414503	6	246	10
218:	fatty acid catabolic process	2.70179e-12	6	13	10
218:	biological_process	0	8	8527	10
218:	fatty acid beta-oxidation	7.2799e-13	6	11	10
218:	fatty acid oxidation	1.45539e-12	6	12	10
218:	cellular lipid metabolic process	0.000131481	6	203	10
218:	cellular catabolic process	0.00170092	6	312	10
218:	lipid modification	2.77493e-10	6	25	10
218:	carboxylic acid catabolic process	4.72622e-12	6	14	10
218:	organic acid catabolic process	4.72622e-12	6	14	10
218:	cellular lipid catabolic process	4.63436e-10	6	27	10
218:	fatty acid metabolic process	4.48763e-08	6	55	10
218:	monocarboxylic acid metabolic process	4.2613e-07	6	79	10
218:	lipid catabolic process	4.30301e-09	6	38	10
218:	organic acid metabolic process	0.000414503	6	246	10
218:	lipid oxidation	2.70179e-12	6	13	10
219:	biological_process	0	8	8527	10
220:	biological_process	0	7	8527	10
222:	protein import	0.0011753	4	54	10
222:	nuclear transport	0.00180608	4	60	10
222:	protein localization in organelle	0.00157317	4	58	10
222:	biological_process	0	9	8527	10
222:	protein import into nucleus	4.01646e-05	4	24	10
222:	nucleocytoplasmic transport	0.00180608	4	60	10
222:	nuclear import	4.77881e-05	4	25	10
222:	protein localization in nucleus	5.64449e-05	4	26	10
223:	biological_process	0	7	8527	10
224:	biological_process	0	6	8527	10
225:	biological_process	0	6	8527	10
226:	biological_process	0	6	8527	10
227:	immune system process	0.00560784	5	196	10
227:	defense response	0.00204552	5	160	10
227:	innate immune response	6.83481e-06	5	52	10
227:	biological_process	0	8	8527	10
227:	positive regulation of antifungal peptide biosynthetic process	0.000259876	3	8	10
227:	regulation of antimicrobial peptide production	0.00708517	3	22	10
227:	regulation of production of molecular mediator of immune response	0.00708517	3	22	10
227:	regulation of antifungal peptide biosynthetic process	0.000259876	3	8	10
227:	regulation of antifungal peptide production	0.000259876	3	8	10
227:	immune response	0.00163645	5	153	10
227:	positive regulation of antimicrobial peptide biosynthetic process	0.00708517	3	22	10
227:	regulation of antimicrobial peptide biosynthetic process	0.00708517	3	22	10
227:	regulation of immune effector process	0.00708517	3	22	10
228:	biological_process	0	5	8527	10
229:	cellular biopolymer catabolic process	1.32907e-08	7	102	10
229:	response to DNA damage stimulus	0.00276644	5	170	10
229:	biopolymer catabolic process	0.007281	7	674	10
229:	ubiquitin-dependent protein catabolic process	4.97903e-09	7	89	10
229:	modification-dependent macromolecule catabolic process	6.32464e-09	7	92	10
229:	biological_process	0	8	8527	10
229:	cellular response to stress	0.00846319	5	213	10
229:	cellular macromolecule catabolic process	8.19697e-07	7	182	10
229:	cellular catabolic process	3.59498e-05	7	312	10
229:	modification-dependent protein catabolic process	5.84523e-09	7	91	10
229:	cellular response to DNA damage stimulus	0.00245727	5	166	10
229:	protein catabolic process	0.00490221	7	636	10
229:	proteolysis involved in cellular protein catabolic process	1.32907e-08	7	102	10
229:	cellular protein catabolic process	1.32907e-08	7	102	10
229:	proteolysis	0.00449642	7	628	10
230:	biological_process	0	4	8527	10
231:	biological_process	0	8	8527	10
232:	biological_process	0	9	8527	10
233:	cellular biopolymer catabolic process	2.04515e-06	6	102	10
233:	biopolymer catabolic process	0.007281	7	674	10
233:	ubiquitin-dependent protein catabolic process	8.87259e-07	6	89	10
233:	modification-dependent macromolecule catabolic process	1.08742e-06	6	92	10
233:	biological_process	0	9	8527	10
233:	cellular macromolecule catabolic process	6.82773e-05	6	182	10
233:	cellular catabolic process	0.00170092	6	312	10
233:	modification-dependent protein catabolic process	1.01691e-06	6	91	10
233:	protein catabolic process	0.00490221	7	636	10
233:	proteolysis involved in cellular protein catabolic process	2.04515e-06	6	102	10
233:	cellular protein catabolic process	2.04515e-06	6	102	10
233:	proteolysis	0.00449642	7	628	10
234:	biological_process	0	5	8527	10
235:	biological_process	0	8	8527	10
235:	organic anion transport	2.60981e-22	8	8	10
235:	anion transport	2.04894e-15	8	31	10
235:	ion transport	3.53725e-07	8	299	10
236:	biological_process	0	9	8527	10
236:	organelle organization	0.00364933	8	959	10
236:	chromatin modification	6.23567e-05	5	80	10
236:	histone modification	0.000725582	4	48	10
236:	protein amino acid deacetylation	4.80305e-07	4	9	10
236:	histone deacetylation	1.91027e-08	4	5	10
236:	establishment or maintenance of chromatin architecture	6.63542e-06	7	245	10
236:	covalent chromatin modification	0.000725582	4	48	10
236:	chromosome organization	1.40085e-06	8	355	10
237:	glycoprotein biosynthetic process	0.000857811	4	50	10
237:	biological_process	0	6	8527	10
237:	glycosylation	0.000725582	4	48	10
237:	glycoprotein metabolic process	0.00093029	4	51	10
237:	biopolymer glycosylation	0.000725582	4	48	10
237:	protein amino acid glycosylation	0.000725582	4	48	10
239:	biological_process	0	3	8527	10
240:	biological_process	0	7	8527	10
241:	transcription initiation from RNA polymerase II promoter	5.63504e-08	6	66	9
241:	macromolecular complex subunit organization	3.93564e-06	7	269	9
241:	transcription from RNA polymerase II promoter	5.00696e-07	6	94	9
241:	protein-DNA complex assembly	1.54472e-06	6	113	9
241:	transcription initiation	1.14613e-07	6	74	9
241:	cellular component biogenesis	5.74439e-06	8	515	9
241:	RNA biosynthetic process	2.85733e-06	6	125	9
241:	anatomical structure formation	4.52779e-05	8	667	9
241:	RNA metabolic process	0.00909144	6	481	9
241:	transcription, DNA-dependent	2.59014e-06	6	123	9
241:	transcription	9.74386e-06	6	153	9
241:	cellular macromolecular complex subunit organization	8.96456e-07	7	218	9
241:	cellular component assembly	2.67055e-06	8	468	9
241:	macromolecular complex assembly	1.92612e-06	7	243	9
241:	cellular macromolecular complex assembly	5.4202e-07	7	203	9
242:	regulation of cell communication	7.69886e-08	8	301	9
242:	biological_process	0	8	8527	9
242:	regulation of molecular function	2.42233e-10	8	148	9
242:	regulation of GTPase activity	1.57486e-15	8	36	9
242:	regulation of catalytic activity	8.9131e-11	8	131	9
242:	regulation of signal transduction	4.29592e-08	8	280	9
242:	regulation of Rab GTPase activity	3.83247e-17	8	24	9
242:	regulation of hydrolase activity	2.29679e-13	8	64	9
242:	regulation of Ras protein signal transduction	8.74448e-13	8	75	9
242:	regulation of Rab protein signal transduction	3.83247e-17	8	24	9
242:	regulation of Ras GTPase activity	5.4764e-16	8	32	9
242:	regulation of small GTPase mediated signal transduction	3.65521e-12	8	89	9
243:	biological_process	0	5	8527	9
243:	sister chromatid cohesion	0.00181226	3	16	9
243:	chromosome segregation	0.00894629	4	101	9
244:	biological_process	0	4	8527	9
245:	biological_process	0	5	8527	9
245:	regulation of Rho protein signal transduction	0.00836969	3	26	9
246:	biological_process	0	7	8527	9
247:	biological_process	0	4	8527	9
248:	metal ion transport	4.98812e-08	7	145	9
248:	cation transport	1.30786e-06	7	230	9
248:	biological_process	0	7	8527	9
248:	monovalent inorganic cation transport	8.78057e-08	7	157	9
248:	ion transport	8.26323e-06	7	299	9
248:	potassium ion transport	4.11745e-12	7	40	9
249:	biological_process	0	5	8527	9
250:	biological_process	0	8	8527	9
251:	regulation of ARF protein signal transduction	7.62028e-16	7	14	9
251:	regulation of cell communication	8.65842e-06	7	301	9
251:	regulation of molecular function	5.7708e-08	7	148	9
251:	regulation of GTPase activity	1.84511e-12	7	36	9
251:	regulation of catalytic activity	2.41872e-08	7	131	9
251:	regulation of signal transduction	5.21436e-06	7	280	9
251:	regulation of hydrolase activity	1.36519e-10	7	64	9
251:	regulation of Ras protein signal transduction	4.35196e-10	7	75	9
251:	regulation of ARF GTPase activity	1.77848e-18	7	8	9
251:	regulation of Ras GTPase activity	7.44579e-13	7	32	9
251:	regulation of small GTPase mediated signal transduction	1.5064e-09	7	89	9
252:	biological_process	0	6	8527	9
253:	protein folding	6.48741e-09	7	109	9
254:	biological_process	0	5	8527	9
254:	biopolymer methylation	0.000166619	4	38	9
254:	methylation	0.000437154	4	48	9
254:	protein amino acid alkylation	2.87295e-05	4	25	9
254:	protein amino acid methylation	2.87295e-05	4	25	9
254:	one-carbon compound metabolic process	0.00141675	4	64	9
255:	biological_process	0	5	8527	9
256:	biological_process	0	4	8527	9
258:	biological_process	0	3	8527	9
260:	regulation of primary metabolic process	0.000573125	8	918	9
260:	regulation of biosynthetic process	0.000116398	8	751	9
260:	regulation of macromolecule metabolic process	0.0008373	8	963	9
260:	regulation of nucleobase, nucleoside, nucleotide and nucleic acid metabolic process	0.000103509	8	740	9
260:	biological_process	0	8	8527	9
260:	regulation of cellular metabolic process	0.000548847	8	913	9
260:	regulation of metabolic process	0.00124982	8	1013	9
260:	regulation of gene expression	0.000262665	8	832	9
260:	regulation of cellular biosynthetic process	0.000116398	8	751	9
260:	regulation of transcription	3.77717e-05	8	652	9
260:	regulation of macromolecule biosynthetic process	8.41591e-05	8	721	9
261:	chitin metabolic process	6.75542e-05	5	93	9
261:	polysaccharide metabolic process	0.000144037	5	108	9
261:	biological_process	0	7	8527	9
261:	N-acetylglucosamine metabolic process	0.000102634	5	101	9
261:	amino sugar metabolic process	0.000107882	5	102	9
261:	carbohydrate metabolic process	0.00119061	6	341	9
261:	glucosamine metabolic process	0.000102634	5	101	9
262:	biological_process	0	5	8527	9
263:	biological_process	0	5	8527	9
264:	regulation of ARF protein signal transduction	2.68432e-09	5	14	9
264:	biological_process	0	7	8527	9
264:	regulation of Ras protein signal transduction	2.25941e-05	5	75	9
264:	regulation of small GTPase mediated signal transduction	5.40383e-05	5	89	9
265:	signal transduction	0.000231791	8	819	9
265:	cell communication	0.00116464	8	1004	9
265:	Wnt receptor signaling pathway	8.58086e-14	8	57	9
265:	biological_process	0	8	8527	9
265:	cell surface receptor linked signal transduction	2.53647e-06	8	465	9
265:	Wnt receptor signaling pathway, calcium modulating pathway	8.00152e-18	7	9	9
266:	chromatin assembly or disassembly	0.000975165	5	158	9
266:	biological_process	0	8	8527	9
266:	telomere maintenance	0.000927013	3	13	9
266:	establishment or maintenance of chromatin architecture	0.000165805	6	245	9
266:	telomere organization	0.000927013	3	13	9
266:	chromosome organization	2.7464e-05	7	355	9
268:	cellular biopolymer catabolic process	0.000107882	5	102	9
268:	ubiquitin-dependent protein catabolic process	0.0053804	4	89	9
268:	modification-dependent macromolecule catabolic process	0.00614852	4	92	9
268:	biological_process	0	7	8527	9
268:	cellular macromolecule catabolic process	0.00197561	5	182	9
268:	modification-dependent protein catabolic process	0.00588397	4	91	9
268:	proteolysis involved in cellular protein catabolic process	0.000107882	5	102	9
268:	cellular protein catabolic process	0.000107882	5	102	9
269:	biological_process	0	7	8527	9
270:	transport	0.000398866	9	1425	9
270:	localization	0.00283538	9	1771	9
270:	transmembrane transport	5.64919e-09	9	415	9
270:	establishment of localization	0.0005058	9	1463	9
271:	cellular biopolymer catabolic process	4.0265e-09	7	102	9
271:	biopolymer catabolic process	0.00234456	7	674	9
271:	biological_process	0	7	8527	9
271:	cellular macromolecule catabolic process	2.50408e-07	7	182	9
271:	cellular catabolic process	1.11334e-05	7	312	9
271:	protein catabolic process	0.00157201	7	636	9
271:	proteolysis involved in cellular protein catabolic process	4.0265e-09	7	102	9
271:	cellular protein catabolic process	4.0265e-09	7	102	9
271:	proteolysis	0.00144062	7	628	9
271:	macromolecule catabolic process	0.00358732	7	717	9
272:	biological_process	0	8	8527	9
274:	biological_process	0	5	8527	9
274:	superoxide metabolic process	8.01638e-08	4	7	9
274:	oxygen and reactive oxygen species metabolic process	2.28516e-06	4	14	9
275:	transport	0.000398866	9	1425	9
275:	localization	0.00283538	9	1771	9
275:	ion transport	2.85585e-10	9	299	9
275:	establishment of localization	0.0005058	9	1463	9
276:	neurological system process	3.35718e-08	9	505	9
276:	sensory perception of chemical stimulus	3.5172e-12	9	185	9
276:	system process	4.30232e-08	9	519	9
276:	sensory perception of smell	3.98463e-16	9	70	9
276:	multicellular organismal process	0.00710888	9	1961	9
276:	sensory perception	7.16751e-11	9	257	9
276:	cognition	6.28151e-10	9	326	9
277:	biological_process	0	3	8527	9
278:	biological_process	0	7	8527	9
279:	biological_process	0	7	8527	9
279:	dephosphorylation	0.00012492	5	105	9
280:	phosphorylation	4.32675e-09	9	403	9
280:	phosphate metabolic process	3.80373e-08	9	512	9
280:	protein modification process	1.55428e-07	9	598	9
280:	phosphorus metabolic process	3.80373e-08	9	512	9
280:	cellular biopolymer metabolic process	0.00568508	9	1913	9
280:	Wnt receptor signaling pathway	0.000883696	4	57	9
280:	cellular macromolecule metabolic process	0.00691511	9	1955	9
280:	biopolymer modification	2.60202e-07	9	633	9
280:	protein amino acid phosphorylation	3.6886e-11	9	239	9
280:	cellular protein metabolic process	0.000179048	9	1304	9
280:	protein metabolic process	0.0040618	9	1843	9
280:	post-translational protein modification	1.78353e-08	9	471	9
281:	generation of a signal involved in cell-cell signaling	9.75917e-05	5	100	9
281:	neurotransmitter transport	0.000255557	5	121	9
281:	secretion	0.000234975	5	119	9
281:	transmission of nerve impulse	0.00176844	5	178	9
281:	biological_process	0	6	8527	9
281:	cell-cell signaling	0.00285719	5	196	9
281:	neurotransmitter secretion	9.27487e-05	5	99	9
281:	vesicle-mediated transport	0.00190138	6	369	9
281:	exocytosis	7.83097e-06	5	61	9
281:	synaptic vesicle exocytosis	2.80105e-06	5	50	9
281:	synaptic transmission	0.00149039	5	172	9
281:	regulation of neurotransmitter levels	0.000131053	5	106	9
281:	secretion by cell	0.000173075	5	112	9
281:	synaptic vesicle transport	3.11196e-07	6	87	9
282:	cellular biopolymer catabolic process	0.00930705	4	102	9
282:	ubiquitin-dependent protein catabolic process	0.0053804	4	89	9
282:	modification-dependent macromolecule catabolic process	0.00614852	4	92	9
282:	biological_process	0	5	8527	9
282:	modification-dependent protein catabolic process	0.00588397	4	91	9
282:	proteolysis involved in cellular protein catabolic process	0.00930705	4	102	9
282:	cellular protein catabolic process	0.00930705	4	102	9
283:	purine ribonucleoside triphosphate biosynthetic process	6.72957e-08	6	81	8
283:	metal ion transport	2.37923e-06	6	145	8
283:	nucleoside triphosphate metabolic process	8.42356e-08	6	84	8
283:	purine nucleoside triphosphate biosynthetic process	6.72957e-08	6	81	8
283:	purine ribonucleoside triphosphate metabolic process	7.25938e-08	6	82	8
283:	nucleotide metabolic process	5.21119e-06	6	165	8
283:	cation transport	3.87246e-05	6	230	8
283:	purine ribonucleotide metabolic process	2.78029e-07	6	102	8
283:	biological_process	0	7	8527	8
283:	ATP biosynthetic process	4.92029e-08	6	77	8
283:	ribonucleotide biosynthetic process	3.51941e-07	6	106	8
283:	nucleotide biosynthetic process	2.00719e-06	6	141	8
283:	sodium ion transport	7.56127e-09	6	57	8
283:	ribonucleoside triphosphate biosynthetic process	7.25938e-08	6	82	8
283:	nucleobase, nucleoside and nucleotide metabolic process	1.04147e-05	6	185	8
283:	ribonucleotide metabolic process	3.72773e-07	6	107	8
283:	purine nucleotide metabolic process	3.32088e-07	6	105	8
283:	nucleoside triphosphate biosynthetic process	7.25938e-08	6	82	8
283:	purine ribonucleotide biosynthetic process	2.61728e-07	6	101	8
283:	monovalent inorganic cation transport	3.85552e-06	6	157	8
283:	purine nucleoside triphosphate metabolic process	7.25938e-08	6	82	8
283:	ribonucleoside triphosphate metabolic process	7.82346e-08	6	83	8
283:	ATP metabolic process	5.32924e-08	6	78	8
283:	purine nucleotide biosynthetic process	2.95167e-07	6	103	8
283:	ion transport	0.000187107	6	299	8
283:	potassium ion transport	8.02543e-10	6	40	8
283:	nucleoside phosphate metabolic process	5.21119e-06	6	165	8
284:	biopolymer biosynthetic process	0.00115375	7	748	8
284:	biological_process	0	7	8527	8
284:	gene expression	0.00566271	7	941	8
284:	cellular biopolymer biosynthetic process	0.00115375	7	748	8
284:	cellular macromolecule biosynthetic process	0.00225808	7	824	8
284:	translation	6.68413e-05	7	497	8
284:	translational initiation	8.70872e-12	7	54	8
284:	macromolecule biosynthetic process	0.00227714	7	825	8
285:	biological_process	0	3	8527	8
286:	biological_process	0	6	8527	8
287:	biological_process	0	5	8527	8
288:	biological_process	0	4	8527	8
289:	biological_process	0	6	8527	8
289:	regulation of Rho protein signal transduction	0.0055911	3	26	8
290:	carboxylic acid metabolic process	4.78358e-07	7	246	8
290:	cellular aromatic compound metabolic process	0.00167762	4	77	8
290:	cellular amino acid and derivative metabolic process	9.43451e-06	6	182	8
290:	organic acid metabolic process	4.78358e-07	7	246	8
291:	biological_process	0	4	8527	8
293:	biological_process	0	6	8527	8
295:	biological_process	0	3	8527	8
296:	biological_process	0	3	8527	8
297:	biological_process	0	6	8527	8
299:	biological_process	0	4	8527	8
300:	biopolymer biosynthetic process	0.00115375	7	748	8
300:	biological_process	0	7	8527	8
300:	translational elongation	5.10433e-09	5	18	8
300:	gene expression	0.00566271	7	941	8
300:	cellular biopolymer biosynthetic process	0.00115375	7	748	8
300:	cellular macromolecule biosynthetic process	0.00225808	7	824	8
300:	translation	6.68413e-05	7	497	8
300:	macromolecule biosynthetic process	0.00227714	7	825	8
301:	cellular alcohol metabolic process	1.83576e-11	8	141	8
301:	cellular carbohydrate metabolic process	3.19173e-12	8	114	8
301:	carbohydrate metabolic process	2.42095e-08	8	341	8
301:	hexose metabolic process	6.17024e-14	8	71	8
301:	monosaccharide metabolic process	8.74082e-14	8	74	8
301:	mannose metabolic process	2.60981e-22	8	10	8
302:	phosphate metabolic process	8.22768e-05	7	512	8
302:	protein amino acid dephosphorylation	1.42175e-10	7	79	8
302:	protein modification process	0.000243116	7	598	8
302:	phosphorus metabolic process	8.22768e-05	7	512	8
302:	biopolymer modification	0.000361339	7	633	8
302:	dephosphorylation	1.11334e-09	7	105	8
302:	post-translational protein modification	4.59086e-05	7	471	8
303:	ATP synthesis coupled electron transport	0.00101301	4	68	8
303:	respiratory electron transport chain	0.00120725	4	71	8
303:	biological_process	0	5	8527	8
303:	electron transport chain	0.00135134	4	73	8
303:	energy derivation by oxidation of organic compounds	0.0065661	4	108	8
303:	cellular respiration	0.00462795	4	99	8
303:	mitochondrial ATP synthesis coupled electron transport	0.000791536	4	64	8
304:	cellular biosynthetic process	0.000196094	8	1043	8
304:	protein modification process	2.24422e-06	8	598	8
304:	glycoprotein biosynthetic process	3.11367e-15	8	50	8
304:	biosynthetic process	0.00034238	8	1118	8
304:	carbohydrate metabolic process	2.42095e-08	8	341	8
304:	biopolymer modification	3.54665e-06	8	633	8
304:	glycosylation	2.18846e-15	8	48	8
304:	cellular macromolecule biosynthetic process	2.95455e-05	8	824	8
304:	glycoprotein metabolic process	3.69296e-15	8	51	8
304:	cellular protein metabolic process	0.00117694	8	1304	8
304:	macromolecule biosynthetic process	2.98348e-05	8	825	8
304:	biopolymer glycosylation	2.18846e-15	8	48	8
304:	protein amino acid glycosylation	2.18846e-15	8	48	8
305:	biological_process	0	4	8527	8
306:	biological_process	0	6	8527	8
306:	regulation of transcription, DNA-dependent	0.00528469	6	524	8
306:	lymph gland development	0.0033175	3	22	8
307:	DNA catabolic process	0.00047602	3	12	8
307:	apoptosis	0.000493395	4	57	8
309:	biological_process	0	5	8527	8
310:	mRNA catabolic process	0.0043563	3	24	8
310:	nuclear-transcribed mRNA catabolic process, nonsense-mediated decay	0.000786903	3	14	8
310:	biological_process	0	4	8527	8
310:	RNA catabolic process	0.0055911	3	26	8
310:	nuclear-transcribed mRNA catabolic process	0.0033175	3	22	8
311:	biological_process	0	4	8527	8
312:	protein import	0.000395467	4	54	8
312:	'de novo' protein folding	6.28853e-07	4	12	8
312:	protein localization in organelle	0.000529743	4	58	8
312:	protein targeting to mitochondrion	2.58556e-05	4	28	8
312:	protein targeting	0.0035977	4	93	8
312:	biological_process	0	6	8527	8
312:	mitochondrion organization	0.000493395	4	57	8
312:	protein folding	0.00681365	4	109	8
312:	mitochondrial transport	0.00024387	4	48	8
312:	protein refolding	2.1704e-05	3	5	8
312:	protein localization in mitochondrion	2.58556e-05	4	28	8
313:	biological_process	0	4	8527	8
314:	phosphate metabolic process	6.42937e-07	8	512	8
314:	phosphorus metabolic process	6.42937e-07	8	512	8
314:	dephosphorylation	1.61703e-12	8	105	8
315:	biological_process	0	5	8527	8
317:	biological_process	0	4	8527	8
318:	biological_process	0	5	8527	8
319:	biological_process	0	7	8527	8
320:	biological_process	0	7	8527	8
321:	biological_process	0	7	8527	8
321:	translational elongation	0.00176094	3	18	8
321:	gene expression	0.00566271	7	941	8
321:	translation	0.00386343	6	497	8
322:	biological_process	0	5	8527	8
323:	phosphate metabolic process	0.00460747	6	512	8
323:	phosphorus metabolic process	0.00460747	6	512	8
323:	biological_process	0	6	8527	8
323:	dephosphorylation	3.32088e-07	6	105	8
324:	purine ribonucleoside triphosphate biosynthetic process	6.72957e-08	6	81	8
324:	nucleoside triphosphate metabolic process	8.42356e-08	6	84	8
324:	purine nucleoside triphosphate biosynthetic process	6.72957e-08	6	81	8
324:	purine ribonucleoside triphosphate metabolic process	7.25938e-08	6	82	8
324:	nucleotide metabolic process	5.21119e-06	6	165	8
324:	cation transport	3.87246e-05	6	230	8
324:	purine ribonucleotide metabolic process	2.78029e-07	6	102	8
324:	biological_process	0	7	8527	8
324:	ATP biosynthetic process	4.92029e-08	6	77	8
324:	ribonucleotide biosynthetic process	3.51941e-07	6	106	8
324:	nucleotide biosynthetic process	2.00719e-06	6	141	8
324:	ribonucleoside triphosphate biosynthetic process	7.25938e-08	6	82	8
324:	nucleobase, nucleoside and nucleotide metabolic process	1.04147e-05	6	185	8
324:	ribonucleotide metabolic process	3.72773e-07	6	107	8
324:	purine nucleotide metabolic process	3.32088e-07	6	105	8
324:	nucleoside triphosphate biosynthetic process	7.25938e-08	6	82	8
324:	purine ribonucleotide biosynthetic process	2.61728e-07	6	101	8
324:	purine nucleoside triphosphate metabolic process	7.25938e-08	6	82	8
324:	ribonucleoside triphosphate metabolic process	7.82346e-08	6	83	8
324:	ATP metabolic process	5.32924e-08	6	78	8
324:	purine nucleotide biosynthetic process	2.95167e-07	6	103	8
324:	ion transport	0.000187107	6	299	8
324:	nucleoside phosphate metabolic process	5.21119e-06	6	165	8
325:	regulation of primary metabolic process	7.03614e-05	8	918	8
325:	regulation of biosynthetic process	1.402e-05	8	751	8
325:	regulation of macromolecule metabolic process	0.00010333	8	963	8
325:	heart development	6.59549e-06	5	69	8
325:	organ development	0.00654901	7	961	8
325:	regulation of nucleobase, nucleoside, nucleotide and nucleic acid metabolic process	1.24521e-05	8	740	8
325:	regulation of RNA metabolic process	1.98639e-06	8	589	8
325:	regulation of transcription, DNA-dependent	7.74833e-07	8	524	8
325:	regulation of cellular metabolic process	6.73421e-05	8	913	8
325:	cardiac cell differentiation	1.21121e-08	5	21	8
325:	regulation of metabolic process	0.000155138	8	1013	8
325:	regulation of gene expression	3.19303e-05	8	832	8
325:	regulation of cellular biosynthetic process	1.402e-05	8	751	8
325:	regulation of transcription	4.49919e-06	8	652	8
325:	regulation of macromolecule biosynthetic process	1.01026e-05	8	721	8
326:	biological_process	0	6	8527	8
328:	biological_process	0	3	8527	8
329:	cellular developmental process	0.0038811	7	891	8
329:	establishment or maintenance of cell polarity	3.13175e-07	6	104	8
329:	establishment of imaginal disc-derived wing hair orientation	0.00176094	3	18	8
329:	Wnt receptor signaling pathway	2.46598e-06	5	57	8
329:	cell morphogenesis	0.00185006	6	439	8
329:	developmental process	0.00807619	8	1658	8
329:	cellular component morphogenesis	0.00381759	6	496	8
329:	anatomical structure development	0.00193065	8	1387	8
330:	cell cycle phase	4.19442e-08	8	365	8
330:	spindle organization	5.33507e-10	8	213	8
330:	mitotic cell cycle	1.34179e-08	8	317	8
330:	organelle organization	9.99335e-05	8	959	8
330:	cell cycle	2.95942e-07	8	465	8
330:	mitotic spindle organization	2.39054e-10	8	193	8
330:	cell cycle process	1.15965e-07	8	414	8
330:	cellular protein metabolic process	0.00117694	8	1304	8
330:	protein folding	2.20331e-12	8	109	8
[truncated: 1,116 more rows]
