# Supplementary material for: Biological interaction networks are conserved at the module level
Source: BMC Syst Biol. 2011 Aug 23;5:134. doi: 10.1186/1752-0509-5-134 (PMC3212960; doi:10.1186/1752-0509-5-134)
Supplement: Additional file 6 — Supplementary Table S5. Overlap of modules with protein complexes in S. cerevisiae. [file 1752-0509-5-134-S6.XLS]

## Sheet: Comparison
ModuleID	krogan.modules	gavin_complexes.modules				format:
1[171]	0.0137498 [9] ("12" [24])	0.116338 [8] ("7" [12])				p-value [#of matches] ("ref module - see other work sheets" [size of other module])
2[122]	0.000155647 [5] ("136" [5])	1 [] ("" [])
3[92]	9.61589E-005 [8] ("20" [18])	0.246472 [6] ("6" [12])
4[83]	7.13865E-005 [6] ("54" [9])	1.93234E-006 [13] ("2" [20])
5[77]	1 [] ("" [])	1 [] ("" [])
6[72]	1 [] ("" [])	0.507084 [3] ("101" [4])
7[57]	1 [] ("" [])	1 [] ("" [])
8[56]	1 [] ("" [])	1 [] ("" [])
9[54]	0 [16] ("1" [54])	4.93394E-005 [8] ("5" [12])
10[47]	0.000927151 [4] ("104" [6])	1 [] ("" [])
11[47]	1 [] ("" [])	1 [] ("" [])
12[40]	0.0306263 [5] ("9" [26])	1 [] ("" [])
13[36]	0.721875 [2] ("152" [5])	1 [] ("" [])
14[33]	1 [] ("" [])	1 [] ("" [])
15[31]	1 [] ("" [])	1 [] ("" [])
16[30]	2.10506E-009 [6] ("123" [6])	1 [] ("" [])
17[29]	1 [] ("" [])	1 [] ("" [])
18[28]	1 [] ("" [])	1 [] ("" [])
19[28]	1 [] ("" [])	1 [] ("" [])
20[28]	0.0202176 [3] ("83" [7])	1 [] ("" [])
21[28]	1 [] ("" [])	1 [] ("" [])
22[27]	1 [] ("" [])	1 [] ("" [])
23[27]	3.44081E-005 [7] ("4" [33])	0.00976205 [4] ("24" [7])
24[24]	0.000805271 [4] ("50" [10])	0.107641 [3] ("48" [6])
25[24]	0.88979 [2] ("73" [8])	1 [] ("" [])
26[23]	0.617392 [2] ("87" [7])	1 [] ("" [])
27[22]	1.3681E-005 [4] ("151" [5])	1 [] ("" [])
28[21]	1 [] ("" [])	1 [] ("" [])
29[20]	1 [] ("" [])	1 [] ("" [])
30[20]	1 [] ("" [])	1 [] ("" [])
31[20]	1 [] ("" [])	1 [] ("" [])
32[20]	1 [] ("" [])	1 [] ("" [])
33[20]	1 [] ("" [])	0.0317843 [3] ("70" [5])
34[20]	1 [] ("" [])	1 [] ("" [])
35[19]	1 [] ("" [])	1 [] ("" [])
36[19]	1 [] ("" [])	1 [] ("" [])
37[19]	1 [] ("" [])	1 [] ("" [])
38[19]	1 [] ("" [])	1 [] ("" [])
39[19]	1 [] ("" [])	1 [] ("" [])
40[18]	1 [] ("" [])	1 [] ("" [])
41[18]	1 [] ("" [])	1 [] ("" [])
42[18]	1 [] ("" [])	1 [] ("" [])
43[18]	1 [] ("" [])	0.922064 [2] ("84" [5])
44[18]	1 [] ("" [])	1 [] ("" [])
45[18]	0 [12] ("2" [39])	9.98692E-011 [12] ("1" [23])
46[17]	0.0346485 [3] ("38" [13])	0.0661612 [3] ("27" [7])
47[17]	1 [] ("" [])	1 [] ("" [])
48[17]	0.000627462 [4] ("35" [13])	0.00146038 [4] ("26" [7])
49[17]	7.13681E-008 [7] ("10" [24])	0.0051507 [4] ("17" [9])
50[17]	1 [] ("" [])	1 [] ("" [])
51[17]	0.0295838 [4] ("6" [32])	0.0051507 [4] ("19" [9])
52[17]	1 [] ("" [])	1 [] ("" [])
53[17]	1 [] ("" [])	1 [] ("" [])
54[17]	1 [] ("" [])	1 [] ("" [])
55[16]	1 [] ("" [])	1 [] ("" [])
56[16]	1 [] ("" [])	1 [] ("" [])
57[16]	1 [] ("" [])	1 [] ("" [])
58[16]	1 [] ("" [])	1 [] ("" [])
59[16]	1.35828E-008 [8] ("3" [35])	0.444337 [2] ("118" [4])
60[16]	1 [] ("" [])	1 [] ("" [])
61[15]	0.0755946 [2] ("182" [4])	1 [] ("" [])
62[15]	1 [] ("" [])	1 [] ("" [])
63[15]	1 [] ("" [])	1 [] ("" [])
64[15]	1 [] ("" [])	1 [] ("" [])
65[15]	0.12556 [2] ("147" [5])	1 [] ("" [])
66[15]	1 [] ("" [])	1 [] ("" [])
67[15]	1 [] ("" [])	1 [] ("" [])
68[15]	1 [] ("" [])	0.390792 [2] ("94" [4])
69[14]	4.16433E-008 [5] ("79" [7])	1 [] ("" [])
70[14]	1 [] ("" [])	0.00426692 [3] ("102" [4])
71[14]	1 [] ("" [])	1 [] ("" [])
72[14]	0.000124446 [4] ("46" [11])	1 [] ("" [])
73[14]	1 [] ("" [])	1 [] ("" [])
74[14]	1 [] ("" [])	1 [] ("" [])
75[14]	1 [] ("" [])	1 [] ("" [])
76[14]	4.77148E-005 [4] ("55" [9])	1 [] ("" [])
77[14]	1 [] ("" [])	1 [] ("" [])
78[14]	1 [] ("" [])	1 [] ("" [])
79[14]	1 [] ("" [])	1 [] ("" [])
80[14]	0.00134357 [3] ("113" [6])	0.0209835 [3] ("40" [6])
81[14]	0.109041 [2] ("146" [5])	1 [] ("" [])
82[14]	1 [] ("" [])	0.340429 [2] ("92" [4])
83[13]	1 [] ("" [])	1 [] ("" [])
84[13]	0.0936556 [2] ("143" [5])	1 [] ("" [])
85[13]	1 [] ("" [])	1 [] ("" [])
86[13]	1 [] ("" [])	1 [] ("" [])
87[13]	9.53817E-006 [4] ("95" [7])	1 [] ("" [])
88[13]	0.0189071 [3] ("32" [14])	1 [] ("" [])
89[13]	1 [] ("" [])	1 [] ("" [])
90[13]	0.246775 [3] ("6" [32])	1 [] ("" [])
91[13]	1 [] ("" [])	1 [] ("" [])
92[13]	1 [] ("" [])	0.293301 [2] ("92" [4])
93[13]	0.000707774 [5] ("2" [39])	0.000236282 [6] ("1" [23])
94[13]	1 [] ("" [])	1 [] ("" [])
95[12]	0.00955731 [4] ("3" [35])	1 [] ("" [])
96[12]	0.000183289 [5] ("4" [33])	0.614531 [2] ("57" [6])
97[12]	1 [] ("" [])	0.00260902 [3] ("119" [4])
98[12]	1 [] ("" [])	1 [] ("" [])
99[12]	0.165958 [2] ("88" [7])	1 [] ("" [])
100[12]	1 [] ("" [])	1 [] ("" [])
101[12]	1 [] ("" [])	1 [] ("" [])
102[12]	0.118828 [2] ("103" [6])	1 [] ("" [])
103[12]	1 [] ("" [])	1 [] ("" [])
104[12]	0.0794096 [2] ("128" [5])	1 [] ("" [])
105[12]	1 [] ("" [])	1 [] ("" [])
106[12]	1 [] ("" [])	1 [] ("" [])
107[12]	1 [] ("" [])	1 [] ("" [])
108[12]	1 [] ("" [])	1 [] ("" [])
109[12]	1 [] ("" [])	1 [] ("" [])
110[11]	1.2714E-007 [4] ("208" [4])	1 [] ("" [])
111[11]	1 [] ("" [])	1 [] ("" [])
112[11]	1.2714E-007 [4] ("177" [4])	1 [] ("" [])
113[11]	1 [] ("" [])	1 [] ("" [])
114[11]	1 [] ("" [])	1 [] ("" [])
115[11]	1 [] ("" [])	1 [] ("" [])
116[11]	1 [] ("" [])	1 [] ("" [])
117[11]	0.138678 [2] ("89" [7])	1 [] ("" [])
118[11]	0.0398685 [2] ("175" [4])	1 [] ("" [])
119[11]	0.23675 [2] ("55" [9])	0.346073 [2] ("77" [5])
120[11]	0.000307467 [3] ("158" [5])	3.08669E-005 [4] ("76" [5])
121[11]	1 [] ("" [])	1 [] ("" [])
122[10]	0.0326755 [2] ("202" [4])	1 [] ("" [])
123[10]	1 [] ("" [])	1 [] ("" [])
124[10]	1 [] ("" [])	1 [] ("" [])
125[10]	1.21309E-006 [4] ("108" [6])	1 [] ("" [])
126[10]	0.0543655 [2] ("142" [5])	0.042258 [3] ("11" [10])
127[10]	1 [] ("" [])	1 [] ("" [])
128[10]	1 [] ("" [])	1 [] ("" [])
129[10]	1 [] ("" [])	1 [] ("" [])
130[10]	1 [] ("" [])	1 [] ("" [])
131[10]	0.00125073 [3] ("66" [8])	1 [] ("" [])
132[10]	1 [] ("" [])	1 [] ("" [])
133[10]	1 [] ("" [])	1 [] ("" [])
134[10]	1 [] ("" [])	1 [] ("" [])
135[10]	1 [] ("" [])	1 [] ("" [])
136[10]	1 [] ("" [])	1 [] ("" [])
137[10]	1 [] ("" [])	1 [] ("" [])
138[10]	0.907291 [2] ("19" [19])	1 [] ("" [])
139[10]	1 [] ("" [])	1 [] ("" [])
140[10]	1.09811E-006 [5] ("25" [16])	0.000275938 [4] ("22" [8])
141[10]	1 [] ("" [])	1 [] ("" [])
142[9]	5.59522E-010 [5] ("122" [6])	1.13524E-007 [5] ("49" [6])
143[9]	1 [] ("" [])	1 [] ("" [])
144[9]	1 [] ("" [])	1 [] ("" [])
145[9]	0.0435818 [2] ("130" [5])	1 [] ("" [])
146[9]	1 [] ("" [])	1 [] ("" [])
147[9]	0.0435818 [2] ("144" [5])	1 [] ("" [])
148[9]	1 [] ("" [])	1 [] ("" [])
149[9]	1 [] ("" [])	1 [] ("" [])
150[9]	0.121524 [2] ("76" [8])	0.138196 [2] ("116" [4])
151[9]	1 [] ("" [])	1 [] ("" [])
152[9]	0.515042 [2] ("27" [16])	1 [] ("" [])
153[9]	1 [] ("" [])	1 [] ("" [])
154[9]	1 [] ("" [])	1 [] ("" [])
155[9]	0.0261852 [2] ("200" [4])	1 [] ("" [])
156[9]	3.01548E-007 [6] ("5" [33])	2.56154E-008 [6] ("10" [10])
157[9]	0.451294 [2] ("30" [15])	1 [] ("" [])
158[9]	0.000235689 [4] ("16" [20])	1 [] ("" [])
159[9]	1 [] ("" [])	1 [] ("" [])
160[9]	3.4065E-006 [4] ("68" [8])	1 [] ("" [])
161[9]	1 [] ("" [])	1 [] ("" [])
162[9]	1 [] ("" [])	1 [] ("" [])
163[9]	1 [] ("" [])	1 [] ("" [])
164[9]	1 [] ("" [])	1 [] ("" [])
165[8]	1 [] ("" [])	1 [] ("" [])
166[8]	1 [] ("" [])	1 [] ("" [])
167[8]	1 [] ("" [])	1 [] ("" [])
168[8]	1 [] ("" [])	1 [] ("" [])
169[8]	1 [] ("" [])	1 [] ("" [])
170[8]	1 [] ("" [])	1 [] ("" [])
171[8]	1 [] ("" [])	1 [] ("" [])
172[8]	1 [] ("" [])	1 [] ("" [])
173[8]	1 [] ("" [])	1 [] ("" [])
174[8]	1 [] ("" [])	1 [] ("" [])
175[8]	1 [] ("" [])	1 [] ("" [])
176[8]	2.70398E-008 [6] ("7" [27])	0.00527324 [4] ("3" [19])
177[8]	0.0711823 [2] ("93" [7])	1 [] ("" [])
178[8]	1 [] ("" [])	1 [] ("" [])
179[8]	1 [] ("" [])	1 [] ("" [])
180[8]	1 [] ("" [])	1 [] ("" [])
181[8]	1 [] ("" [])	1 [] ("" [])
182[8]	1 [] ("" [])	1 [] ("" [])
183[8]	1 [] ("" [])	1 [] ("" [])
184[8]	0.0204011 [2] ("173" [4])	0.108045 [2] ("105" [4])
185[8]	0.0211032 [3] ("11" [24])	1 [] ("" [])
186[8]	1 [] ("" [])	1 [] ("" [])
187[8]	1 [] ("" [])	1 [] ("" [])
188[8]	0.152057 [2] ("52" [10])	0.268393 [2] ("50" [6])
189[8]	1 [] ("" [])	1 [] ("" [])
190[8]	1 [] ("" [])	1 [] ("" [])
191[8]	4.20477E-005 [3] ("174" [4])	8.61697E-009 [6] ("13" [10])
192[8]	1 [] ("" [])	1 [] ("" [])
193[8]	1 [] ("" [])	1 [] ("" [])
194[8]	1 [] ("" [])	1 [] ("" [])
195[8]	1 [] ("" [])	1 [] ("" [])
196[8]	1 [] ("" [])	1 [] ("" [])
197[8]	1 [] ("" [])	1 [] ("" [])
198[7]	0.303979 [2] ("25" [16])	1 [] ("" [])
199[7]	1 [] ("" [])	1 [] ("" [])
200[7]	0 [6] ("29" [15])	0.202769 [2] ("42" [6])
201[7]	1 [] ("" [])	1 [] ("" [])
202[7]	1 [] ("" [])	1 [] ("" [])
203[7]	1 [] ("" [])	1 [] ("" [])
204[7]	1 [] ("" [])	1 [] ("" [])
205[7]	1 [] ("" [])	1 [] ("" [])
206[7]	1 [] ("" [])	1 [] ("" [])
207[7]	1 [] ("" [])	1 [] ("" [])
208[7]	1 [] ("" [])	1 [] ("" [])
209[7]	1 [] ("" [])	1 [] ("" [])
210[7]	1 [] ("" [])	1 [] ("" [])
211[7]	1 [] ("" [])	1 [] ("" [])
212[7]	1 [] ("" [])	1 [] ("" [])
213[7]	1 [] ("" [])	1 [] ("" [])
214[7]	1 [] ("" [])	1 [] ("" [])
215[7]	1 [] ("" [])	1 [] ("" [])
216[7]	2.72362E-011 [5] ("98" [6])	3.37345E-006 [4] ("81" [5])
217[7]	1 [] ("" [])	1 [] ("" [])
218[7]	1 [] ("" [])	1 [] ("" [])
219[7]	1 [] ("" [])	1 [] ("" [])
220[7]	6.58262E-005 [3] ("137" [5])	1 [] ("" [])
221[7]	1 [] ("" [])	1 [] ("" [])
222[7]	1 [] ("" [])	1 [] ("" [])
223[7]	1 [] ("" [])	1 [] ("" [])
224[7]	0.0382647 [2] ("100" [6])	0.00373884 [3] ("31" [7])
225[7]	1 [] ("" [])	1 [] ("" [])
226[7]	1.6896E-008 [5] ("41" [12])	2.63233E-010 [6] ("23" [8])
227[7]	0.167661 [2] ("41" [12])	1 [] ("" [])
228[7]	1 [] ("" [])	1 [] ("" [])
229[7]	1 [] ("" [])	1 [] ("" [])
230[7]	1 [] ("" [])	1 [] ("" [])
231[7]	1 [] ("" [])	1 [] ("" [])
232[7]	1 [] ("" [])	1 [] ("" [])
233[7]	1 [] ("" [])	1 [] ("" [])
234[7]	0.0153271 [2] ("185" [4])	1 [] ("" [])
235[7]	1 [] ("" [])	1 [] ("" [])
236[7]	1 [] ("" [])	1 [] ("" [])
237[7]	1 [] ("" [])	1 [] ("" [])
238[7]	1 [] ("" [])	1 [] ("" [])
239[7]	0.0382647 [2] ("101" [6])	1 [] ("" [])
240[7]	1 [] ("" [])	1 [] ("" [])
241[7]	1 [] ("" [])	1 [] ("" [])
242[7]	0.198005 [2] ("37" [13])	1 [] ("" [])
243[7]	1 [] ("" [])	1 [] ("" [])
244[7]	0.167661 [2] ("40" [12])	0.081456 [2] ("121" [4])
245[7]	1 [] ("" [])	1 [] ("" [])
246[7]	1 [] ("" [])	1 [] ("" [])
247[6]	1 [] ("" [])	1 [] ("" [])
248[6]	1 [] ("" [])	1 [] ("" [])
249[6]	1 [] ("" [])	1 [] ("" [])
250[6]	1 [] ("" [])	1 [] ("" [])
251[6]	1 [] ("" [])	1 [] ("" [])
252[6]	1 [] ("" [])	1 [] ("" [])
253[6]	1 [] ("" [])	1 [] ("" [])
254[6]	0.000211374 [3] ("62" [8])	0.00215674 [3] ("33" [7])
255[6]	1 [] ("" [])	1 [] ("" [])
256[6]	1 [] ("" [])	1 [] ("" [])
257[6]	1 [] ("" [])	1 [] ("" [])
258[6]	7.39126E-007 [4] ("60" [9])	1 [] ("" [])
259[6]	1 [] ("" [])	1 [] ("" [])
260[6]	1 [] ("" [])	1 [] ("" [])
261[6]	1 [] ("" [])	1 [] ("" [])
262[6]	1 [] ("" [])	1 [] ("" [])
263[6]	1 [] ("" [])	1 [] ("" [])
264[6]	1 [] ("" [])	0.204032 [2] ("34" [7])
265[6]	1 [] ("" [])	1 [] ("" [])
266[6]	1 [] ("" [])	1 [] ("" [])
267[6]	0.0656852 [2] ("56" [9])	0.0584867 [2] ("96" [4])
268[6]	1 [] ("" [])	1 [] ("" [])
269[6]	0.142116 [2] ("39" [13])	1 [] ("" [])
270[6]	1 [] ("" [])	1 [] ("" [])
271[6]	1 [] ("" [])	1 [] ("" [])
272[6]	1 [] ("" [])	1 [] ("" [])
273[6]	1 [] ("" [])	1 [] ("" [])
274[6]	1 [] ("" [])	1 [] ("" [])
275[6]	1 [] ("" [])	1 [] ("" [])
276[6]	1 [] ("" [])	1 [] ("" [])
277[6]	1 [] ("" [])	1 [] ("" [])
278[6]	1 [] ("" [])	1 [] ("" [])
279[6]	0.142116 [2] ("36" [13])	0.348985 [2] ("14" [9])
280[6]	1 [] ("" [])	1 [] ("" [])
281[6]	1 [] ("" [])	1 [] ("" [])
282[6]	1 [] ("" [])	1 [] ("" [])
283[6]	1 [] ("" [])	1 [] ("" [])
284[6]	0.0109667 [2] ("232" [4])	1 [] ("" [])
285[6]	1 [] ("" [])	1 [] ("" [])
286[6]	1 [] ("" [])	1 [] ("" [])
287[6]	0.636254 [2] ("8" [27])	1 [] ("" [])
288[6]	1 [] ("" [])	1 [] ("" [])
289[6]	1 [] ("" [])	1 [] ("" [])
290[6]	1 [] ("" [])	1 [] ("" [])
291[6]	1 [] ("" [])	1 [] ("" [])
292[6]	1 [] ("" [])	1 [] ("" [])
293[6]	1 [] ("" [])	1 [] ("" [])
294[6]	1 [] ("" [])	1 [] ("" [])
295[6]	1 [] ("" [])	1 [] ("" [])
296[6]	1 [] ("" [])	1 [] ("" [])
297[6]	1 [] ("" [])	1 [] ("" [])
298[6]	1 [] ("" [])	1 [] ("" [])
299[6]	1 [] ("" [])	1 [] ("" [])
300[6]	1 [] ("" [])	1 [] ("" [])
301[6]	7.54332E-005 [3] ("110" [6])	1 [] ("" [])
302[6]	1 [] ("" [])	1 [] ("" [])
303[6]	1 [] ("" [])	1 [] ("" [])
304[6]	1 [] ("" [])	1 [] ("" [])
305[6]	1 [] ("" [])	1 [] ("" [])
306[6]	0.0656852 [2] ("59" [9])	1 [] ("" [])
307[6]	1 [] ("" [])	1 [] ("" [])
308[6]	1 [] ("" [])	1 [] ("" [])
309[6]	1 [] ("" [])	1 [] ("" [])
310[5]	1 [] ("" [])	0.0391951 [2] ("99" [4])
311[5]	1 [] ("" [])	1 [] ("" [])
312[5]	1 [] ("" [])	1 [] ("" [])
313[5]	1 [] ("" [])	1 [] ("" [])
314[5]	1 [] ("" [])	1 [] ("" [])
315[5]	1 [] ("" [])	1 [] ("" [])
316[5]	1 [] ("" [])	1 [] ("" [])
317[5]	1 [] ("" [])	1 [] ("" [])
318[5]	1 [] ("" [])	1 [] ("" [])
319[5]	2.93641E-008 [4] ("116" [6])	1 [] ("" [])
320[5]	1 [] ("" [])	1 [] ("" [])
321[5]	1 [] ("" [])	1 [] ("" [])
322[5]	1 [] ("" [])	1 [] ("" [])
323[5]	1 [] ("" [])	1 [] ("" [])
324[5]	1 [] ("" [])	0.0979812 [2] ("41" [6])
325[5]	1 [] ("" [])	1 [] ("" [])
326[5]	1 [] ("" [])	1 [] ("" [])
327[5]	1 [] ("" [])	1 [] ("" [])
328[5]	0.00562078 [3] ("8" [27])	1 [] ("" [])
329[5]	1 [] ("" [])	1 [] ("" [])
330[5]	1 [] ("" [])	1 [] ("" [])
331[5]	1 [] ("" [])	1 [] ("" [])
332[5]	1 [] ("" [])	1 [] ("" [])
333[5]	0.00732367 [2] ("195" [4])	1 [] ("" [])
334[5]	1 [] ("" [])	1 [] ("" [])
335[5]	1 [] ("" [])	1 [] ("" [])
336[5]	0.336816 [2] ("11" [24])	0.430951 [2] ("8" [12])
337[5]	1 [] ("" [])	1 [] ("" [])
338[5]	1 [] ("" [])	1 [] ("" [])
339[5]	1 [] ("" [])	1 [] ("" [])
340[5]	1 [] ("" [])	1 [] ("" [])
341[5]	0.0256326 [2] ("91" [7])	0.0653233 [2] ("75" [5])
342[5]	1 [] ("" [])	1 [] ("" [])
343[5]	1 [] ("" [])	1 [] ("" [])
344[5]	1 [] ("" [])	1 [] ("" [])
345[5]	1 [] ("" [])	1 [] ("" [])
346[5]	1 [] ("" [])	1 [] ("" [])
347[5]	0.336816 [2] ("10" [24])	1 [] ("" [])
348[5]	1 [] ("" [])	1 [] ("" [])
349[5]	1 [] ("" [])	1 [] ("" [])
350[5]	0.00294803 [3] ("14" [22])	1 [] ("" [])
351[5]	1 [] ("" [])	1 [] ("" [])
352[5]	1 [] ("" [])	1 [] ("" [])
353[5]	1 [] ("" [])	1 [] ("" [])
354[5]	1 [] ("" [])	1 [] ("" [])
355[5]	7.55177E-006 [3] ("197" [4])	0.430951 [2] ("8" [12])
356[5]	1 [] ("" [])	1 [] ("" [])
357[5]	1 [] ("" [])	1 [] ("" [])
358[5]	2.93641E-008 [4] ("120" [6])	0.000123546 [3] ("103" [4])
359[5]	1 [] ("" [])	1 [] ("" [])
360[5]	1 [] ("" [])	1 [] ("" [])
361[5]	1 [] ("" [])	1 [] ("" [])
362[5]	1 [] ("" [])	1 [] ("" [])
363[5]	6.6234E-005 [3] ("91" [7])	0.000309588 [3] ("75" [5])
364[5]	1 [] ("" [])	1 [] ("" [])
365[5]	1 [] ("" [])	1 [] ("" [])
366[5]	0.0122061 [2] ("162" [5])	1 [] ("" [])
367[5]	1 [] ("" [])	1 [] ("" [])
368[5]	1 [] ("" [])	1 [] ("" [])
369[5]	1 [] ("" [])	1 [] ("" [])
370[5]	1 [] ("" [])	1 [] ("" [])
371[5]	1 [] ("" [])	1 [] ("" [])
372[5]	1 [] ("" [])	1 [] ("" [])
373[5]	0.0341765 [2] ("64" [8])	1 [] ("" [])
374[5]	1 [] ("" [])	1 [] ("" [])
375[5]	1 [] ("" [])	1 [] ("" [])
376[5]	1 [] ("" [])	1 [] ("" [])
377[5]	1 [] ("" [])	1 [] ("" [])
378[5]	1 [] ("" [])	1 [] ("" [])
379[5]	1 [] ("" [])	1 [] ("" [])
380[5]	1 [] ("" [])	1 [] ("" [])
381[5]	1 [] ("" [])	1 [] ("" [])
382[5]	1 [] ("" [])	1 [] ("" [])
383[5]	0.644209 [2] ("5" [33])	1 [] ("" [])
384[5]	0.428315 [2] ("7" [27])	1 [] ("" [])
385[5]	1 [] ("" [])	1 [] ("" [])
386[5]	1 [] ("" [])	1 [] ("" [])
387[5]	1 [] ("" [])	1 [] ("" [])
388[5]	1 [] ("" [])	1 [] ("" [])
389[5]	1 [] ("" [])	1 [] ("" [])
390[5]	1 [] ("" [])	1 [] ("" [])
391[5]	1 [] ("" [])	1 [] ("" [])
392[5]	0.0183091 [2] ("115" [6])	1 [] ("" [])
393[5]	0.00106709 [3] ("26" [16])	1 [] ("" [])
394[5]	1 [] ("" [])	1 [] ("" [])
395[5]	1 [] ("" [])	1 [] ("" [])
396[5]	1 [] ("" [])	1 [] ("" [])
397[5]	1 [] ("" [])	1 [] ("" [])
398[5]	1 [] ("" [])	1 [] ("" [])
399[5]	1 [] ("" [])	1 [] ("" [])
400[4]	1 [] ("" [])	1 [] ("" [])
401[4]	1 [] ("" [])	1 [] ("" [])
402[4]	1 [] ("" [])	1 [] ("" [])
403[4]	0.0264555 [2] ("58" [9])	1 [] ("" [])
404[4]	1 [] ("" [])	1 [] ("" [])
405[4]	1 [] ("" [])	1 [] ("" [])
406[4]	1 [] ("" [])	1 [] ("" [])
407[4]	1 [] ("" [])	1 [] ("" [])
408[4]	1 [] ("" [])	1 [] ("" [])
409[4]	0.057398 [2] ("36" [13])	0.142567 [2] ("14" [9])
410[4]	1 [] ("" [])	1 [] ("" [])
411[4]	1 [] ("" [])	1 [] ("" [])
412[4]	1 [] ("" [])	1 [] ("" [])
413[4]	1 [] ("" [])	1 [] ("" [])
414[4]	0.441067 [2] ("3" [35])	1 [] ("" [])
415[4]	0.441067 [2] ("3" [35])	1 [] ("" [])
416[4]	1 [] ("" [])	1 [] ("" [])
417[4]	1 [] ("" [])	1 [] ("" [])
418[4]	1 [] ("" [])	1 [] ("" [])
419[4]	1 [] ("" [])	1 [] ("" [])
420[4]	1 [] ("" [])	1 [] ("" [])
421[4]	1 [] ("" [])	1 [] ("" [])
422[4]	1 [] ("" [])	1 [] ("" [])
423[4]	1 [] ("" [])	1 [] ("" [])
424[4]	1 [] ("" [])	1 [] ("" [])
425[4]	1 [] ("" [])	1 [] ("" [])
426[4]	1 [] ("" [])	1 [] ("" [])
427[4]	1 [] ("" [])	1 [] ("" [])
428[4]	1 [] ("" [])	0.0592222 [2] ("40" [6])
429[4]	1 [] ("" [])	1 [] ("" [])
430[4]	1 [] ("" [])	1 [] ("" [])
431[4]	0.00733876 [2] ("139" [5])	1 [] ("" [])
432[4]	1 [] ("" [])	1 [] ("" [])
433[4]	1 [] ("" [])	1 [] ("" [])
434[4]	1 [] ("" [])	1 [] ("" [])
435[4]	1 [] ("" [])	1 [] ("" [])
436[4]	1 [] ("" [])	1 [] ("" [])
437[4]	1 [] ("" [])	1 [] ("" [])
438[4]	1 [] ("" [])	1 [] ("" [])
439[4]	1 [] ("" [])	1 [] ("" [])
440[4]	1 [] ("" [])	1 [] ("" [])
441[4]	1 [] ("" [])	1 [] ("" [])
442[4]	1 [] ("" [])	1 [] ("" [])
443[4]	1 [] ("" [])	1 [] ("" [])
444[4]	1 [] ("" [])	1 [] ("" [])
445[4]	1 [] ("" [])	1 [] ("" [])
446[4]	1 [] ("" [])	1 [] ("" [])
447[4]	1 [] ("" [])	1 [] ("" [])
448[4]	1 [] ("" [])	1 [] ("" [])
449[4]	1 [] ("" [])	1 [] ("" [])
450[4]	1 [] ("" [])	1 [] ("" [])
451[4]	1 [] ("" [])	1 [] ("" [])
452[4]	1 [] ("" [])	1 [] ("" [])
453[4]	1 [] ("" [])	1 [] ("" [])
454[4]	1 [] ("" [])	1 [] ("" [])
455[4]	1 [] ("" [])	1 [] ("" [])
456[4]	0.170501 [2] ("15" [22])	0.039441 [2] ("72" [5])
457[4]	1 [] ("" [])	1 [] ("" [])
458[4]	1 [] ("" [])	1 [] ("" [])
459[4]	1 [] ("" [])	1 [] ("" [])
460[4]	1 [] ("" [])	1 [] ("" [])
461[4]	1 [] ("" [])	1 [] ("" [])
462[4]	1 [] ("" [])	1 [] ("" [])
463[4]	0.057398 [2] ("39" [13])	1 [] ("" [])
464[4]	1 [] ("" [])	1 [] ("" [])
465[4]	1 [] ("" [])	1 [] ("" [])
466[4]	1 [] ("" [])	1 [] ("" [])
467[4]	1 [] ("" [])	1 [] ("" [])
468[4]	1 [] ("" [])	1 [] ("" [])
469[4]	1 [] ("" [])	1 [] ("" [])
470[4]	1 [] ("" [])	1 [] ("" [])
471[4]	1 [] ("" [])	1 [] ("" [])
472[4]	1 [] ("" [])	1 [] ("" [])
473[4]	1 [] ("" [])	1 [] ("" [])
474[4]	1 [] ("" [])	1 [] ("" [])
475[4]	1 [] ("" [])	1 [] ("" [])
476[4]	1 [] ("" [])	1 [] ("" [])
477[4]	1 [] ("" [])	1 [] ("" [])
478[4]	1 [] ("" [])	1 [] ("" [])
479[4]	1 [] ("" [])	1 [] ("" [])
480[4]	1 [] ("" [])	4.97103E-005 [3] ("123" [4])
481[4]	1 [] ("" [])	1 [] ("" [])
482[4]	0.00440175 [2] ("172" [4])	1 [] ("" [])
483[4]	0.00733876 [2] ("150" [5])	4.97103E-005 [3] ("117" [4])
484[4]	1 [] ("" [])	1 [] ("" [])
485[4]	1 [] ("" [])	1 [] ("" [])
486[4]	7.57546E-006 [3] ("134" [5])	1 [] ("" [])
487[4]	0.203852 [2] ("13" [24])	0.262162 [2] ("5" [12])
488[4]	1 [] ("" [])	1 [] ("" [])
489[4]	1 [] ("" [])	1 [] ("" [])
490[4]	1 [] ("" [])	1 [] ("" [])
491[4]	1 [] ("" [])	1 [] ("" [])
492[4]	1 [] ("" [])	1 [] ("" [])
493[4]	0.00440175 [2] ("169" [4])	1 [] ("" [])
494[4]	1 [] ("" [])	1 [] ("" [])
495[4]	0.00440175 [2] ("200" [4])	1 [] ("" [])
496[4]	1 [] ("" [])	1 [] ("" [])
497[4]	1 [] ("" [])	1 [] ("" [])
498[4]	1 [] ("" [])	1 [] ("" [])
499[4]	1 [] ("" [])	1 [] ("" [])
500[4]	1 [] ("" [])	1 [] ("" [])
501[4]	1 [] ("" [])	1 [] ("" [])
502[4]	1 [] ("" [])	1 [] ("" [])
503[4]	9.1434E-005 [3] ("48" [10])	0.000124715 [3] ("71" [5])
504[4]	1 [] ("" [])	1 [] ("" [])
505[4]	1 [] ("" [])	1 [] ("" [])
506[4]	1 [] ("" [])	1 [] ("" [])
507[4]	1 [] ("" [])	1 [] ("" [])
508[4]	1 [] ("" [])	1 [] ("" [])
509[4]	1.55966E-006 [4] ("19" [19])	0.142567 [2] ("18" [9])
510[4]	1 [] ("" [])	1 [] ("" [])
511[4]	1 [] ("" [])	1 [] ("" [])
512[4]	1 [] ("" [])	1 [] ("" [])
513[4]	1 [] ("" [])	1 [] ("" [])
514[4]	1 [] ("" [])	1 [] ("" [])
515[4]	1 [] ("" [])	1 [] ("" [])
516[4]	1 [] ("" [])	1 [] ("" [])
517[4]	1 [] ("" [])	1 [] ("" [])
518[4]	1 [] ("" [])	1 [] ("" [])
519[4]	1 [] ("" [])	1 [] ("" [])
520[4]	1 [] ("" [])	1 [] ("" [])
521[4]	1 [] ("" [])	1 [] ("" [])
522[4]	1 [] ("" [])	1 [] ("" [])
523[4]	1 [] ("" [])	1 [] ("" [])
524[4]	1 [] ("" [])	1 [] ("" [])
525[4]	1 [] ("" [])	1 [] ("" [])
526[4]	1 [] ("" [])	1 [] ("" [])
527[4]	1 [] ("" [])	1 [] ("" [])
528[4]	1 [] ("" [])	1 [] ("" [])
529[4]	6.39298E-005 [3] ("59" [9])	0.000124715 [3] ("73" [5])
530[4]	1 [] ("" [])	1 [] ("" [])
531[4]	1 [] ("" [])	1 [] ("" [])
532[4]	1 [] ("" [])	1 [] ("" [])
533[4]	1 [] ("" [])	1 [] ("" [])
534[4]	1 [] ("" [])	1 [] ("" [])
Catergories	krogan.modules	gavin_complexes.modules
Counts below 0.01	10.67% [57]	4.87% [26]
Counts below 0.001	8.43% [45]	3.18% [17]

## Sheet: Gavin modules
1	YDR036C	YDR347W	YGR084C	YKL003C	YBL090W	YHL004W	YPL118W	YPL013C	YMR188C	YNL306W	YDR337W	YBR251W	YMR158W	YBR146W	YNL137C	YOR158W	YDR041W	YNR037C	YKL155C	YGL129C	YIL093C	YGR215W	YJR113C
2	YLR129W	YPR112C	YPL126W	YOR310C	YOR145C	YCR057C	YGL171W	YPR137W	YJL109C	YLR222C	YMR093W	YJL069C	YLR409C	YGR090W	YDR324C	YDR449C	YER082C	YGR128C	YHR196W	YLR003C
3	YNR010W	YOL051W	YPR070W	YMR112C	YHR058C	YOL135C	YBR193C	YGL151W	YPR168W	YGL025C	YLR071C	YNL236W	YHR041C	YER022W	YGR104C	YBR253W	YDR308C	YCR081W	YDR443C
4	YER172C	YMR240C	YPL213W	YJL203W	YDR473C	YGR091W	YPR178W	YBR055C	YHR165C	YDL030W	YER029C	YKL173W	YDL098C	YOR308C	YBR152W
5	YHL030W	YHR027C	YHR200W	YFR004W	YFR052W	YLR421C	YDL147W	YDL097C	YPR108W	YOR261C	YDR427W	YKL145W
6	YNL232W	YOL021C	YGR158C	YHR069C	YOL142W	YDL111C	YCR035C	YDR280W	YGR095C	YOR001W	YGR195W	YOR076C
7	YDR101C	YLR449W	YKL009W	YPL211W	YPL093W	YNR053C	YNL061W	YER126C	YER006W	YKR081C	YGR245C	YPR016C
8	YPR034W	YMR091C	YGR056W	YLR357W	YDR303C	YKR008W	YLR033W	YCR052W	YFR037C	YML127W	YLR321C	YIL126W
9	YLR129W	YBR247C	YNL132W	YCL059C	YPR144C	YDL148C	YGL171W	YGR090W	YDR449C	YER082C	YGR145W
10	YDL087C	YBR119W	YHR086W	YML046W	YKL012W	YDR235W	YIL061C	YDR240C	YGR013W	YLR298C
11	YLR074C	YNL182C	YPL093W	YNR053C	YER126C	YER006W	YHR197W	YKR081C	YGR245C	YCR072C
12	YDR364C	YMR213W	YLR117C	YDL209C	YGR278W	YBR065C	YLL036C	YAL032C	YPL151C	YDR416W
13	YKR068C	YML077W	YDR108W	YGR166W	YDR407C	YMR218C	YBR254C	YDR246W	YDR472W	YOR115C
14	YMR240C	YMR288W	YOR319W	YPL213W	YIR009W	YDL043C	YJL203W	YDL030W	YML049C
15	YOR207C	YKL144C	YNL151C	YNR003C	YKR025W	YPR110C	YDL150W	YPR190C	YOR116C
16	YAL035W	YLR192C	YMR309C	YOR361C	YDR091C	YBR079C	YMR146C	YDR429C	YPR041W
17	YDL115C	YOL005C	YOR151C	YIL021W	YJL140W	YDR404C	YGL070C	YGR186W	YGR005C
18	YDR301W	YLR115W	YJR093C	YKL059C	YKR002W	YNL317W	YAL043C	YLR277C	YPR107C
19	YDR448W	YPL254W	YDR176W	YCL010C	YGL066W	YOL148C	YDR392W	YBR081C	YLR055C
20	YGL223C	YGR120C	YER157W	YPR105C	YNL051W	YNL041C	YGL005C	YML071C	YJR138W
21	YBR119W	YHR086W	YKL012W	YDR235W	YIL061C	YDR240C	YGR013W	YMR125W	YLR298C
22	YPL181W	YNL330C	YDL076C	YMR263W	YIL084C	YOL004W	YPL139C	YMR075W
23	YNL172W	YLR127C	YDR118W	YOR249C	YLR102C	YKL022C	YHR166C	YBL084C
24	YOR362C	YPR103W	YJL001W	YOL038W	YML092C	YER094C	YGL011C
25	YLR189C	YCL014W	YNL284C	YBL038W	YOR150W	YLR439W	YPR100W
26	YDL145C	YFR051C	YPL010W	YNL287W	YDR238C	YGL137W	YIL076W
27	YDR138W	YNL004W	YML062C	YNL139C	YDL084W	YNL253W	YHR167W
28	YNL059C	YOR141C	YFL013C	YLR052W	YER092W	YGL150C	YDL002C
29	YMR033W	YDR073W	YNR023W	YBR289W	YHL025W	YPL016W	YJL176C
30	YER148W	YGR274C	YML015C	YDR145W	YPL011C	YMR005W	YMR236W
31	YCR046C	YDR296W	YKL167C	YDR322W	YJL063C	YGR220C	YML025C
32	YLR276C	YDR060W	YBR142W	YPL043W	YNL002C	YLR221C	YOR272W
33	YIL062C	YLR370C	YKL013C	YNR035C	YBR234C	YDL029W	YJR065C
34	YLR148W	YMR231W	YDL077C	YPL045W	YLR396C	YDR080W	YAL002W
35	YOL077C	YHR052W	YDR060W	YOR206W	YPL043W	YFL002C	YOR272W
36	YLR186W	YNL132W	YCL059C	YPR144C	YDL148C	YGR145W
37	YOL077C	YMR049C	YDR060W	YOR206W	YPL043W	YDR496C
38	YDR473C	YGR091W	YPR178W	YBR055C	YOR308C	YBR152W
39	YPL126W	YJL109C	YMR093W	YDR324C	YGR128C	YHR196W
40	YKL057C	YGL092W	YDL116W	YJR042W	YLR208W	YGL100W
41	YBR102C	YLR166C	YER008C	YDR166C	YIL068C	YPR055W
42	YDR254W	YPL018W	YLR381W	YDR318W	YJR135C	YGR179C
43	YDR365C	YCL059C	YNR043W	YDL213C	YGR034W	YGR145W
44	YML065W	YBR060C	YLL004W	YPR162C	YNL261W	YHR118C
45	YDR155C	YGL194C	YIL112W	YKR029C	YBR103W	YCR033W
46	YNL221C	YNL282W	YBR257W	YAL033W	YBL018C	YHR062C
47	YGR204W	YLL018C	YPL218W	YJL052W	YDR341C	YKL067W
48	YOR260W	YER025W	YGR083C	YDR211W	YLR291C	YKR026C
49	YJR092W	YCR002C	YJR076C	YHR107C	YLR314C	YDL225W
50	YLR015W	YDR469W	YHR119W	YPL138C	YAR003W	YBR175W
51	YBR123C	YAL001C	YGR047C	YDR362C	YOR110W	YPL007C
52	YDR378C	YNL147W	YPR178W	YBR055C	YHR165C	YKL173W
53	YPL126W	YJL109C	YMR093W	YDR324C	YER082C	YHR196W
54	YJR063W	YPR010C	YOR341W	YOR340C	YBR154C	YPR110C
55	YDR101C	YLR074C	YNL182C	YHR197W	YGR245C	YCR072C
56	YDL145C	YFR051C	YPL010W	YDR238C	YGL137W	YIL076W
57	YOR362C	YPR103W	YJL001W	YOL038W	YER094C	YGL011C
58	YGR274C	YML015C	YDR145W	YPL011C	YMR005W	YMR236W
59	YBL026W	YER112W	YDR378C	YNL147W	YCR077C
60	YJR063W	YOR341W	YOR340C	YNL248C	YPR110C
61	YML105C	YDL092W	YPR088C	YPL243W	YPL210C
62	YPL204W	YKL143W	YOR056C	YNL207W	YDL060W
63	YPR036W	YOR332W	YKL080W	YGR020C	YEL051W
64	YJL050W	YPL190C	YNL251C	YLR430W	YMR125W
65	YLR310C	YOR267C	YGL197W	YJL098W	YDL047W
66	YEL036C	YJR075W	YDR245W	YJL183W	YPL050C
67	YNL258C	YLR440C	YGL145W	YOR075W	YGL098W
68	YMR025W	YDR179C	YIL071C	YDL216C	YOL117W
69	YGR204W	YGL238W	YJL052W	YDR457W	YDR341C
70	YGR240C	YAL047C	YHR172W	YNL126W	YLR212C
71	YGL190C	YGR161C	YAL016W	YMR273C	YML109W
72	YDL126C	YBR170C	YBL058W	YGR048W	YDR049W
73	YKL135C	YPR029C	YPL259C	YHL019C	YLR170C
74	YHR169W	YDR365C	YJL033W	YNR043W	YLR197W
75	YER027C	YDR028C	YDR422C	YDR477W	YGL115W
76	YLR208W	YPL085W	YPR181C	YIL109C	YNL049C
77	YBR160W	YBR135W	YPL256C	YGR155W	YLR079W
78	YGR200C	YPL086C	YPL101W	YHR187W	YLR384C
79	YGR274C	YML015C	YPL011C	YMR005W	YBR198C
80	YPL217C	YOR078W	YDR365C	YNR043W	YDL213C
81	YOR144C	YOR217W	YNL290W	YOL094C	YBR087W
82	YDL031W	YLR276C	YNL175C	YPL043W	YDR496C
83	YCR046C	YDR296W	YKL167C	YGR220C	YML025C
84	YBR247C	YPL204W	YKL143W	YNL207W	YDL060W
85	YJL081C	YPR023C	YFL024C	YOR244W	YDR359C
86	YMR240C	YMR288W	YPL213W	YJL203W	YML049C
87	YJL124C	YBL026W	YER112W	YER146W	YCR077C
88	YDR073W	YOR290C	YBR289W	YHL025W	YJL176C
89	YIL035C	YOR061W	YGL019W	YOR039W
90	YMR176W	YGR170W	YFR006W	YOL054W
91	YPR035W	YBL023C	YNL076W	YBR265W
92	YIR002C	YDR097C	YML032C	YAR007C
93	YHR128W	YPL218W	YDR341C	YKL067W
94	YGL106W	YAL029C	YKL130C	YBR130C
95	YHR052W	YKL172W	YHR085W	YLR406C
96	YOL139C	YHL034C	YGR162W	YGL049C
97	YOR250C	YDR228C	YMR061W	YGL044C
98	YLR347C	YLR335W	YAR002W	YNL189W
99	YNL071W	YER178W	YBR221C	YGR193C
100	YKL007W	YIL034C	YER071C	YIR003W
101	YJL034W	YDR484W	YJL029C	YDR027C
102	YIL142W	YJL111W	YOR281C	YNL212W
103	YOL069W	YMR117C	YER018C	YIL144W
104	YPL160W	YPL126W	YMR093W	YDR324C
105	YNL288W	YAL021C	YCR093W	YNR052C
106	YOR234C	YDL083C	YLR221C	YGR281W
107	YNL102W	YBL035C	YIR008C	YKL045W
108	YMR308C	YGR081C	YLL021W	YPL020C
109	YJL066C	YLR333C	YMR203W	YGR130C
110	YPR112C	YGR090W	YER082C	YLR003C
111	YDR037W	YJL124C	YER146W	YCR077C
112	YPL001W	YEL056W	YNL030W	YLL022C
113	YLR449W	YNL175C	YDR496C	YLL034C
114	YPL094C	YOR254C	YBR171W	YLR292C
115	YPL061W	YJL101C	YOR136W	YPL226W
116	YGL200C	YAR002C-A	YAL007C	YML012W
117	YOR299W	YLR330W	YJL099W	YMR237W
118	YNL021W	YDR295C	YPR179C	YOR323C
119	YOR036W	YBL050W	YMR197C	YKL196C
120	YGR155W	YNL078W	YJR045C	YOL070C
121	YBR097W	YPL120W	YLR240W	YLR360W
122	YJL002C	YGL022W	YMR149W	YEL002C
123	YNL099C	YNL032W	YCR095C	YHL029C
124	YDR473C	YGR091W	YER029C	YBR152W
125	YCR057C	YJL069C	YLR409C	YDR449C
126	YLR186W	YPR144C	YDL148C	YGR090W
127	YDR060W	YBR142W	YNL061W	YOR272W
128	YNL284C	YBL038W	YDR462W	YDR237W
129	YNR053C	YER126C	YER006W	YPR016C
130	YOL077C	YMR049C	YNL110C	YGR103W
131	YNL102W	YBL035C	YIR008C	YKL045W
132	YDL175C	YPL190C	YNL251C	YOL115W
133	YER017C	YGR132C	YGR231C	YMR089C
134	YOR250C	YDR228C	YMR061W	YGL044C
135	YER017C	YGR231C	YMR089C
136	YDR516C	YLR447C	YKL119C
137	YDR075W	YNL201C	YBL046W
138	YOL149W	YNL118C	YEL015W
139	YJL080C	YHR064C	YGR285C
140	YJL005W	YGR233C	YNL138W
141	YHR169W	YDR365C	YNR043W
142	YOR181W	YFR024C-A	YBL007C
143	YJL041W	YIL115C	YJL061W
144	YKR048C	YNL078W	YOL070C
145	YOL144W	YKL014C	YJR041C
146	YGL099W	YHR170W	YBR267W
147	YML130C	YML067C	YAL042W
148	YKL029C	YHL011C	YDR457W
149	YLR028C	YER133W	YCR073W-A
150	YDL051W	YDR395W	YKR060W
151	YOR168W	YIL143C	YOR352W
152	YJL184W	YKR038C	YML036W
153	YLR304C	YKL085W	YGR234W
154	YLR449W	YLL034C	YMR242C
155	YLR005W	YDR311W	YPR056W
156	YMR064W	YOL123W	YPL081W
157	YDL149W	YNL301C	YGL076C
158	YPL048W	YKL101W	YDR314C
159	YPL049C	YDR432W	YBL017C
160	YKL191W	YOR133W	YIL103W
161	YPR049C	YLR423C	YPL166W
162	YOR234C	YDR382W	YLR221C
163	YMR205C	YOR293W	YJL190C
164	YML075C	YER095W	YDR471W
165	YBR084C-A	YCR031C	YBR181C
166	YER155C	YHR158C	YAL024C
167	YPL061W	YER089C	YIL104C
168	YDR044W	YAL017W	YGR094W
169	YBL074C	YCR063W	YHR156C
170	YLR276C	YLL021W	YMR310C
171	YOR078W	YPR137W	YLR197W
172	YKL139W	YJL006C	YML112W
173	YNL084C	YFR024C-A	YNL243W
174	YBR011C	YLR371W	YDL203C
175	YLR180W	YER090W	YKL211C
176	YNL238W	YOL031C	YLL048C
177	YPL048W	YAL003W	YBR118W
178	YPL195W	YGR261C	YBR288C
179	YBL074C	YDR283C	YOR308C
180	YHR216W	YBR115C	YDR395W
181	YDL165W	YPR112C	YMR230W
182	YMR116C	YDR471W	YBL061C
183	YNL192W	YHR174W	YCR012W
184	YNR033W	YNL249C	YML028W
185	YDL191W	YBR181C	YBL039C
186	YLL018C	YER086W	YNL301C
187	YIL125W	YDR148C	YFR049W
188	YGL105W	YGL245W	YGR264C
189	YAL034C	YER110C	YPR174C
190	YHR128W	YPL235W	YFL045C
191	YJR140C	YIL070C	YPL153C
192	YKL092C	YOR153W	YBL030C
193	YJL208C	YKR079C	YMR099C
194	YMR176W	YJR138W	YGR170W
195	YNL085W	YDL082W	YBR105C
196	YGL167C	YPL235W	YFL045C
197	YLR398C	YPR189W	YGL213C
198	YCL017C	YGR192C	YER048W-A
199	YLR106C	YJR132W	YFL037W
200	YHR012W	YJL154C	YOR069W
201	YDR127W	YER095W	YGR234W
202	YBR205W	YDR346C	YPR118W
203	YBR211C	YIR010W	YAL034W-A
204	YNL153C	YGR078C	YLR200W
205	YPR175W	YDR121W	YNL262W
206	YOR160W	YJR132W	YML029W
207	YDL100C	YHR019C	YBL076C
208	YNR050C	YNR046W	YOL124C
209	YDR127W	YGR240C	YGR214W
210	YDL171C	YLR075W	YJR123W
211	YKL142W	YGR086C	YLR287C
212	YJL101C	YOR185C	YPL226W
213	YPL128C	YJR066W	YLR373C
214	YGR034W	YLR221C	YGR281W
215	YKL104C	YDR335W	YDR150W
216	YER136W	YER031C	YKR014C
217	YKL092C	YKR066C	YKL142W
218	YDR283C	YKL143W	YML091C
219	YGL099W	YHR170W	YBR267W
220	YGL128C	YGL120C	YLR424W
221	YPL085W	YPR181C	YNL049C
222	YDR328C	YMR258C	YKR014C
223	YMR290C	YGL111W	YHR088W
224	YPL129W	YCR042C	YML114C
225	YLR028C	YER133W	YCR073W-A
226	YMR033W	YPL016W	YFL049W
227	YDL115C	YOL005C	YOR151C
228	YFR013W	YBR245C	YPL082C
229	YLR449W	YDR496C	YFL002C
230	YBR126C	YDR074W	YMR261C
231	YOR206W	YOL041C	YMR229C
232	YNL075W	YPR137W	YLR222C
233	YBL003C	YDR224C	YGL241W
234	YMR128W	YCL059C	YDL213C
235	YJL033W	YOR310C	YLR197W
236	YLR398C	YPR189W	YGL213C
237	YOR217W	YNL290W	YBR087W
238	YOL149W	YNL118C	YEL015W
239	YAL029C	YKL130C	YBR130C
240	YDR121W	YOR304W	YGL133W
241	YKL007W	YIL034C	YIR003W
242	YFL018C	YBR221C	YGR193C
243	YIL125W	YDR148C	YFR049W

## Sheet: Krogan modules
1	YAL042W	YBL017C	YBL054W	YBR080C	YDL007W	YDL036C	YDL097C	YDL147W	YDL216C	YDR055W	YDR179C	YDR320C	YDR328C	YDR363W-A	YDR394W	YDR427W	YDR519W	YER041W	YFR004W	YFR010W	YFR052W	YGL004C	YGL048C	YGL141W	YGL178W	YGR232W	YHR027C	YHR170W	YHR200W	YIL071C	YIL075C	YIR012W	YKL027W	YKL145W	YKL203C	YKR014C	YLR341W	YLR421C	YMR025W	YMR191W	YMR258C	YNL022C	YNL087W	YOL022C	YOL117W	YOR117W	YOR209C	YOR259C	YOR261C
2	YBL024W	YBL090W	YBR146W	YBR251W	YDL045W-A	YDR041W	YDR124W	YDR175C	YDR337W	YDR347W	YDR494W	YER050C	YGL129C	YGR165W	YGR215W	YHL004W	YHR059W	YHR155W	YIL070C	YIL093C	YJL063C	YJR060W	YJR096W	YJR101W	YJR113C	YKL003C	YKL151C	YKL155C	YMR188C	YNL081C	YNL137C	YNL306W	YNR036C	YNR037C	YOL143C	YOR158W	YPL013C	YPL032C	YPL118W
3	YAL011W	YBL052C	YBR231C	YCR060W	YDL002C	YDR190C	YDR334W	YDR359C	YDR485C	YEL018W	YEL044W	YER092W	YER168C	YFL013C	YFL024C	YGL150C	YGR002C	YHR034C	YHR090C	YHR099W	YJL081C	YJR082C	YLR052W	YLR085C	YLR385C	YML041C	YNL059C	YNL107W	YNL136W	YNL215W	YOR141C	YOR189W	YOR244W	YPL235W	YPR031W
4	YBL020W	YBL041W	YBR173C	YCR076C	YDL203C	YDR011W	YDR179W-A	YEL061C	YER012W	YER094C	YER132C	YFL017C	YFR050C	YGL011C	YGL096W	YGL201C	YGR135W	YGR253C	YIL099W	YIR030C	YJL001W	YJL132W	YJR143C	YKR070W	YKR095W	YLR211C	YLR290C	YML092C	YMR314W	YOL038W	YOR157C	YOR362C	YPR103W
5	YBL074C	YBR055C	YBR119W	YDL085C-A	YDL087C	YDR235W	YDR240C	YDR473C	YER029C	YER172C	YFL017W-A	YGL238W	YGR013W	YGR074W	YGR091W	YHR086W	YHR165C	YIL061C	YJL035C	YKL012W	YKL095W	YKL173W	YLR147C	YLR275W	YLR298C	YML046W	YNL092W	YNR011C	YOR159C	YOR305W	YOR308C	YPR057W	YPR182W
6	YBR081C	YBR198C	YCL010C	YCR082W	YDL059C	YDR145W	YDR167W	YDR176W	YDR208W	YDR392W	YDR406W	YDR448W	YGL066W	YGL112C	YGR252W	YGR274C	YIL016W	YLR055C	YML015C	YML098W	YMR005W	YMR007W	YMR223W	YMR227C	YMR236W	YOL148C	YOR023C	YPL011C	YPL047W	YPL167C	YPL222W	YPL254W
7	YBL093C	YBR193C	YBR253W	YDL005C	YDR308C	YER022W	YGL025C	YGL127C	YGL151W	YGR104C	YHR041C	YHR058C	YKR067W	YLR071C	YMR112C	YMR287C	YNL025C	YNL236W	YNR010W	YOL051W	YOL135C	YOR013W	YOR174W	YOR192C	YPL042C	YPR070W	YPR168W
8	YDL144C	YDL150W	YDR005C	YDR045C	YDR156W	YFR008W	YFR028C	YHR143W-A	YIR024C	YJL011C	YJL148W	YJR063W	YKL144C	YKL179C	YKR025W	YNL039W	YNL113W	YNL151C	YNL248C	YNR003C	YOR116C	YOR207C	YOR340C	YOR341W	YPR010C	YPR110C	YPR190C
9	YAL028W	YBL004W	YBL104C	YBR155W	YCL014W	YDL048C	YDR214W	YDR251W	YDR480W	YDR510W	YEL070W	YER020W	YFR048W	YGR123C	YHR074W	YJL052W	YJL199C	YJR139C	YLL001W	YLL026W	YLR216C	YMR186W	YNR022C	YOR014W	YOR027W	YPL240C
10	YBL059W	YBL082C	YBR154C	YBR259W	YDL115C	YDL140C	YDR404C	YFL023W	YGL043W	YGL070C	YGR005C	YGR063C	YGR140W	YGR186W	YIL021W	YJL140W	YJR017C	YOL005C	YOR151C	YOR210W	YOR224C	YPL129W	YPL225W	YPR187W
11	YBR161W	YCL044C	YCR020W-B	YCR052W	YDL179W	YDR303C	YDR520C	YFL033C	YFR037C	YGR056W	YGR275W	YIL126W	YIL177C	YKR008W	YLR033W	YLR321C	YLR357W	YML127W	YMR033W	YMR091C	YMR159C	YOR156C	YPR034W	YPR081C
12	YDL014W	YDL168W	YDR060W	YDR545W	YGR271C-A	YGR272C	YHL034C	YHR052W	YLR002C	YLR221C	YLR369W	YMR014W	YMR034C	YMR229C	YMR290C	YNL061W	YNL255C	YNR038W	YOL144W	YOR056C	YOR206W	YOR243C	YOR381W	YPL211W
13	YBL057C	YBR168W	YBR237W	YCL061C	YDL199C	YDR052C	YDR275W	YDR379W	YEL057C	YER021W	YGL027C	YGL095C	YHL030W	YHR025W	YHR084W	YJL165C	YJL207C	YKL132C	YKR101W	YLR338W	YOL018C	YOR128C	YPL035C	YPL049C
14	YAL029C	YBR130C	YCR008W	YDR186C	YGL106W	YGR003W	YGR188C	YHL032C	YKL124W	YKL130C	YKR010C	YLR288C	YLR305C	YLR356W	YML034W	YMR071C	YOL098C	YOR035C	YOR049C	YOR127W	YOR326W	YPL040C
15	YBL058W	YBR170C	YBR273C	YCR084C	YDL126C	YDL190C	YDR049W	YDR330W	YFL044C	YGL108C	YGR048W	YHR124W	YJR053W	YJR098C	YKL213C	YLR377C	YML064C	YMR067C	YNL155W	YOR201C	YOR342C	YPL133C
16	YBL002W	YBL003C	YBL046W	YBR009C	YDL013W	YDL156W	YDR075W	YDR173C	YDR224C	YDR225W	YDR463W	YER116C	YIL153W	YLR133W	YML010W	YML103C	YMR072W	YNL030W	YNL088W	YNL201C
17	YDL053C	YDR207C	YDR381W	YFR030W	YGL067W	YGL166W	YGR126W	YHR039C	YHR127W	YJR084W	YKR024C	YKR081C	YNR051C	YOL033W	YOR213C	YOR294W	YPL146C	YPL227C	YPR045C
18	YBR044C	YBR291C	YDL015C	YDL081C	YDR033W	YER145C	YFR022W	YGL055W	YIR022W	YJR010C-A	YLR066W	YLR075W	YLR185W	YLR342W	YML012W	YML055W	YNR021W	YOR193W	YPL249C-A
19	YAL031C	YAL043C	YAL046C	YBL010C	YBL101C	YDR195W	YDR301W	YGR156W	YJR093C	YKL018W	YKL059C	YKR002W	YLR115W	YLR277C	YLR358C	YNL222W	YNL317W	YOR179C	YPR107C
20	YBL055C	YCR035C	YDL111C	YDR280W	YER143W	YGR095C	YGR158C	YGR195W	YHR069C	YHR081W	YJR051W	YJR125C	YNL232W	YNR024W	YOL021C	YOL142W	YOR001W	YOR076C
21	YDL017W	YDR032C	YDR129C	YDR212W	YDR314C	YEL001C	YER048C	YGR198W	YIL039W	YIL062C	YIL105C	YLR429W	YNL073W	YNL106C	YOR145C	YPL218W	YPR093C
22	YBR097W	YBR108W	YCR009C	YDL125C	YDR243C	YDR388W	YGL134W	YGL175C	YGR033C	YHR042W	YIL015W	YJL102W	YLR096W	YLR218C	YMR192W	YOR195W	YPL249C
23	YBR140C	YDR192C	YDR396W	YDR498C	YGL024W	YJL056C	YKL037W	YLR102C	YLR454W	YML058W	YNL291C	YNL310C	YOL006C	YOR346W	YPL115C	YPL180W	YPR083W
24	YCL030C	YDR127W	YDR322C-A	YER091C	YFR044C	YHL014C	YHR179W	YIL020C	YIL063C	YJL080C	YKL024C	YLR146C	YMR201C	YOL013C	YOR335C	YOR375C	YPR069C
25	YAL013W	YBR095C	YDL076C	YGR255C	YGR263C	YIL084C	YKL185W	YMR075W	YMR263W	YNL097C	YNL330C	YOL004W	YPL059W	YPL139C	YPL181W	YPR023C
26	YDR490C	YFR019W	YGL116W	YGR086C	YGR267C	YJL110C	YKR086W	YLR179C	YMR086W	YNL067W	YNL175C	YOL045W	YPL004C	YPL005W	YPL074W	YPR115W
27	YBL032W	YBR128C	YBR296C	YDR270W	YGL105W	YGR264C	YIR033W	YKL050C	YLR138W	YLR247C	YLR363W-A	YMR280C	YNL119W	YNR013C	YOR017W	YOR197W
28	YBR279W	YGL207W	YGL244W	YHR035W	YLL063C	YLR418C	YLR430W	YML069W	YML107C	YMR041C	YNL031C	YOL054W	YOL145C	YOR040W	YOR123C	YPL084W
29	YBR107C	YBR211C	YDR254W	YDR318W	YDR383C	YER069W	YGR006W	YGR179C	YJL105W	YJR135C	YLR315W	YLR381W	YNR062C	YPL018W	YPR046W
30	YDR043C	YER164W	YGL019W	YIL035C	YKL088W	YKL160W	YLR219W	YLR387C	YLR407W	YMR154C	YMR172W	YNL149C	YOR039W	YOR054C	YOR061W
31	YBR065C	YBR079C	YDR047W	YDR408C	YDR429C	YER030W	YGL016W	YLR192C	YMR146C	YMR309C	YNL244C	YOR052C	YOR361C	YPL105C	YPR041W
32	YBR127C	YDL185W	YEL051W	YGL215W	YGR020C	YHR039C-A	YJR069C	YLR090W	YML121W	YMR027W	YMR264W	YNL239W	YPL201C	YPR036W
33	YBR267W	YCL024W	YDR507C	YEL012W	YER023W	YGL241W	YKR011C	YKR048C	YLR410W	YMR110C	YMR139W	YOL012C	YOR230W	YPL090C
34	YAL036C	YDR006C	YDR234W	YGL251C	YGR285C	YHR064C	YLR072W	YLR249W	YLR336C	YOR081C	YOR086C	YOR091W	YPL226W
35	YBR047W	YDL145C	YDR238C	YER120W	YFR051C	YGL137W	YIL076W	YLR051C	YLR260W	YNL272C	YNL287W	YOR363C	YPL010W
36	YAL032C	YCR063W	YDL030W	YDL043C	YDR482C	YGL174W	YJL203W	YLR011W	YML049C	YMR240C	YMR288W	YOR319W	YPL213W
37	YAR002W	YGR202C	YJR041C	YKL214C	YLR335W	YLR347C	YML060W	YMR125W	YNL189W	YOR098C	YPL020C	YPL153C	YPL178W
38	YCL011C	YDL084W	YDR138W	YHR167W	YIL041W	YJR032W	YML062C	YNL004W	YNL139C	YNL140C	YNL253W	YOR191W	YPL127C
39	YAR014C	YCR073W-A	YER133W	YFR003C	YKL193C	YLL013C	YLR257W	YML016C	YMR311C	YNL233W	YNR034W	YOR227W	YPL137C
40	YDR001C	YDR028C	YDR099W	YDR348C	YGL180W	YGR097W	YHR102W	YKR098C	YLR176C	YNL267W	YNR014W	YOR353C
41	YBL084C	YDR118W	YER004W	YFR036W	YGL240W	YHR166C	YIR025W	YKL022C	YLR127C	YNL172W	YOR242C	YOR249C
42	YBL026W	YCR077C	YDR378C	YER112W	YER146W	YGL173C	YGR054W	YJL124C	YJR022W	YLR438C-A	YMR268C	YNL147W
43	YBL019W	YCL054W	YCR028C-A	YDL060W	YDR117C	YFR001W	YIL095W	YLR226W	YOL077C	YOR198C	YPR052C	YPR161C
44	YBR280C	YDL132W	YDL164C	YDR054C	YFL029C	YIL046W	YJL047C	YJR090C	YNL055C	YOL063C	YPR138C	YPR164W
45	YCL059C	YCR016W	YDL208W	YDL213C	YDR381C-A	YGL078C	YHR072W-A	YHR089C	YNL308C	YNR067C	YOL008W
46	YBR196C	YDR385W	YER001W	YGR187C	YIL103W	YJL046W	YJL062W-A	YKL191W	YLR043C	YMR315W	YOR133W
47	YAL033W	YBR167C	YBR257W	YDR478W	YGR030C	YHR062C	YIR015W	YLR145W	YNL221C	YNL282W
48	YAL016W	YDL134C	YDL188C	YER032W	YGL190C	YML109W	YMR273C	YOR162C	YOR386W	YPL152W
49	YBR039W	YDL151C	YER003C	YGR250C	YGR281W	YIR001C	YJL088W	YML002W	YML051W	YMR198W
50	YAR015W	YDR211W	YER025W	YGL064C	YGL143C	YGR083C	YJR007W	YKR026C	YLR291C	YOR260W
51	YBR060C	YEL056W	YHR118C	YJL187C	YJR154W	YLL004W	YML065W	YNL261W	YPL001W	YPR162C
52	YAR003W	YBR175W	YBR258C	YDR469W	YHR029C	YHR119W	YLL023C	YLR015W	YLR246W	YPL138C
53	YCR071C	YDR116C	YDR405W	YGR076C	YGR220C	YLR312W-A	YLR439W	YMR024W	YNL284C	YPL173W
54	YCL036W	YDR324C	YDR398W	YEL055C	YGR128C	YHR196W	YJL109C	YMR093W	YPL126W
55	YBR135W	YBR160W	YDL155W	YGL017W	YLR079W	YLR187W	YLR210W	YPR119W	YPR120C
56	YDR515W	YGL049C	YGR162W	YKL204W	YKR059W	YML017W	YOL139C	YOR276W	YOR287C
57	YFL037W	YGR155W	YHR007C	YJL008C	YJL159W	YKL108W	YML076C	YMR323W	YPL061W
58	YBR109C	YFR014C	YGL242C	YKL129C	YKL190W	YLR433C	YML057W	YMR109W	YOL016C
59	YBR019C	YBR042C	YFL034W	YFR043C	YHL019C	YKL135C	YLR170C	YPL259C	YPR029C
60	YDR016C	YDR201W	YDR320C-A	YGL061C	YGR113W	YKL052C	YKL138C-A	YKR037C	YPR155C
61	YAL053W	YDR452W	YHR161C	YKL028W	YKL096W-A	YKR062W	YKR092C	YLR167W	YNL112W
62	YBR234C	YDL029W	YJR065C	YKL013C	YLR370C	YMR028W	YNR035C	YOR269W
63	YBR283C	YDL022W	YDL095W	YEL002C	YGL008C	YGR266W	YJL117W	YOR153W
64	YDL175C	YIL079C	YJL050W	YMR137C	YNL299W	YOL115W	YOL120C	YOR212W
65	YBL023C	YBR185C	YBR278W	YDL020C	YDR121W	YHR046C	YNL262W	YPR175W
66	YBR059C	YBR103W	YCR033W	YDR310C	YIL112W	YKR029C	YOL068C	YOR279C
67	YDR065W	YHR054C	YJL023C	YLL033W	YLR091W	YML091C	YOR355W	YPR116W
68	YDL108W	YDR311W	YDR460W	YER171W	YGR098C	YLR005W	YPR025C	YPR056W
69	YER157W	YGL005C	YGL223C	YGR120C	YML071C	YNL041C	YNL051W	YPR105C
70	YGR067C	YGR103W	YJL192C	YLR375W	YML059C	YMR023C	YMR076C	YOR272W
71	YDR101C	YER063W	YER107C	YGR081C	YJL122W	YKL113C	YLR276C	YMR308C
72	YBL106C	YBR180W	YGL140C	YGR136W	YJR103W	YKL117W	YLR144C	YOR262W
73	YCR090C	YDL051W	YDL092W	YKL122C	YML105C	YPL210C	YPL243W	YPR088C
74	YCR057C	YDR449C	YGR223C	YJL069C	YJL147C	YLR129W	YLR222C	YLR409C
75	YBR105C	YCL039W	YDL176W	YDR255C	YGL227W	YIL017C	YIL097W	YMR135C
76	YAL007C	YAR002C-A	YBL060W	YDR086C	YGL200C	YGR231C	YJL034W	YMR214W
77	YBR188C	YDR416W	YGR129W	YIL068C	YJR050W	YLR117C	YMR213W	YPR101W
78	YDL122W	YDR291W	YHL007C	YLL008W	YMR049C	YNL085W	YPR008W
79	YAR073W	YAR075W	YGR062C	YHR216W	YLR432W	YML056C	YOR360C
80	YCL031C	YGR090W	YGR251W	YKL078W	YLR223C	YNL176C	YNL186W
81	YBL075C	YDR174W	YGL035C	YIL036W	YIL150C	YNL094W	YOR172W
82	YGR200C	YHR187W	YIL096C	YKL110C	YLR384C	YPL086C	YPL101W
83	YER125W	YGR061C	YHR131C	YMR275C	YOR124C	YOR138C	YOR322C
84	Q0110	YBL079W	YFL026W	YGR037C	YLL019C	YLR359W	YOL152W
85	YEL034W	YGL068W	YGR229C	YJR047C	YKL047W	YLR069C	YOL059W
86	YDR233C	YGL013C	YHR146W	YJL146W	YMR297W	YOR137C	YPL154C
87	YBR061C	YFR024C-A	YGR108W	YHR016C	YMR259C	YOR042W	YPL183C
88	YHR012W	YJL053W	YJL154C	YKL195W	YOR069W	YOR132W	YPL070W
89	YBR143C	YDL139C	YDR172W	YDR495C	YML005W	YMR230W	YOL011W
90	YBR289W	YFL049W	YHL025W	YJL176C	YNR023W	YOR290C	YPL016W
91	YDR419W	YDR422C	YDR477W	YER027C	YER129W	YGL115W	YGL208W
92	YBR176W	YCR059C	YDL236W	YLR215C	YOL072W	YPL051W	YPR080W
93	YBR001C	YBR169C	YDR171W	YJL092W	YJR148W	YLR304C	YPL012W
94	YBR026C	YFL038C	YIL038C	YIL148W	YKL080W	YKR001C	YNL111C
95	YBL008W	YBR215W	YIL121W	YJL115W	YJR140C	YLR403W	YOR038C
96	YAR019C	YDL220C	YDR152W	YGR173W	YIL152W	YJR092W	YOL061W
97	YAL012W	YDR415C	YER156C	YKL210W	YLR084C	YOR184W	YPL209C
98	YBR087W	YJR068W	YNL290W	YOL094C	YOR144C	YOR217W
99	YBR025C	YCR065W	YCR105W	YJR102C	YLR417W	YPL002C
100	YCR003W	YDR237W	YDR322W	YDR462W	YNL005C	YNL252C
101	YBR139W	YER062C	YGL090W	YIL045W	YKL069W	YNL281W
102	YBR023C	YDR034C	YGR072W	YHR077C	YIR009W	YML052W
103	YDR357C	YEL005C	YGL079W	YKL061W	YLR408C	YNL086W
104	YBR197C	YDR022C	YJR156C	YLR423C	YPL166W	YPR049C
105	YDL078C	YDR248C	YDR304C	YHL008C	YHR097C	YHR185C
106	YEL060C	YFR034C	YHR008C	YNL015W	YNL019C	YOR168W
107	YDL105W	YDL215C	YDR288W	YEL019C	YOL034W	YOR352W
108	YFR015C	YGL234W	YJL137C	YKR058W	YLR258W	YPL170W
109	YBR245C	YFR013W	YJL068C	YLR095C	YMR044W	YOL017W
110	YAL017W	YBR069C	YDL100C	YDR451C	YER083C	YGL020C
111	YBL097W	YDR325W	YFR025C	YFR031C	YLR086W	YLR272C
112	YDR021W	YDR239C	YER036C	YGR041W	YJL138C	YLR023C
113	YDL116W	YGL092W	YGL100W	YJR042W	YKL057C	YPL169C
114	YAR007C	YDR300C	YFL014W	YHR164C	YJL173C	YNL312W
115	YBL086C	YDL182W	YDR500C	YER122C	YGL203C	YPR067W
116	YDL056W	YER111C	YKL092C	YKR077W	YLR182W	YOR083W
117	YDR252W	YGR134W	YHR193C	YJR011C	YPL037C	YPL268W
118	YAL001C	YBR123C	YDR362C	YGR047C	YOR110W	YPL007C
119	Q0250	YDL137W	YDR018C	YDR374C	YIL051C	YIL147C
120	YBR028C	YDL073W	YER018C	YIL144W	YMR117C	YOL069W
121	YER016W	YER177W	YGL181W	YLR256W	YOR140W	YOR220W
122	YCR002C	YDL225W	YDR168W	YHR107C	YJR076C	YLR314C
123	YEL003W	YGR078C	YJL179W	YLR200W	YML094W	YNL153C
124	YBR137W	YDR026C	YOL111C	YOR007C	YOR164C	YPL174C
125	YER064C	YGL039W	YKL128C	YMR068W	YMR089C
126	YGR207C	YGR248W	YLR265C	YNR058W	YOR018W
127	YCL029C	YDR466W	YER139C	YMR019W	YMR134W
128	YAL026C	YBR082C	YDR059C	YER068W	YKL010C
129	YBR275C	YIL149C	YKL005C	YPR144C	YPR163C
130	YDL042C	YDR227W	YGL121C	YLR278C	YLR442C
131	YER088C	YKL075C	YNL091W	YNL164C	YOL159C-A
132	YDL141W	YLR034C	YMR239C	YOL010W	YPL217C
133	YGR278W	YLL036C	YLR132C	YPL151C	YPR134W
134	YBL044W	YDR369C	YER179W	YMR224C	YNL250W
135	YBL061C	YIL156W	YJL020C	YLR014C
136	YBR274W	YIL033C	YJL164C	YKL101W	YPL203W
137	YBL056W	YBR125C	YDR071C	YER089C	YLR240W
138	YEL043W	YFL054C	YKL048C	YKL142W	YML006C
139	YIL108W	YLR131C	YMR149W	YNL068C	YNL254C
140	YGR068C	YHR138C	YIL094C	YKR003W	YPR061C
141	YDR013W	YDR489W	YJL072C	YOL146W	YPR135W
142	YBR148W	YER006W	YNL110C	YNR053C	YPL093W
143	YBR214W	YDL047W	YDR436W	YFR040W	YLR097C
144	YCR072C	YFR009W	YGL195W	YHL039W	YML093W
145	YLR150W	YLR333C	YOR058C	YOR359W	YPL150W
146	YDR153C	YGL213C	YKL023W	YLR398C	YPR189W
147	YBR288C	YGR261C	YJL024C	YPL195W	YPL212C
148	YDL066W	YMR118C	YMR173W	YMR277W	YOL109W
149	YBL007C	YBR136W	YHR114W	YLR337C	YOR181W
150	YKL029C	YKR027W	YLR330W	YMR237W	YNL045W
151	YDR312W	YHR066W	YKL014C	YKL082C	YPR143W
152	YBR094W	YEL015W	YER035W	YNL118C	YOL149W
153	YAL062W	YDL004W	YDL160C	YER166W	YPL160W
154	YDL055C	YJR059W	YOR257W	YPL116W	YPL220W
155	YER136W	YLR262C	YNL009W	YOR089C	YOR370C
156	YJL066C	YMR048W	YNL273W	YOL154W	YPR037C
157	YDL103C	YGL245W	YHR111W	YLR135W	YOR097C
158	YDL099W	YDR517W	YIL109C	YNL049C	YPR181C
159	YCL040W	YOR078W	YOR310C	YPR137W	YPR178W
160	YJR106W	YKR036C	YML008C	YMR228W	YPR186C
161	YAL008W	YDR299W	YER127W	YJL033W	YNL132W
162	YBL030C	YBR085W	YDR342C	YGL167C	YIL146C
163	YDL153C	YIL091C	YJR002W	YJR119C	YKL035W
164	YAL051W	YLR386W	YNL325C	YOR336W
165	YER161C	YGL229C	YLL022C	YMR233W
166	YBL016W	YLL002W	YMR020W	YNL246W
167	YCL017C	YER048W-A	YIL098C	YKL192C
168	YHR076W	YKL091C	YMR079W	YPR171W
169	YIL135C	YLL010C	YLR019W	YOR043W
170	YDL077C	YER049W	YOR051C	YPL089C
171	YAL034C	YER110C	YMR290W-A	YNL122C
172	YIL115C	YJL041W	YJL061W	YKR082W
173	YAL021C	YCR093W	YNL288W	YNR052C
174	YDR246W	YDR407C	YDR472W	YOR115C
175	YBR218C	YDR523C	YGL062W	YNL079C
176	YBL037W	YJL084C	YJR005W	YNL265C
177	YDL003W	YFL008W	YIL026C	YJL074C
178	YAL027W	YLL018C	YML095C	YPL022W
179	YGR032W	YIL043C	YJR094W-A	YML072C
180	YJL087C	YJR004C	YJR124C	YPL141C
181	YDR137W	YIL047C	YLR039C	YNL044W
182	YKL100C	YLR143W	YMR169C	YMR170C
183	YCR089W	YGR084C	YHR061C	YIL067C
184	YGL120C	YGL128C	YLR424W	YNL224C
185	YAR071W	YBR093C	YCR038C	YFR055W
186	YDL085W	YJL118W	YKL093W	YLR273C
187	YCL016C	YHR191C	YMR078C	YNL065W
188	YBR073W	YJR131W	YKR056W	YKR072C
189	YDL065C	YDR053W	YMR108W
190	YBR049C	YCR047C	YDL197C	YMR128W
191	YBR247C	YKL143W	YNR050C	YPL239W
192	YBL071C	YER060W	YFL002C	YMR097C
193	YER059W	YLR190W	YPL031C	YPL219W
194	YDR454C	YEL023C	YKL216W	YLR262C-A
195	YBR088C	YDL102W	YJR006W	YJR043C
196	YDR027C	YDR484W	YJL029C	YJR066W
197	YAL034W-A	YIR010W	YJR112W	YPL233W
198	YDL201W	YDR165W	YFR053C	YLR231C
199	YIL161W	YNL023C	YNL135C	YPR166C
200	YER070W	YGR180C	YIL066C	YJL026W
201	YCR005C	YCR079W	YLR148W	YOR323C
202	YBR249C	YKL056C	YKL081W	YPL048W
203	YDL040C	YGL045W	YHR013C	YOR253W
204	YBL111C	YIL069C	YKR042W	YOR328W
205	YBR084W	YDL130W	YGR204W	YIL137C
206	YGL133W	YJL065C	YNL230C	YOR304W
207	YIL159W	YJL010C	YJL162C	YLR197W
208	YBR126C	YDR074W	YML100W	YMR261C
209	YDR501W	YHR198C	YKR078W	YLL005C
210	YBL105C	YBR166C	YIL143C	YMR113W
211	YCL057W	YGR012W	YJR036C	YNL307C
212	YDR289C	YDR326C	YGL246C	YOR048C
213	YDR069C	YEL041W	YJR001W	YOR177C
214	YDR113C	YLR175W	YNL227C	YPL009C
215	YDR120C	YDR440W	YHR169W	YLR309C
216	YDL093W	YDR139C	YOR100C	YOR216C
217	YGR052W	YIR019C	YMR106C	YMR284W
218	YJR009C	YOR299W	YOR368W	YPL003W
219	YDR295C	YKL134C	YNL021W	YPR179C
220	YCR066W	YGL058W	YML101C	YMR100W
221	YBR017C	YGL112C	YLR426W	YOR374W
222	YAL067C	YIR021W	YNL162W	YOL052C
223	YDR332W	YJL107C	YJR091C	YOR265W
224	YHR121W	YJL051W	YLL032C	YLR325C
225	YCR042C	YML114C	YMR219W	YPR065W
226	YBR195C	YFL041W	YML102W	YPR018W
227	YBL048W	YDR538W	YLR436C	YMR304W
228	YDR365C	YGR145W	YHR065C	YKL015W
229	YBR151W	YKL215C	YNL126W	YPL199C
230	YCL008C	YGR206W	YLR119W	YPL065W
231	YBR187W	YDR412W	YOL041C	YPR112C
232	YER184C	YGR238C	YHR158C	YPL155C
233	YCR014C	YGL157W	YGL171W
234	YGL044C	YMR061W	YOR250C
235	YBL038W	YGR093W	YJL200C
236	YEL025C	YLR452C	YNL327W
237	YCR020C-A	YEL053C	YPR051W
238	YJL006C	YKL139W	YML112W
239	YBR054W	YKR054C	YPL263C
240	YJR045C	YLR203C	YOR347C
241	YDR293C	YER033C	YKR028W
242	YER148W	YGR246C	YHR036W
243	YGL009C	YGR171C	YPL028W
244	YBR268W	YDL202W	YNL185C
245	YDL006W	YDR162C	YJL128C
246	YDR023W	YKR071C	YPR048W
247	YFL021W	YNL251C	YPL190C
248	Q0050	YAL024C	YPR140W
250	YBR248C	YIR035C	YLR401C
251	YBL067C	YER098W	YOL087C
252	YBR010W	YNL054W	YNL167C
253	YBL035C	YIR008C	YNL102W
254	YGR087C	YKL206C	YLR199C
255	YBL045C	YHR073W	YPR191W
256	YLR089C	YLR259C	YPL247C
257	YIL169C	YOR334W	YPR151C
258	YBR058C	YBR112C	YPL085W
259	YHR024C	YLR163C	YNL242W
260	YJL130C	YJR109C	YOR303W
261	YAL023C	YCR043C	YEL036C
262	YLR447C	YOR112W	YOR270C
263	YCR081W	YDR443C	YHR067W
264	YEL050C	YKR085C	YMR193W
265	YDR103W	YDR148C	YIL125W
266	YGL130W	YHR130C	YPL228W
267	YLR270W	YOR173W	YPL245W
268	YGR031W	YGR209C	YIL107C
269	YBR171W	YLR292C	YOR254C
270	YHL009W-B	YKL112W	YLR082C
271	YDR166C	YDR266C	YPR114W
273	YJL070C	YML035C	YMR131C
274	YDR279W	YLR154C	YNL072W
275	YKL167C	YKR006C	YML025C
276	YJL180C	YKL054C	YNL315C
277	YDR169C	YER090W	YKL211C
278	YBL036C	YGR185C	YMR158W
279	YER153C	YKR103W	YNL274C
280	YBL076C	YFL022C	YLR060W
281	YDR180W	YER147C	YFL016C
282	YBR131W	YGL124C	YML007W
283	YJL144W	YMR012W	YNL234W
284	YDR091C	YJR067C	YNL260C
285	YGL097W	YLR293C	YNL247W
286	YAL047C	YHR172W	YLR212C
287	YKL009W	YLR109W	YNL209W
288	YJL184W	YKR038C	YML036W
289	YBL014C	YJL025W	YML043C
290	YNL024C	YOR252W	YPR047W
291	YER040W	YNL103W	YNL229C
292	YCL043C	YDR044W	YHR204W
293	YBR152W	YDL098C	YGR075C
294	YDR470C	YML131W	YOR092W
295	YKL182W	YNL047C	YPL231W
296	YGL252C	YNL076W	YNL208W
297	YBL039C	YGL022W	YGR124W
298	YHR182W	YNL037C	YOR136W
299	YKL007W	YOL065C	YOR236W
300	YEL039C	YLR021W	YPL144W
301	YGR071C	YLR373C	YPL128C
302	YGR256W	YHR137W	YHR183W
303	YML031W	YNL304W	YPL177C
304	YLR045C	YML085C	YML124C
305	YEL021W	YMR074C	YNL256W
306	YGL045W	YOR188W	YPL216W
307	YDR092W	YGL087C	YMR140W
308	YBR228W	YLR028C	YMR120C
309	YBR186W	YGL006W	YHR104W
310	YGL111W	YNL082W	YOR380W
312	YDR199W	YHR023W	YPR188C
313	YDL074C	YOR365C	YPL055C
314	YBR083W	YKL126W	YMR104C
315	YER131W	YLR435W	YNL207W
316	YFR002W	YGL172W	YGR119C
317	YBR233W-A	YKR083C	YMR075C-A
318	YGR130C	YGR177C	YMR031C
319	YBR011C	YKR043C	YLR371W
320	YDR143C	YGR283C	YMR310C
321	YCL047C	YIL007C	YKR022C
322	YLR287C	YML029W	YNL294C
323	YCR095C	YHL029C	YPR007C
324	YFR032C	YKL058W	YOR194C
325	YJL129C	YMR116C	YOR196C
326	YDR140W	YGL050W	YIL050W
327	YDR409W	YLL029W	YLR303W
328	YBL021C	YGL237C	YOR358W
329	YBR225W	YGL197W	YLR310C
330	YMR276W	YNL268W	YPR002W
331	YNL032W	YNL056W	YNL099C
332	YHR082C	YLR022C	YNL163C
333	YIL127C	YJR105W	YKL004W
334	YBR101C	YBR115C	YGL099W
335	YDL143W	YDR188W	YIL142W
336	YDR058C	YML106W	YMR271C
337	YDR087C	YDR111C	YLR032W
338	YBR254C	YJL044C	YKR068C
339	YBR117C	YLR153C	YPR074C
340	YDL195W	YDR164C	YLR208W
341	YDR354W	YER065C	YJL168C
342	YDR147W	YHR087W	YIL162W
343	YDL044C	YDR400W	YLR139C
344	YBR221C	YDL239C	YJL131C
345	YJL155C	YLR345W	YOR219C
346	YER149C	YER155C	YLL021W
347	YGL073W	YJL194W	YLR419W
348	YGL253W	YNL206C	YOL097C
349	YCL004W	YOL028C	YPR054W
350	YBL063W	YER013W	YMR016C
351	YNR043W	YOR057W	YPL191C
352	YFR017C	YML078W	YPR184W
353	YML014W	YNR046W	YOL124C
354	YHR085W	YHR197W	YNL182C
355	YDR267C	YHR122W	YIL128W
[truncated: 5 more columns]
