# Supplementary material for: Biological interaction networks are conserved at the module level
Source: BMC Syst Biol. 2011 Aug 23;5:134. doi: 10.1186/1752-0509-5-134 (PMC3212960; doi:10.1186/1752-0509-5-134)
Supplement: Additional file 7 — Supplementary Table S6. Within-module edge conservation and extended conservation details for real and random modules. [file 1752-0509-5-134-S7.XLS]

## Sheet: conservation summary
			Real - original					Real - no sequence					Rand1 - Edge Swapping and Module Identification (1000 randomizations)													Rand2 - Gene label permutation in the query species (1000 randomizations)
#type	query	reference	%within.direct.conserved	%within.extended.conserved	%between.direct.conserved	%between.extended.conserved		%within.direct.conserved	%within.extended.conserved	%between.direct.conserved	%between.extended.conserved		%within.direct.mean	%within.direct.std	%within.extended.mean	%within.extendedn.std	%between.direct.mean	%between.direct.std	%between.extended.mean	%between.extended.std	%all.direct.mean	%all.direct.std	%all.extended.mean	%all.extended.std		%within.direct.mean	%within.direct.std	%within.extended.mean	%within.extendedn.std	%between.direct.mean	%between.direct.std	%between.extended.mean	%between.extended.std	%all.direct.mean	%all.direct.std	%all.extended.mean	%all.extended.std
integrated	cerev	pombe	46.54	49.66	16.17	16.91		38.54	40.99	15.61	17.55		4.66	0.48	5.22	0.49	9.26	0.32	9.77	0.33	9.13	0.04	9.63	0.04		3.02	0.36	3.3	0.37	3.04	0.2	3.32	0.2	3.14	0.19	3.42	0.19
integrated	cerev	elegans	49.65	53.78	6.69	6.95		18.41	18.76	5.51	5.63		2.4	0.57	2.62	0.59	5.16	0.24	5.42	0.24	4.62	0.05	4.85	0.05		1.55	0.37	1.59	0.37	1.53	0.19	1.57	0.19	1.49	0.17	1.53	0.17
integrated	cerev	fly	16.75	17.97	1.49	1.64		2.77	2.97	1.06	1.21		0.66	0.34	0.76	0.35	0.89	0.07	0.99	0.08	0.84	0.03	0.93	0.03		0.49	0.2	0.55	0.21	0.49	0.08	0.54	0.09	0.51	0.08	0.56	0.09
integrated	pombe	elegans	39.58	42.64	5.27	5.51		10.06	10.22	3.54	3.65		2.18	0.49	2.29	0.51	4.96	0.21	5.3	0.22	4.19	0.05	4.48	0.05		1.32	0.33	1.41	0.34	1.33	0.15	1.42	0.16	1.32	0.15	1.41	0.15
integrated	pombe	cerev	29.94	31.97	20.16	20.79		34.25	35.03	15.88	16.31		7.38	0.57	7.71	0.59	13.31	0.3	13.84	0.3	11.99	0.06	12.47	0.06		3.86	0.47	4.27	0.48	3.84	0.23	4.25	0.23	3.84	0.22	4.26	0.22
integrated	pombe	fly	10.87	12.41	1.43	1.55		1.61	1.76	1.04	1.15		0.58	0.25	0.65	0.26	1.01	0.06	1.17	0.06	1.04	0.03	1.19	0.03		0.55	0.19	0.65	0.2	0.56	0.09	0.66	0.1	0.56	0.09	0.66	0.09
integrated	elegans	pombe	71.63	83.1	16.84	17.8		28.03	30.36	13.27	14.88		3.41	1.66	3.68	1.79	6.7	0.92	6.97	0.92	8.97	0.26	9.3	0.26		3.6	0.85	3.65	0.86	3.61	0.65	3.66	0.66	3.63	0.53	3.68	0.53
integrated	elegans	cerev	69.64	82.86	25.78	26.54		40.85	41.47	20.61	20.95		6.59	2.77	6.82	2.8	11.9	1.24	12.11	1.23	14.75	0.26	15.02	0.27		5.31	1.16	5.36	1.16	5.32	0.87	5.37	0.87	5.28	0.71	5.33	0.71
integrated	elegans	fly	48.1	52.1	2.77	2.99		2.29	2.41	0.97	1.12		0.56	0.37	0.63	0.41	0.61	0.14	0.67	0.14	0.77	0.05	0.85	0.06		0.43	0.16	0.48	0.16	0.43	0.12	0.48	0.12	0.42	0.09	0.48	0.09
integrated	fly	pombe	65.95	70.25	9.58	10.61		11.58	13.89	8.38	9.33		3.87	1.36	4.48	1.41	5.77	0.53	6.71	0.56	5.62	0.2	6.45	0.21		3.84	0.79	3.95	0.79	3.82	0.77	3.93	0.77	3.82	0.59	3.93	0.59
integrated	fly	elegans	60.56	66.69	3.77	4.63		3.4	3.4	1.9	2.03		0.72	0.29	0.82	0.31	1.21	0.1	1.35	0.11	1.32	0.06	1.49	0.06		0.62	0.16	0.68	0.16	0.62	0.15	0.68	0.16	0.61	0.11	0.67	0.11
integrated	fly	cerev	67.84	72.36	13.35	14.17		25.74	25.99	13.12	13.27		6.38	1.92	6.66	1.98	7.47	0.64	7.89	0.65	7.48	0.26	7.89	0.26		5.08	0.98	5.18	0.98	5.12	0.98	5.23	0.98	5.2	0.76	5.31	0.76
expr	cerev	pombe	36.28	40.26	18.27	19		42.27	44.27	17.59	19.56		6.71	0.78	7.21	0.75	10.2	0.38	10.71	0.39	10.32	0.05	10.82	0.05		2.89	0.46	3.17	0.47	2.92	0.23	3.2	0.23	3.03	0.22	3.31	0.23
expr	cerev	elegans	9.85	16.59	6.37	6.54		19.88	20.22	6.05	6.18		2.96	0.88	3.15	0.91	4.44	0.26	4.73	0.26	4.1	0.05	4.35	0.05		1.21	0.43	1.25	0.43	1.17	0.2	1.21	0.2	1.14	0.19	1.18	0.19
expr	cerev	fly	1.57	5.39	0.89	1.03		1.57	1.84	0.82	0.97		0.34	0.28	0.46	0.32	0.47	0.07	0.65	0.07	0.47	0.02	0.64	0.02		0.34	0.22	0.4	0.23	0.34	0.09	0.39	0.09	0.37	0.09	0.42	0.09
expr	pombe	elegans	4.2	7.32	4.89	5.08		10.12	10.29	3.52	3.64		3.1	0.7	3.23	0.73	3.47	0.19	3.7	0.19	3.02	0.06	3.24	0.06		1.06	0.36	1.15	0.36	1.06	0.15	1.15	0.15	1.05	0.15	1.14	0.15
expr	pombe	cerev	20.3	21.74	18.76	19.41		32.67	33.72	14.65	15.16		8.06	0.7	8.46	0.71	12.27	0.3	12.76	0.31	11.09	0.05	11.55	0.05		3.05	0.51	3.46	0.53	3.04	0.22	3.45	0.23	3.05	0.22	3.47	0.22
expr	pombe	fly	1.24	2.57	0.99	1.14		1.26	1.44	0.89	1.02		0.28	0.18	0.35	0.2	0.65	0.05	0.82	0.06	0.69	0.02	0.86	0.02		0.42	0.21	0.52	0.22	0.43	0.09	0.53	0.1	0.43	0.09	0.53	0.09
expr	elegans	pombe	40.95	48.1	14.51	15.14		28.47	30.78	13.28	14.91		6.59	6.15	7.14	6.29	6.74	0.99	7.18	1	9.03	0.26	9.51	0.27		3.36	2.21	3.39	2.23	3.34	0.69	3.39	0.69	3.35	0.67	3.4	0.67
expr	elegans	cerev	59.3	65.03	21.71	22.16		38.97	39.92	18.42	18.88		9.54	7.6	9.73	7.7	10.33	1.28	10.63	1.27	13.32	0.25	13.7	0.25		4.14	2.61	4.2	2.64	4.12	0.84	4.17	0.84	4.06	0.81	4.11	0.81
expr	elegans	fly	2	4.97	0.91	1.08		2.02	2.13	0.82	0.99		0.18	0.55	0.25	0.62	0.39	0.13	0.53	0.14	0.58	0.04	0.72	0.05		0.3	0.37	0.35	0.39	0.31	0.11	0.36	0.11	0.3	0.1	0.35	0.1
expr	fly	pombe	11.23	17.84	8.55	9.47		5.29	11.06	7.9	9.15		4.75	3.79	5.98	4.5	5.45	0.55	6.59	0.61	5.34	0.2	6.41	0.22		3.71	2.14	3.84	2.16	3.7	0.94	3.81	0.94	3.7	0.91	3.81	0.91
expr	fly	elegans	3.76	7.77	1.93	2.05		2.34	2.47	1.8	1.94		0.54	0.66	0.62	0.72	0.93	0.11	1.12	0.11	1.02	0.05	1.23	0.06		0.53	0.4	0.58	0.42	0.54	0.18	0.6	0.19	0.52	0.17	0.58	0.17
expr	fly	cerev	17.63	24.24	9.57	10.44		16.32	16.84	9.84	10.22		3.51	4.17	4.11	4.4	5.46	0.67	6.09	0.68	5.47	0.26	6.16	0.27		4.08	2.47	4.18	2.47	4.16	1.14	4.27	1.15	4.25	1.13	4.36	1.13
ppi	cerev	pombe	5.82	25.9	1.46	3.33		4.08	33.48	1.38	5.9		0.05	0.09	1.42	0.43	0.06	0.02	1.27	0.09	0.06	0.01	1.2	0.05		0.02	0.05	0.3	0.19	0.02	0.01	0.31	0.06	0.02	0.01	0.31	0.05
ppi	cerev	elegans	3.02	30.56	0.28	1.79		1.8	15.29	0.29	1.83		0.02	0.09	1.19	0.87	0.07	0.02	1.23	0.1	0.06	0.01	1.02	0.07		0.02	0.08	0.06	0.14	0.02	0.02	0.07	0.04	0.02	0.02	0.07	0.04
ppi	cerev	fly	4.72	16.72	0.95	1.37		4	4.65	0.78	1.14		0.07	0.18	0.43	0.47	0.12	0.04	0.51	0.08	0.12	0.03	0.44	0.05		0.06	0.15	0.11	0.21	0.06	0.04	0.12	0.05	0.06	0.03	0.12	0.05
ppi	pombe	elegans	3.09	50.52	3.36	3.73		4.27	4.8	2.12	2.47		0.04	0.26	0.58	1.17	0.16	0.33	3.9	1.66	0.16	0.16	1.38	0.41		0.02	0.2	0.1	0.44	0.04	0.12	0.12	0.22	0.03	0.1	0.12	0.19
ppi	pombe	cerev	71.02	76.33	56.94	57.45		66.8	67.86	48.12	48.91		2.31	1.33	2.62	1.48	3.7	1.1	4.96	1.16	3.12	0.42	3.63	0.44		0.75	0.79	1.17	0.99	0.75	0.36	1.16	0.44	0.73	0.29	1.14	0.37
ppi	pombe	fly	15.63	35.42	6.76	6.76		9.04	11.02	7.51	8.92		0.3	0.78	0.63	1.09	0.51	0.63	2.48	1.71	0.49	0.31	1.21	0.48		0.06	0.35	0.15	0.56	0.06	0.15	0.16	0.26	0.06	0.13	0.16	0.22
ppi	elegans	pombe	3.57	25.71	3.01	3.7		5.04	10.79	4.05	6.31		0.05	0.28	0.56	0.91	0.11	0.23	0.94	0.68	0.1	0.16	0.92	0.41		0.01	0.4	0.11	1.35	0.02	0.26	0.05	0.43	0.02	0.24	0.06	0.44
ppi	elegans	cerev	50.49	60.19	10.06	10.69		34.26	34.26	14.47	14.47		1.77	1.82	2.2	2.06	3.43	1.61	4.81	1.79	3	0.74	4.07	0.89		1.01	4.29	1.14	4.85	1.01	2.04	1.04	2.06	1.07	1.85	1.11	1.88
ppi	elegans	fly	14.33	18.34	3.69	4.02		6.17	6.81	3.62	3.97		0.17	0.26	0.31	0.34	0.28	0.22	0.5	0.28	0.25	0.12	0.47	0.17		0.04	0.43	0.08	0.65	0.06	0.23	0.11	0.31	0.05	0.19	0.1	0.26
ppi	fly	pombe	8.09	19.15	2.93	4.88		6.79	13.21	3.64	5.23		0.05	0.2	0.98	0.85	0.12	0.16	0.9	0.37	0.1	0.09	0.98	0.28		0.02	0.2	0.14	0.49	0.03	0.08	0.14	0.18	0.03	0.07	0.14	0.16
ppi	fly	elegans	5.64	14.55	1.86	2.79		3.33	3.59	2.15	2.28		0.03	0.07	0.17	0.18	0.13	0.08	0.53	0.18	0.11	0.05	0.47	0.1		0.02	0.1	0.08	0.19	0.02	0.03	0.08	0.07	0.02	0.03	0.08	0.06
ppi	fly	cerev	40.74	42.86	16.07	16.47		24.64	25.12	17.75	18.03		1.47	1.13	1.9	1.35	2.54	0.92	2.87	0.93	2.31	0.49	2.63	0.51		0.95	1.41	1.08	1.53	0.97	0.53	1.09	0.57	0.97	0.48	1.09	0.52
gi_pos	cerev	pombe	8.28	33.93	1.77	5.17		6.87	17.54	1.44	4.82		0.15	0.19	1.68	0.61	0.29	0.09	2.34	0.29	0.3	0.05	2.11	0.15		0.04	0.14	0.31	0.37	0.03	0.04	0.32	0.11	0.03	0.03	0.32	0.1
gi_pos	cerev	elegans	0	49.33	0	2.12		0	2.74	0	0.38		0	0	1.48	1.23	0	0	2.44	0.39	0	0	1.78	0.2		0	0	0.06	0.27	0	0	0.04	0.07	0	0	0.04	0.06
gi_pos	cerev	fly	0	23.22	0	0.7		0.51	3.04	0	0.5		0.03	0.16	0.54	0.79	0.04	0.06	0.96	0.22	0.03	0.03	0.68	0.13		0.01	0.14	0.08	0.35	0	0.02	0.06	0.08	0	0.02	0.06	0.07
gi_pos	pombe	elegans	0	57.89	0	0.27		0	0.64	0	0.19		0	0	0.56	1.5	0	0	5	1.43	0	0	2.33	0.55		0	0	0.08	0.41	0	0	0.09	0.16	0	0	0.09	0.14
gi_pos	pombe	cerev	21.2	36.96	8.26	9.1		19.02	22.7	9.07	9.33		1.19	1.27	1.73	1.5	1.5	0.45	3.01	0.65	1.43	0.27	2.3	0.34		0.15	0.36	0.58	0.71	0.14	0.13	0.57	0.28	0.14	0.11	0.58	0.25
gi_pos	pombe	fly	0	25	0.31	0.77		0.72	3.62	0.23	1.13		0	0	0.44	1.38	0.1	0.17	1.73	0.82	0.1	0.12	1	0.35		0	0.1	0.09	0.53	0	0.03	0.1	0.17	0	0.03	0.1	0.15
gi_pos	elegans	pombe	0	0	0	0		0	0	0	0		0	0	0	0	0	0	0	0	0	0	0	0		0	0	0	0	0	0	0	0	0	0	0	0
gi_pos	elegans	cerev	0	0	0	0		0	0	0	0		0	0	0	0	0	0	0	0	0	0	0	0		0	0	0	0	0	0	0	0	0	0	0	0
gi_pos	elegans	fly	0	0	0	0		0	0	0	0		0	0	0	0	0	0	0	0	0	0	0	0		0	0	0	0	0	0	0	0	0	0	0	0
gi_pos	fly	pombe	0	40	4.26	8.51		0	11.54	5.88	5.88		0.29	2.01	1.66	4.8	1.98	3.59	8.96	8.35	1.64	2.03	7.35	4.39		0.03	0.74	0.18	1.87	0.04	0.4	0.16	0.91	0.03	0.34	0.16	0.8
gi_pos	fly	elegans	0	20.34	0	4.3		0	0.62	0	0		0	0	0.43	0.74	0	0	3.86	1.39	0	0	2.97	0.7		0	0	0.03	0.41	0	0	0.05	0.23	0	0	0.05	0.18
gi_pos	fly	cerev	0	0	3.92	5.88		3.85	7.69	2.7	2.7		1.61	5.06	2.07	6.06	2.04	3.73	4.53	5.64	1.87	2.05	4.52	3.34		0.14	2	0.3	2.8	0.12	0.77	0.22	1.01	0.12	0.66	0.23	0.88
gi_neg	cerev	pombe	7.53	43.08	2.6	4.74		5.81	18.31	2.81	4.65		1.37	1.96	2.89	2.78	0.96	0.13	2.38	0.23	1.09	0.05	2.52	0.08		0.08	0.19	0.38	0.42	0.09	0.04	0.38	0.09	0.08	0.04	0.38	0.08
gi_neg	cerev	elegans	0	63.37	0	1.16		0	5	0	0.36		0	0	1.26	3.4	0	0.01	1.02	0.15	0	0	0.81	0.08		0	0.04	0.05	0.26	0	0.01	0.05	0.04	0	0.01	0.05	0.04
gi_neg	cerev	fly	0	23.19	0.06	0.66		0	1.22	0.06	0.32		0	0	0.23	1.3	0.01	0.01	0.37	0.09	0.01	0.01	0.34	0.06		0	0.06	0.06	0.3	0	0.01	0.06	0.05	0	0.01	0.06	0.05
gi_neg	pombe	elegans	0	77.19	0	0.34		0	0	0	0.19		0	0	1.2	6.36	0	0	2.01	0.49	0	0	1.14	0.21		0	0	0.09	0.51	0	0	0.1	0.12	0	0	0.1	0.11
gi_neg	pombe	cerev	32.9	56.77	14.67	15.26		26.92	36.92	15.09	15.81		9.95	10.16	10.98	10.68	7.17	0.71	8.05	0.76	7.56	0.29	8.26	0.31		0.45	0.69	0.87	0.98	0.44	0.18	0.87	0.27	0.44	0.17	0.87	0.26
gi_neg	pombe	fly	0	47.69	0.17	0.39		2.22	13.33	0.13	0.38		0	0	0.2	2	0	0.02	0.49	0.23	0.01	0.02	0.39	0.12		0	0.1	0.09	0.51	0	0.01	0.1	0.12	0	0.01	0.1	0.1
gi_neg	elegans	pombe	0	100	0	0		0	0	0	0		0	0	0	0	0	0	1.26	4.63	0.1	0.68	2.35	3.32		0	0	0	0	0.13	1.56	0.15	1.58	0.15	1.63	0.17	1.64
gi_neg	elegans	cerev	0	0	0	0		0	0	0	0		0	0	0	0	1.93	4.46	1.96	4.48	0.67	0.97	0.76	1.1		0.19	3.96	0.19	3.96	0.5	3.52	0.57	3.67	0.55	3.57	0.62	3.68
gi_neg	elegans	fly	4.35	13.04	0.98	1.1		0	0	0.83	0.96		0	0	0	0	0.71	0.54	1	0.69	0.86	0.18	1.41	0.23		0	0	0.1	3.18	0	0.06	0.06	0.54	0	0.06	0.05	0.46
gi_neg	fly	pombe	0	50	7.32	12.2		12.5	25	2.86	11.43		0	0	0	0	0.7	1.97	3.45	4.44	0.73	1.54	4.34	3.34		0	0	0.11	2.03	0.08	0.66	0.19	0.96	0.06	0.52	0.19	0.85
gi_neg	fly	elegans	0	31.25	3.09	4.94		0	1.79	3.1	3.1		0	0	0	0	4.32	1.24	5.95	1.64	2.99	0.68	4.6	0.93		0	0	0.04	0.68	0.01	0.09	0.07	0.29	0.01	0.07	0.06	0.24
gi_neg	fly	cerev	0	50	11.11	13.89		33.33	33.33	6.06	9.09		0	0	0	0	1.13	2.34	2.23	3.03	0.99	1.66	2.17	2.27		0.6	5.8	0.77	6.82	0.46	1.61	0.57	1.74	0.47	1.48	0.59	1.64
seqs	cerev	pombe	90.15	97.33	90.18	97.51		96.23	96.65	91.03	91.14		1.23	0.76	1.96	0.86	25.61	1.61	30.71	1.92	17.55	0.64	21.26	0.65		0.08	0.07	0.37	0.16	0.07	0.11	0.36	0.26	0.07	0.06	0.36	0.13
seqs	cerev	elegans	36.23	90.38	31.29	88.57		60.75	64.49	35.03	35.36		0.44	0.43	2.33	1.1	7.44	0.67	35.28	1.83	5.21	0.36	26.23	0.64		0.1	0.13	0.14	0.15	0.09	0.2	0.13	0.25	0.1	0.1	0.14	0.13
seqs	cerev	fly	41.42	80.05	27.49	79.24		53.33	53.33	38.85	39.19		0.38	0.61	1.55	1.43	6.12	1.11	21.34	2.06	4.11	0.62	14.29	1.01		0.04	0.08	0.09	0.13	0.02	0.11	0.08	0.2	0.03	0.06	0.09	0.1
seqs	pombe	elegans	31.02	86.89	15.14	46.33		57.84	60.29	28.71	29.07		0.05	0.11	0.25	0.27	7.76	0.63	39.92	1.83	4.33	0.26	22.51	0.4		0.07	0.09	0.16	0.14	0.07	0.25	0.17	0.39	0.07	0.07	0.16	0.12
seqs	pombe	cerev	79.73	89.66	51.4	66.16		87.88	88.31	76.03	76.38		0.09	0.15	0.34	0.3	28.88	1.59	35.39	1.74	14.53	0.39	18.21	0.43		0.07	0.06	0.49	0.2	0.07	0.16	0.49	0.44	0.06	0.05	0.49	0.17
seqs	pombe	fly	30.73	78.02	17.33	52.35		62.31	63.08	25.26	25.49		0.04	0.15	0.22	0.36	4.6	0.67	23.81	2.24	2.4	0.28	12.1	0.69		0.02	0.05	0.12	0.14	0.03	0.15	0.11	0.33	0.02	0.04	0.12	0.12
seqs	elegans	pombe	96.18	98.34	91.91	93.62		100	100	95.78	95.78		0.63	1.66	0.97	2	12.43	7.32	15.63	8.42	8.33	2.25	10.48	2.51		0.26	0.33	0.31	0.36	0.24	1	0.33	1.15	0.26	0.31	0.32	0.34
seqs	elegans	cerev	89.36	94.65	96	98.55		100	100	89.44	89.63		0.66	1.56	0.84	1.85	11.7	6.64	13.83	7.48	7.63	1.71	9.35	1.91		0.28	0.38	0.33	0.41	0.31	1.2	0.35	1.27	0.28	0.35	0.33	0.37
seqs	elegans	fly	79.96	87.42	85.25	90.71		91.67	91.67	77.5	77.67		0.05	0.35	0.26	0.76	3.5	3.37	6.08	3.48	1.91	0.77	3.85	1.02		0.02	0.05	0.08	0.09	0.03	0.17	0.09	0.32	0.02	0.05	0.08	0.08
seqs	fly	pombe	99.47	99.47	75	87.5		89.47	89.47	99.48	99.48		0.26	0.89	0.4	1.1	9.67	6.21	9.8	6.16	5.66	1.72	5.86	1.68		0.09	0.17	0.21	0.26	0.04	0.74	0.14	1.24	0.09	0.16	0.2	0.25
seqs	fly	elegans	72.39	90.7	43.82	73.03		84.38	84.38	70.89	71.06		0.03	0.15	0.39	0.52	2.63	1.22	8.27	2.28	1.57	0.4	4.69	0.63		0.02	0.04	0.08	0.08	0.01	0.13	0.08	0.54	0.02	0.03	0.08	0.08
seqs	fly	cerev	96.12	96.77	20	80		90	90	94.16	94.16		0.15	0.66	0.65	1.51	9.16	4.75	9.63	4.69	5.74	1.73	6.26	1.72		0.09	0.19	0.2	0.29	0.08	1.12	0.18	1.68	0.09	0.18	0.2	0.28
GO	cerev	pombe	45.87	61.69	26.41	29.12		42.64	62.11	26.16	32.39		2.27	2.12	3.78	2.96	2.16	0.13	3.55	0.22	2.23	0.08	3.72	0.1		0.46	0.23	0.75	0.3	0.46	0.08	0.75	0.1	0.46	0.07	0.75	0.09
GO	cerev	elegans	21.27	45.61	14.74	16.16		30.32	36.89	14.23	17.46		3.33	5.57	3.78	5.86	3.29	0.35	3.61	0.36	3.46	0.19	3.8	0.2		1.51	0.72	1.55	0.73	1.54	0.3	1.58	0.31	1.57	0.29	1.61	0.29
GO	cerev	fly	16.58	31.1	11.1	11.7		19.82	20.4	10.77	11.19		1.29	3.29	1.75	3.58	0.87	0.13	1.12	0.15	0.97	0.1	1.23	0.11		0.3	0.33	0.36	0.36	0.3	0.1	0.36	0.1	0.3	0.09	0.35	0.09
GO	pombe	elegans	21.49	52.75	15.15	16.15		21.95	29.17	15.68	17.97		8.54	6.88	8.92	7.14	6.61	0.42	6.97	0.44	5.94	0.2	6.3	0.21		1.7	0.79	1.79	0.81	1.68	0.29	1.77	0.29	1.65	0.27	1.74	0.27
GO	pombe	cerev	39.7	57.81	31.47	34.58		43.38	50.24	29.87	31.97		4.11	2.58	5.22	2.88	4.28	0.15	5.54	0.18	4.05	0.11	5.19	0.12		0.55	0.24	0.98	0.34	0.54	0.08	0.96	0.13	0.54	0.07	0.97	0.11
GO	pombe	fly	12.76	27.59	10.03	10.77		9.34	10.09	10.82	11.14		0.76	1.67	0.91	1.81	1.13	0.13	1.39	0.13	1.16	0.09	1.46	0.1		0.25	0.26	0.34	0.29	0.25	0.08	0.35	0.1	0.26	0.07	0.36	0.08
GO	elegans	pombe	15.74	52.87	4.35	6.13		12.04	49.44	4.54	10.81		1.74	6.8	1.74	6.8	1.3	0.13	2.29	0.23	1.37	0.07	2.49	0.09		0.52	0.81	0.57	0.85	0.5	0.18	0.55	0.18	0.49	0.17	0.54	0.17
GO	elegans	cerev	11.7	47.34	4.66	6.01		11.76	62	5.04	8.66		0.84	5.54	1.18	6.42	1.35	0.14	2.08	0.2	1.44	0.06	2.33	0.08		0.53	0.84	0.59	0.89	0.54	0.19	0.6	0.2	0.54	0.18	0.59	0.19
GO	elegans	fly	20.1	46.95	2.43	2.67		14.89	15.31	2.47	2.58		0.37	2.18	0.37	2.18	0.34	0.04	0.47	0.04	0.44	0.02	0.61	0.03		0.14	0.22	0.19	0.24	0.14	0.05	0.19	0.06	0.14	0.04	0.2	0.05
GO	fly	pombe	49.32	80.54	19.98	22.54		62.79	74.42	24.91	32.25		0	0	1	7.04	1.39	0.31	2.67	0.46	1.24	0.16	2.45	0.23		0.63	0.72	0.75	0.79	0.6	0.24	0.71	0.26	0.61	0.23	0.72	0.25
GO	fly	elegans	24.07	73.39	18	19.85		24.49	28.57	17.62	18.58		2.33	9.1	2.53	9.27	2.66	0.29	2.92	0.3	2.83	0.16	3.13	0.18		0.99	0.52	1.05	0.53	0.97	0.24	1.03	0.24	0.97	0.22	1.03	0.23
GO	fly	cerev	40.87	80.43	23.42	25.02		68	76	27.76	35.32		0	0	0.5	5	2.24	0.41	2.78	0.41	2.34	0.23	2.94	0.23		0.67	0.8	0.79	0.88	0.63	0.27	0.74	0.28	0.64	0.25	0.75	0.26

## Sheet: Note
Real-original: Conservation of edges in the real data. The integrated network for each species was generated by combining edges from the coexpression, PPI, GI_pos and sequence networks.
Real-no sequence: Similar to the above but the sequence networks were not included in the integrated network for each species.
Rand1: Each network in the query species was randomized by edge swapping to preserve the degree distribution of the real network. Then MCL was run on the integrated randomized network to identify random modules. The results reported were average over 1000 permutations and the standard deviation.
Rand2: Given real networks and modules in the query species, the gene labels were permuted to generate randomized networks and randomized modules so that the randomized modules have the same size distribution as the real modules. The results reported were average over 1000 permutations and the standard deviation.
