# Supplementary material for: Biological interaction networks are conserved at the module level
Source: BMC Syst Biol. 2011 Aug 23;5:134. doi: 10.1186/1752-0509-5-134 (PMC3212960; doi:10.1186/1752-0509-5-134)
Supplement: Additional file 8 — Supplementary Table S7. Within-module edge conservation and extended conservation details for modules defined based on SPICi. [file 1752-0509-5-134-S8.XLS]

## Sheet: SPICi-based modules
#type	query	reference	%within.direct.conserved	%within.extended.conserved	%between.direct.conserved	%between.extended.conserved			Diff: WMI-BMI
expr	cerev	pombe	22.5	34.03	13.09	16.45			9.41
expr	cerev	elegans	7.69	10.49	5.13	6.46			2.56
expr	cerev	fly	0.94	1.25	0.7	1.13			0.24
expr	pombe	elegans	6.39	8.25	2.98	4.12			3.41
expr	pombe	cerev	26.18	30.71	8.67	11.03			17.51
expr	pombe	fly	1.16	1.42	0.58	0.84			0.58
expr	elegans	pombe	18.86	27.46	9.8	12.26			9.06
expr	elegans	cerev	26.66	32.39	17.7	20.26			8.96
expr	elegans	fly	1.21	1.5	0.85	1.2			0.36
expr	fly	pombe	7.62	11.9	10.12	13.75			-2.5
expr	fly	elegans	1.87	2.62	1.92	2.28			-0.05
expr	fly	cerev	9.03	11.63	12.88	15.34			-3.85
ppi	cerev	pombe	3.5	36.16	1.33	8.69			2.17
ppi	cerev	elegans	0.57	18.8	0.45	5.09			0.12
ppi	cerev	fly	1.86	4.59	1.01	2.23			0.85
ppi	pombe	elegans	5.05	19.19	3.08	7.29			1.97
ppi	pombe	cerev	68	73.71	56.46	58.25			11.54
ppi	pombe	fly	9.38	13.54	8.41	13.31			0.97
ppi	elegans	pombe	5.41	10.81	3.42	8.9			1.99
ppi	elegans	cerev	41.54	44.62	17.99	22.43			23.55
ppi	elegans	fly	10.36	12.61	5.41	6.76			4.95
ppi	fly	pombe	6.5	15.5	2.99	8.81			3.51
ppi	fly	elegans	5.52	7.95	1.96	3.6			3.56
ppi	fly	cerev	40.91	48.05	16.2	20.27			24.71
gi_pos	cerev	pombe	4.2	30.75	2	7.95			2.2
gi_pos	cerev	elegans	0	18.66	0	3.98			0
gi_pos	cerev	fly	0	8.67	0.08	2.27			-0.08
gi_pos	pombe	elegans	0	23.17	0	3.3			0
gi_pos	pombe	cerev	17.82	33.91	9.24	12.28			8.58
gi_pos	pombe	fly	0	4.94	0.28	3.38			-0.28
gi_pos	elegans	pombe	0	0	0	0			0
gi_pos	elegans	cerev	0	0	0	0			0
gi_pos	elegans	fly	0	0	0	0			0
gi_pos	fly	pombe	0	60	3.64	9.09			-3.64
gi_pos	fly	elegans	0	12.96	0	3.79			0
gi_pos	fly	cerev	0	25	3.39	13.56			-3.39
gi_neg	cerev	pombe	2.73	24.51	2.87	6.09			-0.14
gi_neg	cerev	elegans	0	18.85	0	1.91			0
gi_neg	cerev	fly	0	5.83	0.06	1.14			-0.06
gi_neg	pombe	elegans	0	32.84	0	2.32			0
gi_neg	pombe	cerev	26.09	39.86	14.84	16.97			11.25
gi_neg	pombe	fly	0	10.71	0.15	2.09			-0.15
gi_neg	elegans	pombe	0	50	0	0			0
gi_neg	elegans	cerev	0	50	0	9.52			0
gi_neg	elegans	fly	5.26	31.58	0.96	3.96			4.3
gi_neg	fly	pombe	0	25	6.25	16.67			-6.25
gi_neg	fly	elegans	9.68	22.58	1.94	3.89			7.74
gi_neg	fly	cerev	0	0	11.9	16.67			-11.9
seqs	cerev	pombe	90.73	95.07	89.72	91.64			1.01
seqs	cerev	elegans	27.5	77.32	40.49	75.01			-12.99
seqs	cerev	fly	31.59	69.45	42	67.99			-10.41
seqs	pombe	elegans	28.75	79.58	30.18	68.97			-1.43
seqs	pombe	cerev	77.49	86.82	76.61	81.46			0.88
seqs	pombe	fly	29.94	62.57	27.99	55.98			1.95
seqs	elegans	pombe	96.63	97.17	94.45	95.94			2.18
seqs	elegans	cerev	87.39	88.88	94.25	96.28			-6.86
seqs	elegans	fly	78.86	84.75	82.65	87.22			-3.79
seqs	fly	pombe	99.77	99.77	97.55	97.55			2.22
seqs	fly	elegans	72.24	84.78	67.37	78.63			4.87
seqs	fly	cerev	97.39	97.6	89.14	90.86			8.25
GO	cerev	pombe	39.54	62.73	23.15	29.44			16.39
GO	cerev	elegans	22.37	35.9	12.47	16.72			9.9
GO	cerev	fly	13.43	17.43	10.72	12.23			2.71
GO	pombe	elegans	19.71	33.07	15.12	20.16			4.59
GO	pombe	cerev	35.69	62.16	30.77	35.93			4.92
GO	pombe	fly	8.69	11.33	11.19	13.19			-2.5
GO	elegans	pombe	10.66	41.48	4.31	16.37			6.35
GO	elegans	cerev	9.27	45.85	4.9	19.07			4.37
GO	elegans	fly	10.07	16.82	2.3	3.2			7.77
GO	fly	pombe	38.64	52.27	22.97	41.6			15.67
GO	fly	elegans	26.29	61.14	18.29	21.55			8
GO	fly	cerev	37.79	56.4	24.86	40.84			12.93
integrated	cerev	pombe	23.13	34.36	12	15.01			11.13
integrated	cerev	elegans	11.17	13.77	9.11	10.26			2.06
integrated	cerev	fly	2.01	2.19	2.96	3.18			-0.95
integrated	pombe	elegans	9.28	11.07	11.78	12.97			-2.5
integrated	pombe	cerev	28.13	32.45	13.09	15.29			15.04
integrated	pombe	fly	2.12	2.29	3.87	4.15			-1.75
integrated	elegans	pombe	29.6	37.56	24.99	27.32			4.61
integrated	elegans	cerev	37.45	43.08	33.62	36.56			3.83
integrated	elegans	fly	9.94	10.51	8.9	9.37			1.04
integrated	fly	pombe	17.82	21.78	19.66	22.73			-1.84
integrated	fly	elegans	14.31	15.75	12.6	13.79			1.71
integrated	fly	cerev	23.48	25.94	26.21	28.3			-2.73
