# Supplementary material for: Biological interaction networks are conserved at the module level
Source: BMC Syst Biol. 2011 Aug 23;5:134. doi: 10.1186/1752-0509-5-134 (PMC3212960; doi:10.1186/1752-0509-5-134)
Supplement: Additional file 9 — Supplementary Table S8. Within-module edge conservation and extended conservation details for modules defined based on GO biological process. [file 1752-0509-5-134-S9.XLS]

## Sheet: GO-based modules
#type	query	reference	%within.direct.conserved	%within.extended.conserved	%between.direct.conserved	%between.extended.conserved		Diff WMI-BMI
expr	cerev	pombe	48.12	48.32	19.71	19.79		28.41
expr	cerev	elegans	22.37	70.64	6.9	48.8		15.47
expr	cerev	fly	2.43	6.28	0.9	2.74		1.53
expr	pombe	elegans	2.33	54.65	5.01	42.54		-2.68
expr	pombe	cerev	12.92	21.91	19.86	20.62		-6.94
expr	pombe	fly	1.1	2.2	0.98	2.33		0.12
expr	elegans	pombe	20.16	20.35	9.17	9.29		10.99
expr	elegans	cerev	33.42	34.16	9.59	10.12		23.83
expr	elegans	fly	1.55	3.59	0.54	1.37		1.01
expr	fly	pombe	12.5	13.97	8.69	8.98		3.81
expr	fly	elegans	3.8	65.4	1.95	40.21		1.85
expr	fly	cerev	30.77	32.05	10.66	11.89		20.11
ppi	cerev	pombe	8.81	11.2	1.08	1.71		7.73
ppi	cerev	elegans	2.63	74.38	0.31	51.94		2.32
ppi	cerev	fly	4.67	10.67	0.92	4.07		3.75
ppi	pombe	elegans	7.14	76.53	1.98	59.03		5.16
ppi	pombe	cerev	67.33	72.28	58.63	62.44		8.7
ppi	pombe	fly	20.93	24.42	5.6	8.76		15.33
ppi	elegans	pombe	4.49	5.74	2.46	2.87		2.03
ppi	elegans	cerev	22.19	22.49	16.88	18.18		5.31
ppi	elegans	fly	7.58	10.26	4.77	5.86		2.81
ppi	fly	pombe	18.6	23.26	2.01	3.3		16.59
ppi	fly	elegans	11.93	66.06	1.95	34.93		9.98
ppi	fly	cerev	72.97	75.68	17.04	18.99		55.93
gi_pos	cerev	pombe	8.82	18.1	1.66	2.68		7.16
gi_pos	cerev	elegans	0	38.78	0	40		0
gi_pos	cerev	fly	0	5.81	0.1	1.61		-0.1
gi_pos	pombe	elegans	0	46.3	0	38.58		0
gi_pos	pombe	cerev	32.46	39.47	8.26	12.18		24.2
gi_pos	pombe	fly	0	13.46	0.16	1.58		-0.16
gi_pos	elegans	pombe	0	0	0	0		0
gi_pos	elegans	cerev	0	0	0	0		0
gi_pos	elegans	fly	0	0	0	0		0
gi_pos	fly	pombe	0	0	3.23	6.45		-3.23
gi_pos	fly	elegans	0	56.25	0	53.85		0
gi_pos	fly	cerev	0	0	2.78	5.56		-2.78
gi_neg	cerev	pombe	5.21	10.43	2.68	3.51		2.53
gi_neg	cerev	elegans	0	35.57	0	40		0
gi_neg	cerev	fly	0	2.67	0.03	0.91		-0.03
gi_neg	pombe	elegans	0	51.28	0	41.89		0
gi_neg	pombe	cerev	33.17	47.03	14.42	17.02		18.75
gi_neg	pombe	fly	0	5.13	0.18	1.05		-0.18
gi_neg	elegans	pombe	0	0	0	0		0
gi_neg	elegans	cerev	0	0	0	0		0
gi_neg	elegans	fly	1.07	2.99	0	0		1.07
gi_neg	fly	pombe	0	0	6.25	9.38		-6.25
gi_neg	fly	elegans	3.23	58.06	2.44	58.54		0.79
gi_neg	fly	cerev	0	0	6.45	6.45		-6.45
seqs	cerev	pombe	93.29	93.53	90.85	90.89		2.44
seqs	cerev	elegans	41.31	56.26	35.71	52.39		5.6
seqs	cerev	fly	46.03	48.41	40.04	41.62		5.99
seqs	pombe	elegans	56	65	30.15	49.62		25.85
seqs	pombe	cerev	85.59	87.39	78.59	80.83		7
seqs	pombe	fly	61.54	61.54	28.43	29.8		33.11
seqs	elegans	pombe	95.61	95.75	95.69	95.69		-0.08
seqs	elegans	cerev	92.57	93.34	89.02	89.9		3.55
seqs	elegans	fly	86.32	86.48	76.25	76.99		10.07
seqs	fly	pombe	100	100	98.86	98.86		1.14
seqs	fly	elegans	81.97	93.44	70.9	76.91		11.07
seqs	fly	cerev	91.67	91.67	94.74	94.74		-3.07
GO	cerev	pombe	48.48	49.58	22.02	22.47		26.46
GO	cerev	elegans	17.02	67.77	15.65	56.36		1.37
GO	cerev	fly	14.05	15.42	10.18	10.88		3.87
GO	pombe	elegans	13.06	71.64	16.55	55.42		-3.49
GO	pombe	cerev	43.48	52.35	31.13	37.23		12.35
GO	pombe	fly	13.99	17.48	10.17	11.2		3.82
GO	elegans	pombe	5.18	5.29	3	3.16		2.18
GO	elegans	cerev	5.53	6.75	4.29	6.05		1.24
GO	elegans	fly	2.12	2.67	4.8	4.97		-2.68
GO	fly	pombe	10.92	11.04	28	28.73		-17.08
GO	fly	elegans	37.95	77.85	15.23	42.78		22.72
GO	fly	cerev	13.26	16.42	29.09	32.48		-15.83
integrated	cerev	pombe	40.61	41.91	18.37	18.52		22.24
integrated	cerev	elegans	31.71	76.15	9.68	50.3		22.03
integrated	cerev	fly	8.26	12.38	2.17	3.82		6.09
integrated	pombe	elegans	36.43	71.43	9.3	45.16		27.13
integrated	pombe	cerev	56.73	60	22.14	22.78		34.59
integrated	pombe	fly	20.61	24.12	2.55	3.86		18.06
integrated	elegans	pombe	26.15	26.3	31.19	31.28		-5.04
integrated	elegans	cerev	40.68	41.2	31.27	32.27		9.41
integrated	elegans	fly	6.71	8.65	12.45	13.17		-5.74
integrated	fly	pombe	36.4	37.72	17.79	18.06		18.61
integrated	fly	elegans	26.25	70.27	12.22	44.99		14.03
integrated	fly	cerev	64.42	65.03	23.96	24.93		40.46
