# Supplementary material for: Biological interaction networks are conserved at the module level
Source: BMC Syst Biol. 2011 Aug 23;5:134. doi: 10.1186/1752-0509-5-134 (PMC3212960; doi:10.1186/1752-0509-5-134)
Supplement: Additional file 10 — Supplementary Table S9. Robustness of results to different S. cerevisiae coverage settings. [file 1752-0509-5-134-S10.XLSX]

## Sheet: essential.reduceNets.stats
Network type	coverage out of the S.cerevisiae integrated network	within results w.r.t the equivalent S. pombe network	within ext	between	between ext
integrated	0.2	29.15	30.42	16.86	17.65
integrated	0.3	32.59	33.89	17.73	18.53
integrated	0.4	38.41	39.73	17.98	18.8
integrated	0.5	35.15	37.03	18.02	18.85
integrated	0.6	38.59	40.28	18.02	18.84
integrated	0.7	43.86	46.32	17.42	18.2
integrated	0.8	44.39	47.1	16.89	17.64
integrated	0.9	45.58	48.26	16.14	16.89
integrated	1	46.54	49.66	16.17	16.91
		within	within ext	between	between ext
expr	0.2	22.01	25.74	18.1	18.92
expr	0.3	26.05	29.08	19.06	19.87
expr	0.4	34.48	37.49	19.46	20.27
expr	0.5	26.79	30.43	19.71	20.57
expr	0.6	29.65	33.44	19.8	20.62
expr	0.7	35.71	38.92	19.18	19.97
expr	0.8	35.64	39.28	18.8	19.54
expr	0.9	37.68	40.99	18.11	18.85
expr	1	36.28	40.26	18.27	19
		within	within ext	between	between ext
ppi	0.2	4.74	13.32	1.71	4.02
ppi	0.3	5.58	16.16	1.69	4.31
ppi	0.4	5.89	16.79	1.61	4.08
ppi	0.5	7.01	22.2	1.5	3.77
ppi	0.6	6.07	22.61	1.54	3.8
ppi	0.7	5.76	23.41	1.4	3.56
ppi	0.8	5.53	24.02	1.43	3.46
ppi	0.9	5.59	24.57	1.54	3.53
ppi	1	5.82	25.9	1.46	3.33
		within	within ext	between	between ext
gi_pos	0.2	5.62	17.98	2.1	6.39
gi_pos	0.3	6.19	21.24	2.22	6.51
gi_pos	0.4	6.49	22.43	2.17	6.4
gi_pos	0.5	7.09	25.98	1.97	5.8
gi_pos	0.6	8.39	27.25	1.85	5.85
gi_pos	0.7	5.87	29.98	2	5.56
gi_pos	0.8	6.9	30.97	2.04	5.8
gi_pos	0.9	8.13	31.72	1.88	5.41
gi_pos	1	8.28	33.93	1.77	5.17
		within	within ext	between	between ext
gi_neg	0.2	8	27.5	2.74	5.41
gi_neg	0.3	8.3	30.19	2.83	5.48
gi_neg	0.4	6.4	29.07	2.91	5.38
gi_neg	0.5	7.58	37.27	2.85	5.06
gi_neg	0.6	8.67	39.54	2.91	5.26
gi_neg	0.7	7.73	39.09	2.74	4.95
gi_neg	0.8	7.14	39.77	2.65	4.97
gi_neg	0.9	8.35	41.39	2.68	4.77
gi_neg	1	7.53	43.08	2.6	4.74
		within	within ext	between	between ext
seqs	0.2	95.86	98.49	91.25	97.08
seqs	0.3	94.18	96.94	90.73	97.33
seqs	0.4	93.3	96.58	90.17	97.89
seqs	0.5	93.52	97.05	91.08	98.14
seqs	0.6	93.48	96.86	89.84	97.76
seqs	0.7	89.6	96.88	90.96	97.62
seqs	0.8	90.42	97.5	89.28	96.97
seqs	0.9	89.64	97.13	90.48	97.76
seqs	1	90.15	97.33	90.18	97.51
		within	within ext	between	between ext
GO	0.2	43.25	55.29	25.98	29.2
GO	0.3	39.2	56.4	26.69	29.81
GO	0.4	43.09	54.43	26.42	29.55
GO	0.5	43.06	57.39	27.47	30.71
GO	0.6	45.79	61	26.52	29.42
GO	0.7	47.3	60.9	26.54	29.43
GO	0.8	46.11	61.43	26.5	29.32
GO	0.9	45.33	59.39	25.53	28.3
GO	1	45.87	61.69	26.41	29.12
