# Supplementary material for: Biological interaction networks are conserved at the module level
Source: BMC Syst Biol. 2011 Aug 23;5:134. doi: 10.1186/1752-0509-5-134 (PMC3212960; doi:10.1186/1752-0509-5-134)
Supplement: Additional file 11 — Supplementary Table S10. Conservation results for many-to-many orthology mappings. [file 1752-0509-5-134-S11.XLS]

## Sheet: M-N orthology comparison - esse
#type	query	reference	%within.direct.conserved	%within.extended.conserved	%between.direct.conserved	%between.extended.conserved
expr	cerev	pombe	38.05	41.94	21.15	21.79
expr	cerev	elegans	10.46	13.76	8.73	8.89
expr	cerev	fly	1.6	6.67	0.88	1.01
expr	pombe	elegans	3.97	5.31	6.49	6.66
expr	pombe	cerev	24.39	25.82	24.84	25.45
expr	pombe	fly	1.36	2.74	0.98	1.12
expr	elegans	pombe	43.79	50.4	15.21	15.49
expr	elegans	cerev	54.94	59.99	22.86	23.2
expr	elegans	fly	1.88	11.49	0.84	1.1
expr	fly	pombe	10.84	19.03	8.43	9.29
expr	fly	elegans	3.63	8.91	1.83	1.92
expr	fly	cerev	17.16	25.2	9.05	9.68
ppi	cerev	pombe	4.74	25.26	1.06	2.81
ppi	cerev	elegans	3.43	19.73	0.37	2.3
ppi	cerev	fly	3.88	17.81	0.97	1.33
ppi	pombe	elegans	5.56	34.44	4.46	5.39
ppi	pombe	cerev	75.16	78.98	54.43	54.71
ppi	pombe	fly	13.89	35.19	6.77	6.77
ppi	elegans	pombe	4.38	15.63	3.63	4.08
ppi	elegans	cerev	46.21	50	13.07	13.07
ppi	elegans	fly	13.42	18.63	3.81	4.04
ppi	fly	pombe	9.65	21.62	2.34	3.93
ppi	fly	elegans	5.34	17.11	1.84	2.61
ppi	fly	cerev	37.9	39.73	16.29	16.57
gi_pos	cerev	pombe	7.51	32.45	1.91	4.95
gi_pos	cerev	elegans	0	24.43	0	1.01
gi_pos	cerev	fly	0	24.67	0	0.8
gi_pos	pombe	elegans	0	28.57	0	0
gi_pos	pombe	cerev	24.6	39.68	9.27	9.95
gi_pos	pombe	fly	0	24.42	0.52	0.91
gi_pos	elegans	pombe	0	0	0	0
gi_pos	elegans	cerev	0	0	0	0
gi_pos	elegans	fly	0	0	0	0
gi_pos	fly	pombe	0	25	5.77	9.62
gi_pos	fly	elegans	0	17.11	0	3.78
gi_pos	fly	cerev	0	0	10.17	11.86
gi_neg	cerev	pombe	6.1	37.16	2.62	4.65
gi_neg	cerev	elegans	0	34.41	0	0.52
gi_neg	cerev	fly	0	30.05	0.06	0.72
gi_neg	pombe	elegans	0	45.24	0	0.12
gi_neg	pombe	cerev	35.48	58.87	16.25	17.14
gi_neg	pombe	fly	1.05	42.11	0.28	0.47
gi_neg	elegans	pombe	0	0	0	0
gi_neg	elegans	cerev	0	0	9.68	9.68
gi_neg	elegans	fly	4	20	1.19	1.31
gi_neg	fly	pombe	0	50	13.33	17.78
gi_neg	fly	elegans	0	31.71	3.31	4.96
gi_neg	fly	cerev	0	50	14.29	16.67
seqs	cerev	pombe	83.96	87	89.37	94.55
seqs	cerev	elegans	39.82	74.08	28.46	78.66
seqs	cerev	fly	44.52	70.52	37.75	77.35
seqs	pombe	elegans	39.74	76.89	9.56	38.6
seqs	pombe	cerev	78.91	86.76	53.78	65.99
seqs	pombe	fly	37.52	72.14	16.17	49.83
seqs	elegans	pombe	52.45	52.49	28.3	28.3
seqs	elegans	cerev	54.82	54.82	49.72	49.86
seqs	elegans	fly	65.79	69.25	76.81	78.39
seqs	fly	pombe	60.82	60.82	75	87.5
seqs	fly	elegans	56.53	69.37	43.82	70.79
seqs	fly	cerev	55.64	55.7	42.86	85.71
GO	cerev	pombe	42.8	57.54	25.23	28.11
GO	cerev	elegans	28.46	42.29	18.36	19.38
GO	cerev	fly	24.44	37.25	13.91	14.5
GO	pombe	elegans	23.06	40.16	16.45	17.17
GO	pombe	cerev	41.07	56.84	31.91	35.3
GO	pombe	fly	18.24	30.76	10.4	11.06
GO	elegans	pombe	22.22	36.55	5.78	7.44
GO	elegans	cerev	33.84	45.04	9.29	10.35
GO	elegans	fly	11.98	51.82	3.75	4.36
GO	fly	pombe	52.84	68.34	12.41	16.7
GO	fly	elegans	33.35	59.04	24.35	25.35
GO	fly	cerev	44.79	85.77	39.74	40.75
integrated	cerev	pombe	48.11	50.18	18.81	19.43
integrated	cerev	elegans	30.04	31.53	8.35	8.55
integrated	cerev	fly	23.31	24.51	1.58	1.7
integrated	pombe	elegans	19.15	20.26	6.66	6.84
integrated	pombe	cerev	32.68	34.37	26.27	26.85
integrated	pombe	fly	13.32	14.78	1.38	1.5
integrated	elegans	pombe	58.8	60.14	17.01	17.25
integrated	elegans	cerev	64.08	65.88	26.39	26.69
integrated	elegans	fly	47.68	50.25	3.66	3.85
integrated	fly	pombe	58.83	60.54	9.45	10.44
integrated	fly	elegans	56.99	67.56	3.36	4.2
integrated	fly	cerev	54.7	56.1	13.42	14.13
