# Supplementary material for: Biological interaction networks are conserved at the module level
Source: BMC Syst Biol. 2011 Aug 23;5:134. doi: 10.1186/1752-0509-5-134 (PMC3212960; doi:10.1186/1752-0509-5-134)
Supplement: Additional file 12 — Supplementary Table S11. Conservation between S. cerevisiae and S. pombe under various orthology mappings. [file 1752-0509-5-134-S12.XLS]

## Sheet: cerev-pombe
integrated
	Within	Between	Baseline	Within.Ext
0.2	0.5116	0.1693	0.1914	0.5417
0.3	0.5476	0.1783	0.2028	0.5752
0.4	0.5977	0.1965	0.2258	0.6152
0.5	0.5964	0.2352	0.2678	0.6131
0.6	0.7043	0.2751	0.327	0.7119
0.7	0.8571	0.3156	0.3726	0.8655
expr
	Within	Between	Baseline	Within.Ext
0.2	0.3845	0.1904	0.2012	0.426
0.3	0.3967	0.1996	0.2112	0.4441
0.4	0.394	0.218	0.2334	0.4537
0.5	0.3571	0.2585	0.2781	0.4417
0.6	0.3882	0.3096	0.3467	0.5342
0.7	0.4756	0.3657	0.3993	0.7805
ppi
	Within	Between	Baseline	Within.Ext
0.2	0.0487	0.0117	0.0143	0.2776
0.3	0.0472	0.0106	0.0127	0.3023
0.4	0.0539	0.0085	0.0106	0.3353
0.5	0.0638	0.0071	0.0097	0.4255
0.6	0.0262	0.0035	0.0044	0.4398
0.7	0.0313	0	0.0018	0.6563
gi_pos
	Within	Between	Baseline	Within.Ext
0.2	0.0699	0.0169	0.0213	0.3823
0.3	0.0784	0.0176	0.0228	0.4608
0.4	0.0886	0.018	0.0239	0.5316
0.5	0.125	0.0166	0.0273	0.7292
0.6	0.1176	0.0061	0.0224	0.8824
0.7	0.2	0	0.0278	1
gi_neg
	Within	Between	Baseline	Within.Ext
0.2	0.0909	0.0248	0.0277	0.5255
0.3	0.093	0.0241	0.0257	0.5775
0.4	0.1198	0.0217	0.0249	0.6406
0.5	0.0986	0.0237	0.0264	0.8451
0.6	0.1081	0.0241	0.0283	0.8649
0.7	0.1333	0.0106	0.0242	0.8
seqs
	Within	Between	Baseline	Within.Ext
0.2	0.9025	0.9018	0.9025	0.9745
0.3	0.9263	0.9158	0.9248	0.9805
0.4	0.9591	0.9488	0.9565	0.9886
0.5	0.9611	0.9543	0.9589	0.9906
0.6	0.989	0.9783	0.9887	1
0.7	0.9877	1	0.9901	1
GO
	Within	Between	All	Within.Ext
0.2	0.4512	0.2479	0.2563	0.6286
0.3	0.4636	0.2544	0.2634	0.6523
0.4	0.493	0.2561	0.2698	0.6645
0.5	0.5277	0.2264	0.2438	0.6793
0.6	0.5242	0.1108	0.1374	0.7258
0.7	0.4681	0.0514	0.1241	0.766

## Sheet: pombe-cerev
integrated
	Within	Between	Baseline	Within.Ext
0.2	0.3518	0.2219	0.2449	0.3775
0.3	0.3861	0.2387	0.2653	0.4165
0.4	0.5095	0.2999	0.3342	0.537
0.5	0.65	0.3875	0.4328	0.6671
0.6	0.7614	0.4872	0.5322	0.7712
0.7	0.8531	0.6293	0.6463	0.8531
expr
	Within	Between	Baseline	Within.Ext
0.2	0.2231	0.2076	0.2148	0.2405
0.3	0.2392	0.2238	0.2328	0.2607
0.4	0.3012	0.2843	0.2981	0.3312
0.5	0.4396	0.3713	0.3996	0.4733
0.6	0.5818	0.4661	0.4992	0.6215
0.7	0.7453	0.6173	0.6234	0.7642
ppi
	Within	Between	Baseline	Within.Ext
0.2	0.7597	0.5303	0.5563	0.8312
0.3	0.7407	0.5148	0.5384	0.8241
0.4	0.7593	0.5507	0.5804	0.8704
0.5	0.8571	0.5313	0.5986	0.9429
0.6	0.75	0.4333	0.4872	0.875
0.7	1		1	1
gi_pos
	Within	Between	Baseline	Within.Ext
0.2	0.218	0.0788	0.0922	0.4286
0.3	0.2376	0.0881	0.1022	0.4455
0.4	0.3125	0.1017	0.1229	0.6042
0.5	0.4286	0.0789	0.1301	0.619
0.6	0.25	0.0968	0.1282	0.625
0.7	0.25	0	0.0769	0.75
gi_neg
	Within	Between	Baseline	Within.Ext
0.2	0.3621	0.144	0.1483	0.6638
0.3	0.3778	0.1355	0.1439	0.7111
0.4	0.3929	0.1626	0.1805	0.7857
0.5	0.2581	0.1778	0.181	0.8065
0.6	0.3636	0.2381	0.2642	0.8182
0.7	0.5	0.125	0.25	1
seqs
	Within	Between	Baseline	Within.Ext
0.2	0.8009	0.5179	0.774	0.9002
0.3	0.8105	0.5402	0.7853	0.9099
0.4	0.8648	0.5848	0.846	0.928
0.5	0.9186	0.6552	0.9108	0.9539
0.6	0.9588	0.7	0.951	0.9824
0.7	1		1	1
GO
	Within	Between	Baseline	Within.Ext
0.2	0.3849	0.3073	0.3146	0.6096
0.3	0.3806	0.3031	0.3118	0.6209
0.4	0.4185	0.3262	0.3315	0.71
0.5	0.4959	0.3477	0.3605	0.843
0.6	0.5128	0.3686	0.387	0.859
0.7	0.75	0.2619	0.4658	0.9643
