# Supplementary material for: Biological interaction networks are conserved at the module level
Source: BMC Syst Biol. 2011 Aug 23;5:134. doi: 10.1186/1752-0509-5-134 (PMC3212960; doi:10.1186/1752-0509-5-134)
Supplement: Additional file 13 — Supplementary Table S12. Matching modules between species. [file 1752-0509-5-134-S13.XLS]

## Sheet: GOmatches
Format:
[# of matching genes, module id1 - module id2 #of matching GO categories that were found significant in both {category1, category2,….}														Legend: c-S.cerevisiase, p-S.pombe,e-C. elegans, f-D. melanogaster
GO categories for module id1 in case no significant matching categories were found
GO categories for module id2 in case no significant matching categories were found
[4] c33 - p81 1 {oxidation reduction, }
[3] c32 - p15 1 {translation, }
[4] c90 - p199 13 {modification-dependent macromolecule catabolic process, biopolymer catabolic process, proteolysis involved in cellular protein catabolic process, cellular macromolecule catabolic process, cellular protein catabolic process, modification-dependent protein catabolic process, protein catabolic process, macromolecule catabolic process, cellular catabolic process, proteolysis, cellu…
[10] c21 - p26 4 {amine transport, amino acid transport, carboxylic acid transport, organic acid transport, }
[3] c443 - p124 NONE:
biological_process,
regulation of cellular process, biopolymer metabolic process, cellular biopolymer metabolic process, biosynthetic process, primary metabolic process, cellular metabolic process, cellular biosynthetic process, metabolic process, regulation of biological process, cellular macromolecule biosynthetic process, cellular biopolymer biosynthetic process, cellular macromolecule metabolic process, biopolym…
[3] c7 - p3 NONE:
cellular component biogenesis, ascospore formation, reproductive process, cellular developmental process, biosynthetic process, RNA modification, cellular metabolic process, establishment of localization, metabolic process, establishment of localization in cell, generation of precursor metabolites and energy, cellular component assembly, sexual sporulation resulting in formation of a cellular spo…
cellular component biogenesis, regulation of biological quality, ascospore formation, reproductive process, cellular alcohol metabolic process, positive regulation of biosynthetic process, cellular component morphogenesis, cellular lipid metabolic process, cellular metabolic process, protein transport, actin cytoskeleton organization, metabolic process, positive regulation of transcription, macro…
[3] c193 - p217 NONE:
regulation of cellular process, regulation of macromolecule metabolic process, regulation of nucleobase, nucleoside, nucleotide and nucleic acid metabolic process, biosynthetic process, cellular metabolic process, metabolic process, nucleobase, nucleoside, nucleotide and nucleic acid metabolic process, regulation of biosynthetic process, interphase, transcription, macromolecule metabolic process,…
regulation of cellular process, regulation of macromolecule metabolic process, regulation of nucleobase, nucleoside, nucleotide and nucleic acid metabolic process, biosynthetic process, cellular metabolic process, metabolic process, nucleobase, nucleoside, nucleotide and nucleic acid metabolic process, regulation of biosynthetic process, macromolecule metabolic process, transcription, macromolecu…
[3] c180 - p377 10 {nucleoside monophosphate biosynthetic process, nucleoside metabolic process, ribonucleoside monophosphate metabolic process, nucleoside phosphate metabolic process, ribonucleotide metabolic process, nucleotide metabolic process, ribonucleotide biosynthetic process, nucleobase, nucleoside and nucleotide metabolic process, ribonucleoside monophosphate biosynthetic process, nucle…
[3] c244 - p357 4 {phosphoinositide phosphorylation, second-messenger-mediated signaling, phosphoinositide-mediated signaling, lipid phosphorylation, }
[9] c18 - p19 4 {signal transduction, cell communication, small GTPase mediated signal transduction, intracellular signaling cascade, }
[3] c366 - p37 NONE:
cofactor biosynthetic process, pigment biosynthetic process, intracellular transport, pigment metabolic process, mitochondrial transport, heme biosynthetic process, porphyrin biosynthetic process, biosynthetic process, heme metabolic process, cellular respiration, cellular metabolic process, cellular biosynthetic process, cellular localization, establishment of localization, cofactor metabolic pr…
transport, transmembrane transport, intracellular transport, establishment of localization in cell, ion transport, cofactor transport, mitochondrial transport, localization, cellular process, biological_process, cellular localization, establishment of localization,
[6] c72 - p220 1 {translational elongation, }
[6] c16 - p1 NONE:
cellular component biogenesis, RNA transport, ribonucleoprotein complex biogenesis, tubulin complex assembly, biosynthetic process, nuclear export, nuclear transport, cellular metabolic process, establishment of localization, protein folding, metabolic process, establishment of localization in cell, filamentous growth, nucleic acid transport, cellular component assembly, nucleobase, nucleoside, n…
cellular component biogenesis, RNA transport, reproductive process, posttranscriptional regulation of gene expression, cellular lipid metabolic process, RNA modification, cellular metabolic process, ribosomal large subunit biogenesis, lipid biosynthetic process, ncRNA 3'-end processing, metabolic process, macromolecular complex assembly, coenzyme biosynthetic process, biological_process, reproduc…
[4] c410 - p195 2 {lipid transport, steroid metabolic process, }
[4] c55 - p213 3 {microtubule-based movement, protein polymerization, cytoskeleton-dependent intracellular transport, }
[9] c84 - p87 4 {phosphorus metabolic process, protein amino acid dephosphorylation, dephosphorylation, phosphate metabolic process, }
[7] c27 - p1 7 {ncRNA processing, cellular component biogenesis, rRNA metabolic process, ribonucleoprotein complex biogenesis, rRNA processing, ribosome biogenesis, ncRNA metabolic process, }
[5] c95 - p3 NONE:
cellular component biogenesis, regulation of cellular process, cellular component organization, chromatin remodeling, regulation of macromolecule metabolic process, regulation of nucleobase, nucleoside, nucleotide and nucleic acid metabolic process, cellular protein metabolic process, actin filament organization, biosynthetic process, response to stimulus, cellular metabolic process, establishmen…
cellular component biogenesis, regulation of biological quality, ascospore formation, reproductive process, cellular alcohol metabolic process, positive regulation of biosynthetic process, cellular component morphogenesis, cellular lipid metabolic process, cellular metabolic process, protein transport, actin cytoskeleton organization, metabolic process, positive regulation of transcription, macro…
[6] c61 - p58 NONE:
cellular response to stress, response to abiotic stimulus, biosynthetic process, response to stimulus, cellular metabolic process, cellular amino acid and derivative metabolic process, nitrogen compound catabolic process, metabolic process, amino acid metabolic process, amino acid derivative metabolic process, response to heat, response to temperature stimulus, response to oxidative stress, monoc…
glutamine family amino acid metabolic process, cellular response to stress, cellular response to stimulus, response to stress, nitrogen compound metabolic process, biosynthetic process, response to stimulus, primary metabolic process, cellular metabolic process, cellular biosynthetic process, cellular amino acid and derivative metabolic process, nitrogen compound catabolic process, metabolic proc…
[4] c277 - p302 NONE:
amino acid biosynthetic process, biopolymer metabolic process, cellular biopolymer metabolic process, cellular protein metabolic process, nitrogen compound metabolic process, biosynthetic process, primary metabolic process, cellular metabolic process, cellular biosynthetic process, cellular amino acid and derivative metabolic process, metabolic process, amino acid metabolic process, nitrogen comp…
glutamine family amino acid metabolic process, nitrogen compound metabolic process, biosynthetic process, primary metabolic process, cellular metabolic process, cellular biosynthetic process, cellular amino acid and derivative metabolic process, metabolic process, amino acid metabolic process, generation of precursor metabolites and energy, glutamate metabolic process, carboxylic acid metabolic p…
[5] c20 - p110 1 {protein modification by small protein conjugation or removal, }
[3] c447 - p214 NONE:
regulation of cellular process, regulation of gene expression, regulation of cellular biosynthetic process, regulation of primary metabolic process, membrane lipid metabolic process, regulation of macromolecule metabolic process, posttranscriptional regulation of gene expression, regulation of macromolecule biosynthetic process, biosynthetic process, cellular lipid metabolic process, primary meta…
biosynthetic process, metabolic process, primary metabolic process, cellular process, cellular metabolic process, biological_process, cellular biosynthetic process,
[5] c243 - p207 6 {lipid transport, membrane organization, vesicle-mediated transport, phospholipid translocation, phospholipid transport, lipid translocation, }
[3] c163 - p19 4 {signal transduction, cell communication, small GTPase mediated signal transduction, intracellular signaling cascade, }
[4] c92 - p254 4 {mismatch repair, DNA replication, maintenance of fidelity during DNA-dependent DNA replication, DNA-dependent DNA replication, }
[4] c462 - p2 2 {phosphorylation, protein amino acid phosphorylation, }
[3] c232 - p368 NONE:
cellular response to stress, cellular response to stimulus, biopolymer catabolic process, cellular macromolecule catabolic process, DNA catabolic process, response to stress, biopolymer metabolic process, cellular biopolymer metabolic process, DNA metabolic process, biosynthetic process, response to stimulus, primary metabolic process, cellular metabolic process, response to DNA damage stimulus, …
cellular response to stress, cellular response to stimulus, biopolymer catabolic process, cellular macromolecule catabolic process, response to stress, biopolymer metabolic process, cellular biopolymer metabolic process, DNA metabolic process, response to stimulus, primary metabolic process, cellular metabolic process, response to DNA damage stimulus, cellular response to DNA damage stimulus, met…
[3] c148 - p209 NONE:
developmental process, cellular component organization, metabolic process, cell wall organization, biosynthetic process, carbohydrate metabolic process, primary metabolic process, external encapsulating structure organization, cellular process, biological_process,
cellular component organization, metabolic process, cell wall organization, carbohydrate metabolic process, primary metabolic process, external encapsulating structure organization, cellular process, biological_process,
[3] c113 - p69 11 {amino acid metabolic process, carboxylic acid metabolic process, amino acid activation, aspartyl-tRNA aminoacylation, nitrogen compound metabolic process, cellular nitrogen compound metabolic process, tRNA aminoacylation for protein translation, tRNA aminoacylation, organic acid metabolic process, cellular amine metabolic process, cellular amino acid and derivative metabolic pr…
[3] c35 - p1 NONE:
cellular component biogenesis, ribonucleoprotein complex biogenesis, protein import, mitochondrial transport, biosynthetic process, cellular metabolic process, protein transport, establishment of localization, protein targeting, metabolic process, establishment of localization in cell, generation of precursor metabolites and energy, rRNA processing, mitochondrion organization, intracellular prote…
cellular component biogenesis, RNA transport, reproductive process, posttranscriptional regulation of gene expression, cellular lipid metabolic process, RNA modification, cellular metabolic process, ribosomal large subunit biogenesis, lipid biosynthetic process, ncRNA 3'-end processing, metabolic process, macromolecular complex assembly, coenzyme biosynthetic process, biological_process, reproduc…
[3] c492 - p260 NONE:
modification-dependent macromolecule catabolic process, biopolymer catabolic process, cellular macromolecule catabolic process, proteolysis involved in cellular protein catabolic process, cellular protein catabolic process, biopolymer metabolic process, cellular biopolymer metabolic process, modification-dependent protein catabolic process, cellular protein metabolic process, cellular biopolymer …
post-translational protein modification, biopolymer metabolic process, cellular biopolymer metabolic process, cellular protein metabolic process, protein modification by small protein conjugation or removal, primary metabolic process, cellular metabolic process, metabolic process, protein modification by small protein conjugation, cellular macromolecule metabolic process, protein modification pro…
[4] c142 - p171 NONE:
developmental process, reproduction, cellular component biogenesis, cellular component organization, conjugation with cellular fusion, cell budding, reproductive process, cellular developmental process, sexual reproduction, cellular component morphogenesis, cytokinetic process, establishment or maintenance of cell polarity, multi-organism process, cell morphogenesis, anatomical structure morphoge…
cell separation during cytokinesis, cytokinetic process, cell division, cytokinesis, cellular process, biological_process,
[5] c208 - p215 NONE:
basic amino acid transport, transport, response to chemical stimulus, amine transport, amino acid transport, response to stimulus, localization, carboxylic acid transport, cellular process, organic acid transport, biological_process, establishment of localization,
transport, tetracycline transport, transmembrane transport, response to drug, response to chemical stimulus, antibiotic transport, response to antibiotic, drug transport, response to stimulus, localization, cellular process, biological_process, establishment of localization,
[3] c78 - p152 NONE:
metabolic process, biopolymer metabolic process, nucleobase, nucleoside, nucleotide and nucleic acid metabolic process, oxidation reduction, carboxylic acid metabolic process, biosynthetic process, macromolecule metabolic process, organic acid metabolic process, primary metabolic process, cellular process, catabolic process, cellular metabolic process, cellular biosynthetic process, biological_pr…
carboxylic acid metabolic process, metabolic process, organic acid metabolic process, cellular process, cellular metabolic process, biological_process,
[3] c48 - p9 NONE:
cellular component biogenesis, regulation of cellular process, cellular component organization, intracellular transport, ribonucleoprotein complex biogenesis, regulation of macromolecule metabolic process, posttranscriptional regulation of gene expression, Golgi vesicle transport, cellular metabolic process, anatomical structure formation, protein transport, establishment of localization, metabol…
cellular component biogenesis, ribonucleoprotein complex biogenesis, cellular metabolic process, response to external stimulus, metabolic process, rRNA processing, macromolecular complex assembly, protein metabolic process, macromolecule metabolic process, negative regulation of macromolecule biosynthetic process, biological_process, cell cycle phase, RNA processing, mitotic cell cycle, cellular …
[4] c413 - p241 5 {glutamine family amino acid metabolic process, amino acid metabolic process, arginine biosynthetic process, arginine metabolic process, glutamine family amino acid biosynthetic process, }
[3] c87 - p226 NONE:
cellular component biogenesis, regulation of cellular process, cellular component organization, nucleosome organization, regulation of macromolecule metabolic process, DNA metabolic process, regulation of nucleobase, nucleoside, nucleotide and nucleic acid metabolic process, biosynthetic process, response to stimulus, RNA elongation, cellular metabolic process, anatomical structure formation, met…
cellular component organization, nucleosome organization, establishment or maintenance of chromatin architecture, chromosome organization, cellular process, organelle organization, biological_process, macromolecular complex subunit organization, chromatin modification,
[3] c174 - p11 NONE:
rRNA metabolic process, cellular component biogenesis, ncRNA processing, RNA processing, ribonucleoprotein complex biogenesis, biopolymer metabolic process, cellular biopolymer metabolic process, cellular protein metabolic process, ribosome biogenesis, biosynthetic process, primary metabolic process, cellular metabolic process, cellular biosynthetic process, RNA metabolic process, maturation of S…
cellular component biogenesis, cellular component organization, intracellular transport, cellular protein metabolic process, biosynthetic process, response to stimulus, cellular metabolic process, establishment of localization, cellular amino acid and derivative metabolic process, metabolic process, establishment of localization in cell, amino acid metabolic process, translational initiation, cel…
[8] c106 - p75 NONE:
regulation of cellular process, cellular protein catabolic process, regulation of macromolecule metabolic process, posttranscriptional regulation of gene expression, cellular protein metabolic process, response to stimulus, cellular metabolic process, establishment of localization, metabolic process, monocarboxylic acid transport, regulation of biosynthetic process, cellular catabolic process, pr…
transport, transmembrane transport, intracellular transport, response to chemical stimulus, establishment of localization in cell, response to stimulus, localization, cellular process, biological_process, cellular localization, establishment of localization,
[3] c275 - p233 NONE:
transport, metabolic process, biopolymer metabolic process, nucleobase, nucleoside, nucleotide and nucleic acid metabolic process, nucleobase, nucleoside, nucleotide and nucleic acid transport, vitamin transport, macromolecule metabolic process, primary metabolic process, thiamin transport, localization, cellular process, cellular metabolic process, biological_process, establishment of localizati…
transport, transmembrane transport, localization, cellular process, nucleobase, nucleoside, nucleotide and nucleic acid transport, biological_process, establishment of localization,
[5] c65 - p2 NONE:
post-translational protein modification, regulation of cellular process, cellular component organization, intracellular transport, phosphorylation, regulation of macromolecule metabolic process, posttranscriptional regulation of gene expression, cellular protein metabolic process, Golgi vesicle transport, response to stimulus, RNA modification, cellular metabolic process, protein transport, phosp…
cellular component biogenesis, microtubule anchoring, reproductive process, cellular monovalent inorganic cation homeostasis, negative regulation of DNA replication initiation, regulation of cell cycle process, cellular metabolic process, positive regulation of growth, regulation of cell growth, metabolic process, spindle checkpoint, regulation of cell shape, attachment of spindle microtubules to…
[3] c290 - p300 NONE:
rRNA metabolic process, cellular component biogenesis, RNA 3'-end processing, ncRNA processing, RNA processing, ribonucleoprotein complex biogenesis, biopolymer metabolic process, cellular biopolymer metabolic process, ribosome biogenesis, primary metabolic process, cellular metabolic process, RNA metabolic process, metabolic process, nucleobase, nucleoside, nucleotide and nucleic acid metabolic …
RNA metabolic process, RNA processing, metabolic process, biopolymer metabolic process, cellular biopolymer metabolic process, nucleobase, nucleoside, nucleotide and nucleic acid metabolic process, cellular macromolecule metabolic process, gene expression, macromolecule metabolic process, primary metabolic process, cellular process, cellular metabolic process, biological_process,
[3] c350 - p190 NONE:
reproduction, cellular component organization, reproductive process in single-celled organism, intracellular mRNA localization, reproductive process, organelle organization, RNA localization, organelle inheritance, actin filament-based process, cell division, cytoskeleton organization, macromolecule localization, localization, cellular process, biological_process, reproduction of a single-celled …
cellular component biogenesis, actomyosin structure organization, cellular component organization, cytokinetic process, formation of actomyosin apparatus involved in cytokinesis, anatomical structure formation, cytokinesis, contractile ring formation, actin cytoskeleton organization, cytokinesis, cellular component assembly, organelle organization, actin filament-based process, cell division, cel…
[4] c50 - p13 6 {transport, polyamine transport, spermine transport, amine transport, localization, establishment of localization, }
[6] c210 - p111 7 {protein depolymerization, microtubule cytoskeleton organization, microtubule-based movement, microtubule depolymerization, microtubule polymerization or depolymerization, microtubule-based process, cytoskeleton-dependent intracellular transport, }
[4] c64 - p23 6 {pentose catabolic process, arabinose metabolic process, D-xylose catabolic process, arabinose catabolic process, D-xylose metabolic process, pentose metabolic process, }
[5] c226 - p134 25 {modification-dependent macromolecule catabolic process, mitotic cell cycle, biopolymer catabolic process, M phase of mitotic cell cycle, cellular macromolecule catabolic process, proteolysis involved in cellular protein catabolic process, cellular protein catabolic process, protein ubiquitination, modification-dependent protein catabolic process, mitosis, organelle fission, ub…
[4] c12 - p18 1 {protein folding, }
[3] c58 - p148 1 {protein folding, }
[4] c58 - p54 1 {protein folding, }
[4] c211 - p291 10 {glutamine family amino acid metabolic process, asparagine catabolic process, aspartate family amino acid metabolic process, nitrogen compound catabolic process, aspartate family amino acid catabolic process, amino acid metabolic process, amine catabolic process, glutamine family amino acid catabolic process, amino acid catabolic process, asparagine metabolic process, }
[4] c153 - p160 NONE:
metabolic process, response to stimulus, response to stress, cellular process, biological_process,
cellular response to stress, cellular response to stimulus, response to chemical stimulus, response to stress, response to oxidative stress, cellular response to oxidative stress, response to stimulus, cellular process, biological_process,
[5] c15 - p25 NONE:
cellular component biogenesis, RNA transport, ribonucleoprotein complex biogenesis, ribonucleoprotein complex assembly, posttranscriptional regulation of gene expression, biosynthetic process, nuclear export, nuclear transport, cellular metabolic process, RNA modification, establishment of localization, metabolic process, establishment of localization in cell, nucleic acid transport, positive reg…
cellular component biogenesis, cellular response to stress, cellular component organization, ribonucleoprotein complex biogenesis, cellular protein metabolic process, biosynthetic process, response to stimulus, cellular metabolic process, anatomical structure formation, metabolic process, cellular component assembly, nucleobase, nucleoside, nucleotide and nucleic acid metabolic process, rRNA proc…
[3] c15 - p1 1 {RNA metabolic process, }
[3] c137 - p298 NONE:
developmental process, cellular component organization, intracellular transport, biopolymer metabolic process, membrane organization, membrane fusion, cellular developmental process, cellular component morphogenesis, organelle fusion, mitochondrion morphogenesis, primary metabolic process, cellular metabolic process, cellular localization, establishment of localization, transport, anatomical stru…
cellular component organization, cellular process, membrane organization, organelle organization, biological_process, membrane fusion,
[4] c81 - p194 NONE:
cellular component biogenesis, regulation of cellular process, cellular component organization, ribonucleoprotein complex biogenesis, regulation of macromolecule metabolic process, DNA metabolic process, posttranscriptional regulation of gene expression, biosynthetic process, response to stimulus, response to other organism, cellular metabolic process, response to biotic stimulus, metabolic proce…
cellular component biogenesis, RNA processing, biopolymer catabolic process, cellular macromolecule catabolic process, ribonucleoprotein complex biogenesis, biopolymer metabolic process, cellular biopolymer metabolic process, primary metabolic process, cellular metabolic process, RNA catabolic process, RNA metabolic process, metabolic process, nucleobase, nucleoside, nucleotide and nucleic acid m…
[3] c60 - p145 NONE:
regulation of cellular process, cellular component organization, regulation of macromolecule metabolic process, regulation of nucleobase, nucleoside, nucleotide and nucleic acid metabolic process, cellular protein metabolic process, biosynthetic process, cellular metabolic process, metabolic process, regulation of biosynthetic process, cell wall organization, mitochondrion organization, protein m…
cellular process, biological_process,
[4] c45 - p1 1 {gene expression, }
[7] c86 - p30 NONE:
transport, localization, cellular process, biological_process, establishment of localization,
transport, transmembrane transport, localization, cellular process, biological_process, nicotinamide mononucleotide transport, establishment of localization, cofactor transport,
[3] c76 - p165 7 {regulation of protein kinase activity, regulation of catalytic activity, regulation of transferase activity, regulation of molecular function, regulation of cell cycle, regulation of kinase activity, regulation of cyclin-dependent protein kinase activity, }
[3] c19 - p1 NONE:
cellular component biogenesis, regulation of biological quality, ribonucleoprotein complex biogenesis, positive regulation of biosynthetic process, biosynthetic process, autophagy, negative regulation of RNA metabolic process, cellular metabolic process, establishment of localization, metabolic process, positive regulation of transcription, nucleosome assembly, positive regulation of metabolic pr…
cellular component biogenesis, RNA transport, reproductive process, posttranscriptional regulation of gene expression, cellular lipid metabolic process, RNA modification, cellular metabolic process, ribosomal large subunit biogenesis, lipid biosynthetic process, ncRNA 3'-end processing, metabolic process, macromolecular complex assembly, coenzyme biosynthetic process, biological_process, reproduc…
[4] c293 - p102 NONE:
biopolymer metabolic process, cellular biopolymer metabolic process, biosynthetic process, primary metabolic process, cellular metabolic process, cellular biosynthetic process, RNA metabolic process, metabolic process, cellular macromolecule biosynthetic process, nucleobase, nucleoside, nucleotide and nucleic acid metabolic process, cellular biopolymer biosynthetic process, cellular macromolecule…
cellular response to stress, cellular component organization, regulation of biological quality, DNA replication, DNA metabolic process, biosynthetic process, response to stimulus, cellular metabolic process, anatomical structure homeostasis, homeostatic process, metabolic process, cellular response to DNA damage stimulus, nucleobase, nucleoside, nucleotide and nucleic acid metabolic process, cell…
[5] c247 - p56 NONE:
rRNA metabolic process, cellular component biogenesis, ncRNA processing, RNA processing, ribonucleoprotein complex biogenesis, biopolymer metabolic process, cellular biopolymer metabolic process, ribosome biogenesis, primary metabolic process, cellular metabolic process, RNA metabolic process, maturation of SSU-rRNA from tricistronic rRNA transcript (SSU-rRNA, 5.8S rRNA, LSU-rRNA), metabolic proc…
cellular component biogenesis, RNA processing, cellular component organization, ribonucleoprotein complex biogenesis, biopolymer metabolic process, cellular biopolymer metabolic process, ribosome biogenesis, primary metabolic process, cellular metabolic process, macromolecular complex subunit organization, mRNA processing, RNA metabolic process, nuclear mRNA splicing, via spliceosome, metabolic p…
[9] c70 - p63 2 {protein folding, cytoskeleton organization, }
[7] c139 - p67 9 {mitotic cell cycle, DNA replication, S phase, DNA metabolic process, interphase of mitotic cell cycle, DNA replication initiation, S phase of mitotic cell cycle, interphase, DNA-dependent DNA replication, }
[3] c346 - p164 2 {cation transport, ion transport, }
[3] c188 - p262 2 {chromosome organization, establishment or maintenance of chromatin architecture, }
[3] c68 - p283 NONE:
reproduction, regulation of cellular process, cellular component organization, intracellular transport, cellular protein catabolic process, regulation of macromolecule metabolic process, cellular developmental process, cellular protein metabolic process, biosynthetic process, cellular metabolic process, protein transport, establishment of localization, metabolic process, cell differentiation, est…
cellular component biogenesis, cellular component organization, cellular component assembly, organelle organization, actin filament-based process, cell cycle process, cell division, cytoskeleton organization, cellular process, anatomical structure formation, biological_process, cell cycle,
[3] c2 - p210 NONE:
cellular component biogenesis, cell budding, reproductive process, posttranscriptional regulation of gene expression, cellular alcohol metabolic process, positive regulation of biosynthetic process, negative regulation of transposition, autophagy, RNA modification, regulation of cell cycle process, cellular metabolic process, response to biotic stimulus, glucose metabolic process, regulation of t…
regulation of cellular process, metabolic process, signal transduction, regulation of biological process, cell communication, biopolymer metabolic process, cellular biopolymer metabolic process, cellular macromolecule metabolic process, macromolecule metabolic process, primary metabolic process, cellular process, intracellular signaling cascade, cellular metabolic process, biological_process, bio…
[62] c2 - p2 26 {regulation of cellular process, post-translational protein modification, phosphorylation, biopolymer metabolic process, cellular biopolymer metabolic process, protein kinase cascade, cellular protein metabolic process, primary metabolic process, cellular metabolic process, intracellular signaling cascade, regulation of cytokinesis, phosphate metabolic process, MAPKKK cascade, sig…
[3] c327 - p16 2 {membrane invagination, endocytosis, }
[6] c1 - p6 2 {ncRNA processing, ncRNA metabolic process, }
[3] c1 - p25 5 {rRNA metabolic process, RNA processing, ribonucleoprotein complex biogenesis, ribosome biogenesis, rRNA processing, }
[42] c1 - p1 21 {rRNA metabolic process, ncRNA processing, RNA processing, cellular component biogenesis, ribonucleoprotein complex biogenesis, biopolymer metabolic process, cellular biopolymer metabolic process, ribosome biogenesis, RNA modification, ribosomal large subunit biogenesis, methylation, RNA metabolic process, tRNA metabolic process, nucleobase, nucleoside, nucleotide and nucleic acid…
[16] c1 - p21 11 {rRNA metabolic process, ncRNA processing, RNA processing, cellular component biogenesis, ribonucleoprotein complex biogenesis, ribosome biogenesis, RNA metabolic process, nucleobase, nucleoside, nucleotide and nucleic acid metabolic process, rRNA processing, gene expression, ncRNA metabolic process, }
[4] c1 - p7 NONE:
RNA transport, cellular component biogenesis, ribonucleoprotein complex biogenesis, ribonucleoprotein complex assembly, transcription from RNA polymerase I promoter, posttranscriptional regulation of gene expression, cellular component morphogenesis, nuclear transport, cellular lipid metabolic process, maturation of 5.8S rRNA, RNA modification, cellular metabolic process, protein transport, ribos…
cellular component biogenesis, purine ribonucleoside monophosphate metabolic process, protein import, nucleotide metabolic process, biosynthetic process, cellular lipid metabolic process, ribonucleoside monophosphate biosynthetic process, IMP metabolic process, RNA modification, cellular metabolic process, protein transport, methylation, sulfur amino acid metabolic process, establishment of local…
[4] c1 - p115 NONE:
RNA transport, cellular component biogenesis, ribonucleoprotein complex biogenesis, ribonucleoprotein complex assembly, transcription from RNA polymerase I promoter, posttranscriptional regulation of gene expression, cellular component morphogenesis, nuclear transport, cellular lipid metabolic process, maturation of 5.8S rRNA, RNA modification, cellular metabolic process, protein transport, ribos…
cellular component biogenesis, cellular component organization, regulation of biological quality, ribonucleoprotein complex biogenesis, biopolymer metabolic process, cellular biopolymer metabolic process, DNA metabolic process, ribosome biogenesis, primary metabolic process, cellular metabolic process, anatomical structure homeostasis, homeostatic process, metabolic process, chromosome organizati…
[4] c88 - p247 24 {ATP metabolic process, purine ribonucleoside triphosphate biosynthetic process, transmembrane ion transport, ribonucleotide metabolic process, nucleoside triphosphate biosynthetic process, nucleotide metabolic process, ATP biosynthetic process, purine ribonucleoside triphosphate metabolic process, energy coupled proton transport, down electrochemical gradient, nucleoside tripho…
[4] c186 - p79 7 {sulfur metabolic process, sulfur amino acid biosynthetic process, aspartate family amino acid metabolic process, sulfur compound biosynthetic process, sulfur amino acid metabolic process, methionine biosynthetic process, methionine metabolic process, }
[4] c82 - p86 16 {cell cycle phase, DNA metabolic process, double-strand break repair, M phase, reciprocal meiotic recombination, meiotic cell cycle, DNA recombinase assembly, meiosis I, recombinational repair, meiotic joint molecule formation, meiosis, cell cycle process, double-strand break repair via homologous recombination, M phase of meiotic cell cycle, double-strand break repair via synthe…
[4] c110 - p39 4 {disaccharide metabolic process, trehalose biosynthetic process, disaccharide biosynthetic process, trehalose metabolic process, }
[5] c147 - p114 NONE:
regulation of cellular process, intracellular transport, regulation of macromolecule metabolic process, posttranscriptional regulation of gene expression, nuclear export, biosynthetic process, nuclear transport, cellular metabolic process, establishment of localization, metabolic process, establishment of localization in cell, regulation of biosynthetic process, macromolecule metabolic process, m…
transport, intracellular transport, metabolic process, establishment of localization in cell, nuclear export, nuclear transport, nucleocytoplasmic transport, localization, cellular process, cellular metabolic process, biological_process, cellular localization, establishment of localization,
[5] c25 - p43 11 {nitrogen compound metabolic process, tRNA aminoacylation, cellular amino acid and derivative metabolic process, amino acid metabolic process, tRNA metabolic process, carboxylic acid metabolic process, amino acid activation, cellular nitrogen compound metabolic process, tRNA aminoacylation for protein translation, organic acid metabolic process, cellular amine metabolic process, }
[5] c134 - p205 12 {phosphoinositide metabolic process, membrane lipid metabolic process, phospholipid dephosphorylation, cellular lipid metabolic process, dephosphorylation, phosphate metabolic process, phosphorus metabolic process, lipid modification, glycerophospholipid metabolic process, phospholipid metabolic process, phosphoinositide dephosphorylation, lipid metabolic process, }
[3] c40 - p294 2 {fructose metabolic process, fructose 2,6-bisphosphate metabolic process, }
[3] c14 - p182 1 {mitochondrial transport, }
[11] c14 - p37 5 {mitochondrial transport, cofactor transport, establishment of localization, transport, localization, }
[3] c59 - p268 2 {nucleosome organization, DNA packaging, }
[4] c112 - p255 15 {cell cycle phase, mitotic cell cycle, chromosome segregation, M phase of mitotic cell cycle, mitotic chromosome condensation, mitosis, organelle fission, M phase, mitotic sister chromatid segregation, chromosome condensation, sister chromatid segregation, chromosome organization, nuclear division, cell cycle process, cell cycle, }
[3] c319 - p345 NONE:
regulation of cellular process, positive regulation of gene-specific transcription, regulation of macromolecule metabolic process, regulation of nucleobase, nucleoside, nucleotide and nucleic acid metabolic process, positive regulation of biosynthetic process, biosynthetic process, cellular metabolic process, regulation of gene-specific transcription, metabolic process, positive regulation of tra…
regulation of cellular process, cellular component organization, G1 phase of mitotic cell cycle, regulation of macromolecule metabolic process, organelle fission, mitosis, regulation of nucleobase, nucleoside, nucleotide and nucleic acid metabolic process, regulation of transcription, meiotic, biosynthetic process, cellular metabolic process, metabolic process, nucleobase, nucleoside, nucleotide …
[3] c49 - p1 NONE:
cellular component biogenesis, regulation of cellular process, cellular component organization, intracellular transport, ribonucleoprotein complex biogenesis, regulation of macromolecule metabolic process, DNA metabolic process, regulation of nucleobase, nucleoside, nucleotide and nucleic acid metabolic process, biosynthetic process, cellular metabolic process, anatomical structure formation, est…
cellular component biogenesis, RNA transport, reproductive process, posttranscriptional regulation of gene expression, cellular lipid metabolic process, RNA modification, cellular metabolic process, ribosomal large subunit biogenesis, lipid biosynthetic process, ncRNA 3'-end processing, metabolic process, macromolecular complex assembly, coenzyme biosynthetic process, biological_process, reproduc…
[3] c24 - p1 NONE:
posttranscriptional regulation of gene expression, biosynthetic process, cellular metabolic process, establishment of localization, cellular amino acid and derivative metabolic process, metabolic process, amino acid metabolic process, protein metabolic process, macromolecule metabolic process, protein localization, translation, macromolecule localization, biological_process, biopolymer catabolic …
cellular component biogenesis, RNA transport, reproductive process, posttranscriptional regulation of gene expression, cellular lipid metabolic process, RNA modification, cellular metabolic process, ribosomal large subunit biogenesis, lipid biosynthetic process, ncRNA 3'-end processing, metabolic process, macromolecular complex assembly, coenzyme biosynthetic process, biological_process, reproduc…
[4] c24 - p7 NONE:
posttranscriptional regulation of gene expression, biosynthetic process, cellular metabolic process, establishment of localization, cellular amino acid and derivative metabolic process, metabolic process, amino acid metabolic process, protein metabolic process, macromolecule metabolic process, protein localization, translation, macromolecule localization, biological_process, biopolymer catabolic …
cellular component biogenesis, purine ribonucleoside monophosphate metabolic process, protein import, nucleotide metabolic process, biosynthetic process, cellular lipid metabolic process, ribonucleoside monophosphate biosynthetic process, IMP metabolic process, RNA modification, cellular metabolic process, protein transport, methylation, sulfur amino acid metabolic process, establishment of local…
[3] c24 - p235 NONE:
posttranscriptional regulation of gene expression, biosynthetic process, cellular metabolic process, establishment of localization, cellular amino acid and derivative metabolic process, metabolic process, amino acid metabolic process, protein metabolic process, macromolecule metabolic process, protein localization, translation, macromolecule localization, biological_process, biopolymer catabolic …
biopolymer metabolic process, cellular biopolymer metabolic process, cellular protein metabolic process, biosynthetic process, primary metabolic process, cellular metabolic process, cellular biosynthetic process, metabolic process, cellular macromolecule biosynthetic process, cellular biopolymer biosynthetic process, cellular macromolecule metabolic process, translational initiation, biopolymer b…
[3] c140 - p364 4 {chromatin modification, establishment or maintenance of chromatin architecture, histone deacetylation, protein amino acid deacetylation, }
[3] c223 - p321 NONE:
metabolic process, biopolymer metabolic process, cellular biopolymer metabolic process, cellular macromolecule metabolic process, macromolecule metabolic process, primary metabolic process, cellular process, cellular metabolic process, biological_process,
cellular response to stress, cellular response to stimulus, response to stimulus, response to stress, cellular process, biological_process,
[8] c104 - p50 7 {post-translational protein modification, protein ubiquitination, cellular protein metabolic process, protein modification by small protein conjugation or removal, protein modification by small protein conjugation, protein modification process, biopolymer modification, }
[3] c328 - p121 NONE:
biopolymer metabolic process, cellular biopolymer metabolic process, RNA biosynthetic process, biosynthetic process, primary metabolic process, cellular metabolic process, cellular biosynthetic process, RNA metabolic process, metabolic process, cellular macromolecule biosynthetic process, nucleobase, nucleoside, nucleotide and nucleic acid metabolic process, transcription, DNA-dependent, cellular…
biopolymer metabolic process, cellular biopolymer metabolic process, RNA biosynthetic process, biosynthetic process, primary metabolic process, cellular metabolic process, cellular biosynthetic process, RNA metabolic process, metabolic process, cellular macromolecule biosynthetic process, nucleobase, nucleoside, nucleotide and nucleic acid metabolic process, transcription, DNA-dependent, cellular…
[3] c234 - p312 NONE:
cellular component biogenesis, metabolic process, ribonucleoprotein complex biogenesis, biopolymer metabolic process, cellular biopolymer metabolic process, phosphorus metabolic process, cellular macromolecule metabolic process, ribosome biogenesis, macromolecule metabolic process, primary metabolic process, cellular process, cellular metabolic process, biological_process, phosphate metabolic pro…
biological_process,
[5] c143 - p129 17 {cell wall glycoprotein biosynthetic process, biopolymer glycosylation, protein amino acid glycosylation, glycoprotein biosynthetic process, mannoprotein biosynthetic process, cell wall macromolecule metabolic process, glycoprotein metabolic process, cell wall macromolecule biosynthetic process, carbohydrate metabolic process, cellular component macromolecule biosynthetic proce…
[3] c121 - p264 9 {cellular iron ion homeostasis, siderophore-iron transport, iron assimilation, iron ion homeostasis, di-, tri-valent inorganic cation transport, iron ion transport, transition metal ion transport, siderophore transport, iron assimilation by chelation and transport, }
[4] c42 - p174 NONE:
post-translational protein modification, cellular component biogenesis, cellular component organization, proteolysis involved in cellular protein catabolic process, ribonucleoprotein complex biogenesis, cellular protein catabolic process, cellular protein metabolic process, biosynthetic process, response to stimulus, cellular metabolic process, anatomical structure formation, metabolic process, c…
post-translational protein modification, cellular component biogenesis, ribonucleoprotein complex biogenesis, protein ubiquitination, biopolymer metabolic process, cellular biopolymer metabolic process, cellular protein metabolic process, ribosome biogenesis, protein modification by small protein conjugation or removal, primary metabolic process, cellular metabolic process, metabolic process, pro…
[10] c22 - p82 6 {monosaccharide transport, establishment of localization, transport, transmembrane transport, carbohydrate transport, localization, }
[3] c344 - p52 NONE:
metabolic process, biopolymer metabolic process, cellular biopolymer metabolic process, cellular macromolecule metabolic process, macromolecule metabolic process, primary metabolic process, cellular process, cellular metabolic process, biological_process,
cellular component organization, biopolymer metabolic process, cellular biopolymer metabolic process, cellular protein metabolic process, RNA biosynthetic process, biosynthetic process, primary metabolic process, cellular metabolic process, cellular biosynthetic process, macromolecular complex subunit organization, RNA metabolic process, metabolic process, cellular macromolecule biosynthetic proc…
[3] c46 - p21 NONE:
cellular component biogenesis, RNA transport, regulation of biological quality, ribonucleoprotein complex biogenesis, posttranscriptional regulation of gene expression, mitosis, nucleotide-excision repair, biosynthetic process, nuclear export, nuclear transport, RNA elongation, cellular metabolic process, establishment of localization, metabolic process, sister chromatid segregation, establishmen…
cellular component biogenesis, regulation of cellular process, cellular component organization, ribonucleoprotein complex biogenesis, ribonucleoprotein complex assembly, cellular protein metabolic process, biosynthetic process, response to stimulus, cellular metabolic process, anatomical structure formation, metabolic process, nuclear mRNA splicing, via spliceosome, RNA splicing, via transesterif…
[7] c23 - p107 2 {ubiquitin-dependent protein catabolic process, proteolysis, }
[4] c13 - p1 NONE:
cellular component biogenesis, ribonucleoprotein complex biogenesis, biosynthetic process, cellular metabolic process, protein transport, establishment of localization, protein targeting, metabolic process, establishment of localization in cell, regulation of cell communication, cellular component assembly, macromolecular complex assembly, protein metabolic process, macromolecule metabolic proces…
cellular component biogenesis, RNA transport, reproductive process, posttranscriptional regulation of gene expression, cellular lipid metabolic process, RNA modification, cellular metabolic process, ribosomal large subunit biogenesis, lipid biosynthetic process, ncRNA 3'-end processing, metabolic process, macromolecular complex assembly, coenzyme biosynthetic process, biological_process, reproduc…
[3] c388 - p176 6 {lipid catabolic process, membrane lipid catabolic process, membrane lipid metabolic process, phospholipid catabolic process, cellular lipid catabolic process, phospholipid metabolic process, }
[5] c96 - p224 NONE:
reproduction, cellular component biogenesis, cellular component organization, proteasome assembly, ascospore formation, proteolysis involved in cellular protein catabolic process, cellular protein catabolic process, reproductive process, cellular developmental process, cellular protein metabolic process, response to stimulus, cellular metabolic process, anatomical structure formation, reproductiv…
modification-dependent macromolecule catabolic process, regulation of cellular process, mitotic cell cycle, biopolymer catabolic process, cellular macromolecule catabolic process, proteolysis involved in cellular protein catabolic process, cellular protein catabolic process, biopolymer metabolic process, cellular biopolymer metabolic process, modification-dependent protein catabolic process, cell…
[3] c355 - p123 1 {chromosome segregation, }
[3] c126 - p117 NONE:
rRNA metabolic process, cellular component biogenesis, ribonucleoprotein complex biogenesis, biopolymer metabolic process, cellular biopolymer metabolic process, ribosome biogenesis, primary metabolic process, cellular metabolic process, protein transport, establishment of localization, RNA metabolic process, establishment of protein localization, transport, metabolic process, nucleobase, nucleos…
organelle localization, cellular component biogenesis, cellular component organization, intracellular transport, ribonucleoprotein complex biogenesis, ribosome localization, biopolymer metabolic process, cellular biopolymer metabolic process, establishment of ribosome localization, ribosome biogenesis, nuclear export, nuclear transport, primary metabolic process, establishment of organelle locali…
[7] c6 - p41 NONE:
cellular component biogenesis, RNA transport, regulation of biological quality, ribonucleoprotein complex biogenesis, sulfur amino acid biosynthetic process, glycolysis, posttranscriptional regulation of gene expression, cellular alcohol metabolic process, nuclear transport, cellular lipid metabolic process, autophagy, RNA modification, cellular metabolic process, protein transport, sulfur compou…
cellular response to stress, cellular component organization, cellular response to stimulus, cellular macromolecule catabolic process, response to stress, biopolymer metabolic process, cellular biopolymer metabolic process, cellular protein metabolic process, biosynthetic process, response to stimulus, primary metabolic process, cellular metabolic process, cellular biosynthetic process, protein f…
[14] c36 - p17 9 {chromatin remodeling, DNA metabolic process, response to DNA damage stimulus, chromatin modification, cellular response to DNA damage stimulus, DNA repair, chromosome organization, organelle organization, establishment or maintenance of chromatin architecture, }
[4] c3 - p25 5 {rRNA metabolic process, RNA processing, ribonucleoprotein complex biogenesis, ribosome biogenesis, rRNA processing, }
[29] c3 - p1 11 {rRNA metabolic process, ncRNA processing, RNA processing, cellular component biogenesis, ribonucleoprotein complex biogenesis, ribosome biogenesis, RNA metabolic process, rRNA processing, gene expression, ncRNA metabolic process, maturation of SSU-rRNA, }
[3] c3 - p177 NONE:
cellular component biogenesis, regulation of biological quality, ribonucleoprotein complex biogenesis, transcription from RNA polymerase I promoter, reproductive process, posttranscriptional regulation of gene expression, cellular component morphogenesis, nuclear transport, maturation of 5.8S rRNA, RNA modification, cellular metabolic process, protein transport, ncRNA 3'-end processing, maturatio…
rRNA metabolic process, cellular component biogenesis, ncRNA processing, RNA processing, ribonucleoprotein complex biogenesis, biopolymer metabolic process, cellular biopolymer metabolic process, ribosome biogenesis, primary metabolic process, cellular metabolic process, RNA metabolic process, metabolic process, nucleobase, nucleoside, nucleotide and nucleic acid metabolic process, rRNA processin…
[3] c3 - p113 NONE:
cellular component biogenesis, regulation of biological quality, ribonucleoprotein complex biogenesis, transcription from RNA polymerase I promoter, reproductive process, posttranscriptional regulation of gene expression, cellular component morphogenesis, nuclear transport, maturation of 5.8S rRNA, RNA modification, cellular metabolic process, protein transport, ncRNA 3'-end processing, maturatio…
cellular component biogenesis, RNA processing, ribonucleoprotein complex biogenesis, biopolymer metabolic process, cellular biopolymer metabolic process, biosynthetic process, primary metabolic process, cellular metabolic process, cellular biosynthetic process, RNA metabolic process, metabolic process, nucleobase, nucleoside, nucleotide and nucleic acid metabolic process, cellular macromolecule m…
[4] c213 - p38 NONE:
amino acid biosynthetic process, acetyl-CoA catabolic process, oxidation reduction, tricarboxylic acid cycle, nitrogen compound metabolic process, coenzyme metabolic process, biosynthetic process, acetyl-CoA metabolic process, primary metabolic process, cellular respiration, cellular metabolic process, cellular biosynthetic process, cofactor metabolic process, cellular amino acid and derivative m…
amino acid biosynthetic process, nitrogen compound metabolic process, coenzyme metabolic process, biosynthetic process, primary metabolic process, cellular metabolic process, cellular biosynthetic process, cofactor metabolic process, cellular amino acid and derivative metabolic process, metabolic process, amino acid metabolic process, cofactor catabolic process, generation of precursor metabolite…
[3] c160 - p256 NONE:
cellular component biogenesis, mitosis, nucleotide-excision repair, DNA geometric change, biosynthetic process, negative regulation of RNA metabolic process, cellular metabolic process, metabolic process, cellular component assembly, macromolecular complex assembly, macromolecule metabolic process, negative regulation of macromolecule biosynthetic process, biological_process, cell cycle phase, ce…
cellular component biogenesis, cellular component organization, biopolymer metabolic process, cellular biopolymer metabolic process, DNA metabolic process, primary metabolic process, cellular metabolic process, anatomical structure formation, macromolecular complex subunit organization, metabolic process, nucleobase, nucleoside, nucleotide and nucleic acid metabolic process, cellular component as…
[3] c9 - p4 NONE:
cellular component biogenesis, regulation of biological quality, ribonucleoprotein complex biogenesis, protein import, mitochondrial transport, biosynthetic process, cellular metabolic process, RNA modification, protein transport, establishment of localization, protein targeting, actin cytoskeleton organization, metabolic process, establishment of localization in cell, cell communication, generat…
cellular component biogenesis, protein import, mitochondrial transport, biosynthetic process, cellular metabolic process, protein transport, establishment of localization, protein targeting, metabolic process, establishment of localization in cell, cellular component assembly, macromolecular complex assembly, mitochondrion organization, protein metabolic process, macromolecule metabolic process, …
[3] c9 - p1 NONE:
cellular component biogenesis, regulation of biological quality, ribonucleoprotein complex biogenesis, protein import, mitochondrial transport, biosynthetic process, cellular metabolic process, RNA modification, protein transport, establishment of localization, protein targeting, actin cytoskeleton organization, metabolic process, establishment of localization in cell, cell communication, generat…
cellular component biogenesis, RNA transport, reproductive process, posttranscriptional regulation of gene expression, cellular lipid metabolic process, RNA modification, cellular metabolic process, ribosomal large subunit biogenesis, lipid biosynthetic process, ncRNA 3'-end processing, metabolic process, macromolecular complex assembly, coenzyme biosynthetic process, biological_process, reproduc…
[21] c9 - p28 11 {modification-dependent macromolecule catabolic process, biopolymer catabolic process, proteolysis involved in cellular protein catabolic process, cellular macromolecule catabolic process, cellular protein catabolic process, modification-dependent protein catabolic process, ubiquitin-dependent protein catabolic process, cellular biopolymer catabolic process, protein catabolic pro…
[4] c111 - p2 4 {regulation of mitotic cell cycle, regulation of cell cycle process, regulation of cellular component organization, regulation of cell cycle, }
[4] c38 - p307 NONE:
cellular component biogenesis, regulation of cellular process, cellular component organization, intracellular transport, ribonucleoprotein complex biogenesis, Golgi vesicle transport, biosynthetic process, intracellular signaling cascade, cellular metabolic process, protein transport, establishment of localization, metabolic process, signal transduction, establishment of localization in cell, cel…
regulation of cellular process, intracellular transport, vesicle-mediated transport, Golgi vesicle transport, small GTPase mediated signal transduction, intracellular signaling cascade, protein transport, cellular localization, establishment of localization, establishment of protein localization, transport, signal transduction, regulation of biological process, establishment of localization in ce…
[3] c4 - p6 2 {ncRNA processing, ncRNA metabolic process, }
[16] c4 - p1 16 {RNA processing, ncRNA processing, cellular component biogenesis, rRNA metabolic process, ribonucleoprotein complex biogenesis, biopolymer metabolic process, cellular biopolymer metabolic process, ribosome biogenesis, RNA metabolic process, nucleobase, nucleoside, nucleotide and nucleic acid metabolic process, rRNA processing, cellular macromolecule metabolic process, gene express…
[19] c4 - p9 NONE:
cellular component biogenesis, regulation of biological quality, ribonucleoprotein complex biogenesis, ribonucleoprotein complex assembly, posttranscriptional regulation of gene expression, positive regulation of biosynthetic process, nuclear transport, maturation of 5.8S rRNA, RNA modification, cellular metabolic process, ribosomal large subunit biogenesis, maturation of SSU-rRNA from tricistron…
cellular component biogenesis, ribonucleoprotein complex biogenesis, cellular metabolic process, response to external stimulus, metabolic process, rRNA processing, macromolecular complex assembly, protein metabolic process, macromolecule metabolic process, negative regulation of macromolecule biosynthetic process, biological_process, cell cycle phase, RNA processing, mitotic cell cycle, cellular …
[5] c216 - p65 2 {DNA replication, DNA-dependent DNA replication, }
[3] c37 - p1 NONE:
cellular component biogenesis, regulation of cellular process, cellular component organization, ribonucleoprotein complex biogenesis, regulation of macromolecule metabolic process, cellular protein metabolic process, peptide or protein amino-terminal blocking, biosynthetic process, response to stimulus, RNA modification, cellular metabolic process, anatomical structure formation, metabolic proces…
cellular component biogenesis, RNA transport, reproductive process, posttranscriptional regulation of gene expression, cellular lipid metabolic process, RNA modification, cellular metabolic process, ribosomal large subunit biogenesis, lipid biosynthetic process, ncRNA 3'-end processing, metabolic process, macromolecular complex assembly, coenzyme biosynthetic process, biological_process, reproduc…
[4] c117 - p99 NONE:
regulation of cellular process, regulation of macromolecule metabolic process, posttranscriptional regulation of gene expression, cellular protein metabolic process, biosynthetic process, cellular metabolic process, metabolic process, nucleobase, nucleoside, nucleotide and nucleic acid metabolic process, regulation of biosynthetic process, cellular catabolic process, protein metabolic process, ma…
cellular component organization, biopolymer metabolic process, translational elongation, cellular biopolymer metabolic process, cellular protein metabolic process, biosynthetic process, primary metabolic process, cellular metabolic process, cellular biosynthetic process, metabolic process, cellular macromolecule biosynthetic process, organelle organization, cellular biopolymer biosynthetic proces…
[5] c33 - e386 NONE:
pyridine nucleotide metabolic process, cellular alcohol metabolic process, posttranscriptional regulation of gene expression, nucleotide metabolic process, biosynthetic process, cellular metabolic process, establishment of localization, cellular amino acid and derivative metabolic process, metabolic process, amino acid metabolic process, generation of precursor metabolites and energy, cellular ca…
metabolic process, biological_process,
[6] c90 - e530 15 {modification-dependent macromolecule catabolic process, biopolymer catabolic process, proteolysis involved in cellular protein catabolic process, cellular macromolecule catabolic process, cellular protein catabolic process, modification-dependent protein catabolic process, cellular protein metabolic process, ubiquitin-dependent protein catabolic process, cellular biopolymer cat…
[5] c118 - e485 NONE:
regulation of cellular process, cellular component organization, intracellular transport, protein import, cellular protein metabolic process, biosynthetic process, cellular metabolic process, protein transport, establishment of localization, protein targeting, metabolic process, establishment of localization in cell, intracellular protein transport, monocarboxylic acid metabolic process, cellular…
metabolic process, biological_process,
[3] c193 - e195 NONE:
regulation of cellular process, regulation of macromolecule metabolic process, regulation of nucleobase, nucleoside, nucleotide and nucleic acid metabolic process, biosynthetic process, cellular metabolic process, metabolic process, nucleobase, nucleoside, nucleotide and nucleic acid metabolic process, regulation of biosynthetic process, interphase, transcription, macromolecule metabolic process,…
reproduction, regulation of cellular process, regulation of growth, reproductive process, regulation of macromolecule metabolic process, regulation of nucleobase, nucleoside, nucleotide and nucleic acid metabolic process, post-embryonic development, regulation of multicellular organismal process, positive regulation of growth, regulation of growth rate, anatomical structure morphogenesis, positiv…
[4] c119 - e1 1 {biological_process, }
[3] c244 - e554 4 {phosphoinositide phosphorylation, second-messenger-mediated signaling, lipid phosphorylation, phosphoinositide-mediated signaling, }
[13] c18 - e16 15 {intracellular transport, small GTPase mediated signal transduction, intracellular signaling cascade, protein transport, establishment of localization, cellular localization, establishment of protein localization, transport, signal transduction, establishment of localization in cell, cell communication, protein localization, macromolecule localization, localization, biological_p…
[4] c366 - e94 NONE:
cofactor biosynthetic process, pigment biosynthetic process, intracellular transport, pigment metabolic process, mitochondrial transport, heme biosynthetic process, porphyrin biosynthetic process, biosynthetic process, heme metabolic process, cellular respiration, cellular metabolic process, cellular biosynthetic process, cellular localization, establishment of localization, cofactor metabolic pr…
developmental process, reproduction, regulation of growth, embryonic development ending in birth or egg hatching, post-embryonic development, multicellular organismal process, positive regulation of biological process, larval development, establishment of localization, positive regulation of growth, transport, regulation of growth rate, regulation of biological process, positive regulation of gro…
[6] c72 - e419 NONE:
biopolymer metabolic process, translational elongation, cellular biopolymer metabolic process, cellular protein metabolic process, nitrogen compound metabolic process, biosynthetic process, primary metabolic process, cellular metabolic process, cellular biosynthetic process, cellular amino acid and derivative metabolic process, metabolic process, amino acid metabolic process, cellular macromolecu…
developmental process, reproduction, embryonic development ending in birth or egg hatching, post-embryonic development, multicellular organismal development, embryonic development, growth, multicellular organismal process, larval development, biological_process, nematode larval development,
[3] c264 - e529 6 {vesicle docking during exocytosis, vesicle docking, membrane docking, secretion by cell, secretion, exocytosis, }
[4] c55 - e121 8 {nucleus localization, establishment of nucleus localization, establishment of organelle localization, microtubule-based process, cytoskeleton-dependent intracellular transport, nuclear migration, microtubule-based movement, protein polymerization, }
[11] c84 - e27 NONE:
cellular component biogenesis, regulation of biological quality, cell budding, ribonucleoprotein complex biogenesis, reproductive process, posttranscriptional regulation of gene expression, negative regulation of cellular component organization, biosynthetic process, regulation of mitotic metaphase/anaphase transition, regulation of cell cycle process, cellular metabolic process, phosphate metabo…
developmental process, reproduction, cell cycle phase, reproductive process, reproductive behavior in a multicellular organism, embryonic development ending in birth or egg hatching, reproductive behavior, M phase, post-embryonic development, meiotic cell cycle, response to stimulus, multicellular organismal process, positive regulation of biological process, larval development, multicellular org…
[6] c95 - e240 NONE:
cellular component biogenesis, regulation of cellular process, cellular component organization, chromatin remodeling, regulation of macromolecule metabolic process, regulation of nucleobase, nucleoside, nucleotide and nucleic acid metabolic process, cellular protein metabolic process, actin filament organization, biosynthetic process, response to stimulus, cellular metabolic process, establishmen…
reproduction, cellular component organization, regulation of growth, reproductive process, post-embryonic development, positive regulation of growth, regulation of growth rate, anatomical structure morphogenesis, actin cytoskeleton organization, cytokinesis, positive regulation of growth rate, sex differentiation, multicellular organismal development, cytoskeleton organization, genitalia developm…
[3] c458 - e32 NONE:
regulation of cellular process, regulation of macromolecule metabolic process, regulation of nucleobase, nucleoside, nucleotide and nucleic acid metabolic process, biosynthetic process, cellular metabolic process, metabolic process, nucleobase, nucleoside, nucleotide and nucleic acid metabolic process, regulation of biosynthetic process, transcription, macromolecule metabolic process, macromolecu…
negative regulation of developmental process, regulation of cell death, reproductive process, cellular developmental process, neurogenesis, positive regulation of growth, regulation of growth rate, behavior, tissue morphogenesis, positive regulation of growth rate, embryonic development, biological_process, developmental process, nervous system development, regulation of gene expression, epitheli…
[4] c368 - e155 NONE:
cellular protein metabolic process, peptide or protein amino-terminal blocking, biosynthetic process, cellular lipid metabolic process, cellular metabolic process, protein amino acid myristoylation, lipoprotein metabolic process, establishment of localization, metabolic process, N-terminal protein myristoylation, protein amino acid acylation, monocarboxylic acid metabolic process, protein metabol…
developmental process, multicellular organismal development, embryonic development, multicellular organismal process, biological_process, embryonic development ending in birth or egg hatching,
[9] c61 - e310 NONE:
cellular response to stress, response to abiotic stimulus, biosynthetic process, response to stimulus, cellular metabolic process, cellular amino acid and derivative metabolic process, nitrogen compound catabolic process, metabolic process, amino acid metabolic process, amino acid derivative metabolic process, response to heat, response to temperature stimulus, response to oxidative stress, monoc…
metabolic process, cellular process, cellular metabolic process, biological_process,
[4] c220 - e439 2 {protein amino acid dephosphorylation, dephosphorylation, }
[3] c313 - e26 NONE:
biopolymer metabolic process, cellular biopolymer metabolic process, cellular protein metabolic process, biosynthetic process, primary metabolic process, cellular metabolic process, cellular biosynthetic process, metabolic process, cellular macromolecule biosynthetic process, cellular biopolymer biosynthetic process, cellular macromolecule metabolic process, biopolymer biosynthetic process, gene …
reproductive process, nucleotide metabolic process, biosynthetic process, molting cycle, collagen and cuticulin-based cuticle, cellular metabolic process, establishment of localization, positive regulation of growth, regulation of growth rate, metabolic process, nucleoside phosphate metabolic process, positive regulation of growth rate, protein metabolic process, macromolecule metabolic process, …
[5] c20 - e86 1 {biological_process, }
[3] c447 - e723 NONE:
regulation of cellular process, regulation of gene expression, regulation of cellular biosynthetic process, regulation of primary metabolic process, membrane lipid metabolic process, regulation of macromolecule metabolic process, posttranscriptional regulation of gene expression, regulation of macromolecule biosynthetic process, biosynthetic process, cellular lipid metabolic process, primary meta…
biosynthetic process, metabolic process, biological_process,
[3] c243 - e324 22 {ATP metabolic process, lipid transport, purine ribonucleoside triphosphate biosynthetic process, nucleotide biosynthetic process, ribonucleotide metabolic process, nucleoside triphosphate biosynthetic process, nucleotide metabolic process, ATP biosynthetic process, purine ribonucleoside triphosphate metabolic process, nucleoside triphosphate metabolic process, phospholipid tra…
[5] c163 - e16 4 {small GTPase mediated signal transduction, intracellular signaling cascade, signal transduction, cell communication, }
[4] c92 - e747 12 {cellular response to stimulus, cellular response to stress, DNA replication, DNA metabolic process, maintenance of fidelity during DNA-dependent DNA replication, response to DNA damage stimulus, cellular response to DNA damage stimulus, DNA repair, mismatch repair, cellular biopolymer biosynthetic process, biopolymer biosynthetic process, DNA-dependent DNA replication, }
[3] c529 - e771 NONE:
Golgi to vacuole transport, intracellular transport, vesicle-mediated transport, Golgi vesicle transport, protein transport, cellular localization, establishment of localization, transport, establishment of protein localization, establishment of localization in cell, vacuolar transport, intracellular protein transport, cellular protein localization, localization, macromolecule localization, post-…
developmental process, intracellular transport, vesicle-mediated transport, post-embryonic development, multicellular organismal process, protein transport, larval development, cellular localization, establishment of localization, establishment of protein localization, transport, establishment of localization in cell, intracellular protein transport, locomotion, multicellular organismal developme…
[4] c462 - e1 2 {phosphorylation, protein amino acid phosphorylation, }
[3] c414 - e878 NONE:
post-translational protein modification, regulation of cellular process, cellular component organization, regulation of macromolecule metabolic process, regulation of nucleobase, nucleoside, nucleotide and nucleic acid metabolic process, histone modification, cellular protein metabolic process, biosynthetic process, negative regulation of cellular metabolic process, negative regulation of cellula…
regulation of cellular process, regulation of gene expression, regulation of biological process, regulation of cellular biosynthetic process, regulation of primary metabolic process, regulation of macromolecule metabolic process, regulation of biosynthetic process, regulation of nucleobase, nucleoside, nucleotide and nucleic acid metabolic process, regulation of metabolic process, regulation of m…
[3] c31 - e902 1 {glycolysis, }
[3] c492 - e858 NONE:
modification-dependent macromolecule catabolic process, biopolymer catabolic process, cellular macromolecule catabolic process, proteolysis involved in cellular protein catabolic process, cellular protein catabolic process, biopolymer metabolic process, cellular biopolymer metabolic process, modification-dependent protein catabolic process, cellular protein metabolic process, cellular biopolymer …
developmental process, reproduction, biopolymer metabolic process, cellular biopolymer metabolic process, reproductive process, embryonic development ending in birth or egg hatching, cellular protein metabolic process, primary metabolic process, multicellular organismal process, cellular metabolic process, metabolic process, cellular macromolecule metabolic process, protein modification process, …
[4] c294 - e204 1 {biological_process, }
[9] c77 - e272 NONE:
transport, response to drug, metabolic process, response to chemical stimulus, response to stress, localization, response to stimulus, cellular process, cellular metabolic process, biological_process, establishment of localization,
developmental process, transport, localization, biological_process, establishment of localization,
[3] c419 - e232 NONE:
protein palmitoylation, biopolymer metabolic process, cellular biopolymer metabolic process, cellular protein metabolic process, biosynthetic process, primary metabolic process, cellular metabolic process, lipoprotein metabolic process, cellular biosynthetic process, metabolic process, cellular macromolecule biosynthetic process, protein amino acid acylation, cellular macromolecule metabolic proc…
[9] c106 - e41 3 {establishment of localization, transport, localization, }
[4] c65 - e8 NONE:
post-translational protein modification, regulation of cellular process, cellular component organization, intracellular transport, phosphorylation, regulation of macromolecule metabolic process, posttranscriptional regulation of gene expression, cellular protein metabolic process, Golgi vesicle transport, response to stimulus, RNA modification, cellular metabolic process, protein transport, phosp…
post-translational protein modification, reproduction, phosphorylation, regulation of growth, cellular protein metabolic process, post-embryonic development, cellular metabolic process, phosphate metabolic process, positive regulation of growth, regulation of growth rate, metabolic process, protein amino acid phosphorylation, positive regulation of growth rate, protein metabolic process, macromol…
[3] c290 - e832 NONE:
rRNA metabolic process, cellular component biogenesis, RNA 3'-end processing, ncRNA processing, RNA processing, ribonucleoprotein complex biogenesis, biopolymer metabolic process, cellular biopolymer metabolic process, ribosome biogenesis, primary metabolic process, cellular metabolic process, RNA metabolic process, metabolic process, nucleobase, nucleoside, nucleotide and nucleic acid metabolic …
[6] c210 - e76 3 {microtubule-based process, cytoskeleton-dependent intracellular transport, microtubule-based movement, }
[4] c64 - e317 NONE:
monosaccharide catabolic process, cellular response to stress, cellular carbohydrate catabolic process, response to abiotic stimulus, cellular alcohol metabolic process, arabinose catabolic process, alcohol catabolic process, response to stimulus, cellular metabolic process, metabolic process, cellular carbohydrate metabolic process, response to heat, response to temperature stimulus, monosacchar…
developmental process, metabolic process, multicellular organismal development, multicellular organismal process, biological_process, oxidation reduction,
[3] c138 - e234 1 {biological_process, }
[7] c12 - e151 1 {biological_process, }
[8] c58 - e124 2 {protein folding, biological_process, }
[3] c137 - e982 NONE:
developmental process, cellular component organization, intracellular transport, biopolymer metabolic process, membrane organization, membrane fusion, cellular developmental process, cellular component morphogenesis, organelle fusion, mitochondrion morphogenesis, primary metabolic process, cellular metabolic process, cellular localization, establishment of localization, transport, anatomical stru…
developmental process, reproduction, cellular component organization, regulation of growth, embryonic development ending in birth or egg hatching, post-embryonic development, multicellular organismal process, positive regulation of biological process, larval development, positive regulation of growth, regulation of growth rate, regulation of biological process, positive regulation of growth rate,…
[5] c81 - e374 1 {biological_process, }
[5] c76 - e583 1 {cell division, }
[5] c293 - e665 NONE:
biopolymer metabolic process, cellular biopolymer metabolic process, biosynthetic process, primary metabolic process, cellular metabolic process, cellular biosynthetic process, RNA metabolic process, metabolic process, cellular macromolecule biosynthetic process, nucleobase, nucleoside, nucleotide and nucleic acid metabolic process, cellular biopolymer biosynthetic process, cellular macromolecule…
developmental process, metabolic process, biopolymer metabolic process, macromolecule metabolic process, multicellular organismal development, embryonic development, primary metabolic process, multicellular organismal process, biological_process,
[5] c247 - e202 NONE:
rRNA metabolic process, cellular component biogenesis, ncRNA processing, RNA processing, ribonucleoprotein complex biogenesis, biopolymer metabolic process, cellular biopolymer metabolic process, ribosome biogenesis, primary metabolic process, cellular metabolic process, RNA metabolic process, maturation of SSU-rRNA from tricistronic rRNA transcript (SSU-rRNA, 5.8S rRNA, LSU-rRNA), metabolic proc…
reproduction, hermaphrodite germ-line sex determination, regulation of growth, reproductive process, cellular developmental process, post-embryonic development, cell development, positive regulation of growth, regulation of growth rate, feminization of hermaphroditic germ-line, anatomical structure morphogenesis, cell differentiation, sex determination, germ cell development, positive regulation …
[3] c365 - e395 NONE:
metabolic process, response to chemical stimulus, response to stress, oxidation reduction, response to oxidative stress, response to stimulus, cellular process, cellular metabolic process, biological_process,
response to oxidative stress, response to chemical stimulus, response to stimulus, response to stress, biological_process,
[8] c70 - e449 1 {protein folding, }
[6] c139 - e186 4 {DNA replication, DNA metabolic process, DNA replication initiation, DNA-dependent DNA replication, }
[3] c346 - e217 22 {ATP metabolic process, purine ribonucleoside triphosphate biosynthetic process, nucleotide biosynthetic process, ribonucleotide metabolic process, nucleoside triphosphate biosynthetic process, nucleotide metabolic process, ATP biosynthetic process, purine ribonucleoside triphosphate metabolic process, nucleoside triphosphate metabolic process, ribonucleoside triphosphate metab…
[3] c129 - e16 5 {small GTPase mediated signal transduction, intracellular signaling cascade, signal transduction, cell communication, biological_process, }
[3] c188 - e110 3 {chromosome organization, organelle organization, establishment or maintenance of chromatin architecture, }
[82] c2 - e1 17 {post-translational protein modification, phosphorylation, biopolymer metabolic process, cellular biopolymer metabolic process, protein kinase cascade, cellular protein metabolic process, primary metabolic process, cellular metabolic process, phosphate metabolic process, protein amino acid phosphorylation, phosphorus metabolic process, cellular macromolecule metabolic process, pro…
[4] c1 - e25 5 {RNA processing, ribonucleoprotein complex biogenesis, ribosome biogenesis, gene expression, biological_process, }
[7] c1 - e36 1 {biological_process, }
[7] c1 - e89 1 {biological_process, }
[15] c1 - e62 1 {biological_process, }
[3] c375 - e496 NONE:
monosaccharide catabolic process, regulation of cellular process, carbohydrate biosynthetic process, hexose biosynthetic process, glycolysis, cellular carbohydrate catabolic process, cellular alcohol metabolic process, biosynthetic process, monosaccharide biosynthetic process, alcohol catabolic process, cellular metabolic process, glucose metabolic process, metabolic process, pyruvate metabolic p…
developmental process, reproduction, reproductive developmental process, reproductive process, system development, cellular alcohol metabolic process, embryonic development ending in birth or egg hatching, primary metabolic process, carbohydrate metabolic process, multicellular organismal process, cellular metabolic process, glucose metabolic process, organ development, metabolic process, cellula…
[4] c88 - e50 23 {ATP metabolic process, purine ribonucleoside triphosphate biosynthetic process, transmembrane ion transport, ribonucleotide metabolic process, nucleoside triphosphate biosynthetic process, ATP biosynthetic process, oxidative phosphorylation, purine ribonucleoside triphosphate metabolic process, energy coupled proton transport, down electrochemical gradient, nucleoside triphospha…
[3] c25 - e861 12 {nitrogen compound metabolic process, tRNA aminoacylation, cellular amino acid and derivative metabolic process, amino acid metabolic process, tRNA metabolic process, carboxylic acid metabolic process, amino acid activation, cellular nitrogen compound metabolic process, tRNA aminoacylation for protein translation, translation, organic acid metabolic process, cellular amine metab…
[5] c134 - e525 1 {biological_process, }
[3] c268 - e266 1 {cell redox homeostasis, }
[15] c14 - e94 4 {establishment of localization, transport, localization, biological_process, }
[6] c14 - e550 1 {transport, }
[3] c59 - e130 7 {nucleosome organization, cellular component organization, macromolecular complex subunit organization, DNA packaging, chromosome organization, organelle organization, establishment or maintenance of chromatin architecture, }
[4] c112 - e235 1 {chromosome organization, }
[3] c191 - e793 NONE:
regulation of cellular process, intracellular transport, biopolymer metabolic process, cellular biopolymer metabolic process, vesicle-mediated transport, Golgi vesicle transport, primary metabolic process, cellular metabolic process, cellular localization, establishment of localization, transport, metabolic process, regulation of biological process, establishment of localization in cell, cellular…
biological_process,
[3] c215 - e260 1 {biological_process, }
[8] c104 - e103 5 {post-translational protein modification, cellular protein metabolic process, regulation of protein metabolic process, protein modification process, biopolymer modification, }
[3] c328 - e325 NONE:
biopolymer metabolic process, cellular biopolymer metabolic process, RNA biosynthetic process, biosynthetic process, primary metabolic process, cellular metabolic process, cellular biosynthetic process, RNA metabolic process, metabolic process, cellular macromolecule biosynthetic process, nucleobase, nucleoside, nucleotide and nucleic acid metabolic process, transcription, DNA-dependent, cellular…
reproduction, regulation of cellular process, morphogenesis of an epithelium, regulation of growth, reproductive process, regulation of macromolecule metabolic process, regulation of nucleobase, nucleoside, nucleotide and nucleic acid metabolic process, biosynthetic process, post-embryonic development, cellular metabolic process, positive regulation of growth, regulation of growth rate, anatomica…
[4] c22 - e704 1 {transmembrane transport, }
[3] c22 - e142 5 {establishment of localization, transport, transmembrane transport, localization, biological_process, }
[3] c212 - e745 NONE:
regulation of cellular process, regulation of biological quality, response to stress, biopolymer metabolic process, cellular biopolymer metabolic process, oxidation reduction, cell redox homeostasis, cellular homeostasis, biosynthetic process, response to stimulus, primary metabolic process, cellular metabolic process, cellular biosynthetic process, establishment of localization, transport, homeo…
regulation of cellular process, homeostatic process, cellular homeostasis, regulation of biological quality, regulation of biological process, cellular process, biological_process, biological regulation, cell redox homeostasis,
[4] c46 - e62 NONE:
cellular component biogenesis, RNA transport, regulation of biological quality, ribonucleoprotein complex biogenesis, posttranscriptional regulation of gene expression, mitosis, nucleotide-excision repair, biosynthetic process, nuclear export, nuclear transport, RNA elongation, cellular metabolic process, establishment of localization, metabolic process, sister chromatid segregation, establishmen…
reproduction, morphogenesis of an epithelium, regulation of growth, reproductive process, cellular developmental process, post-embryonic development, cell development, positive regulation of growth, regulation of growth rate, anatomical structure morphogenesis, tissue morphogenesis, cell differentiation, germ cell development, sex differentiation, positive regulation of growth rate, multicellular…
[7] c23 - e256 3 {ubiquitin-dependent protein catabolic process, proteolysis, biological_process, }
[3] c126 - e36 1 {biological_process, }
[5] c6 - e467 1 {biological_process, }
[7] c3 - e25 5 {RNA processing, ribonucleoprotein complex biogenesis, ribosome biogenesis, gene expression, biological_process, }
[16] c36 - e59 NONE:
cellular component biogenesis, ribonucleoprotein complex biogenesis, positive regulation of biosynthetic process, biosynthetic process, RNA elongation, cellular metabolic process, metabolic process, positive regulation of transcription, positive regulation of metabolic process, cellular component assembly, regulation of specific transcription from RNA polymerase II promoter, protein metabolic pro…
reproduction, regulation of cellular process, cellular component organization, morphogenesis of an epithelium, regulation of growth, reproductive process, regulation of macromolecule metabolic process, regulation of nucleobase, nucleoside, nucleotide and nucleic acid metabolic process, post-embryonic development, positive regulation of growth, regulation of growth rate, anatomical structure morph…
[4] c213 - e646 NONE:
amino acid biosynthetic process, acetyl-CoA catabolic process, oxidation reduction, tricarboxylic acid cycle, nitrogen compound metabolic process, coenzyme metabolic process, biosynthetic process, acetyl-CoA metabolic process, primary metabolic process, cellular respiration, cellular metabolic process, cellular biosynthetic process, cofactor metabolic process, cellular amino acid and derivative m…
developmental process, reproduction, reproductive developmental process, acetyl-CoA catabolic process, reproductive process, system development, embryonic development ending in birth or egg hatching, tricarboxylic acid cycle, coenzyme metabolic process, acetyl-CoA metabolic process, hermaphrodite genitalia development, cellular respiration, multicellular organismal process, cellular metabolic pro…
[3] c9 - e453 1 {biological_process, }
[20] c9 - e67 2 {protein catabolic process, biological_process, }
[3] c111 - e1 NONE:
post-translational protein modification, regulation of cellular process, cellular component organization, phosphorylation, regulation of mitotic cell cycle, organelle fission, mitosis, cellular protein metabolic process, regulation of cell cycle process, cellular metabolic process, phosphate metabolic process, metabolic process, regulation of nuclear division, protein amino acid phosphorylation, …
cellular component biogenesis, developmental maturation, vulval development, reproductive process, positive regulation of biosynthetic process, cellular metabolic process, positive regulation of growth, metabolic process, positive regulation of transcription, asymmetric protein localization involved in cell fate determination, positive regulation of molecular function, positive regulation of grow…
[7] c38 - e223 2 {intracellular transport, establishment of localization in cell, }
[8] c4 - e104 1 {biological_process, }
[6] c4 - e25 5 {RNA processing, ribonucleoprotein complex biogenesis, ribosome biogenesis, gene expression, biological_process, }
[3] c4 - e294 1 {biological_process, }
[8] c4 - e134 1 {biological_process, }
[4] c216 - e519 NONE:
cellular response to stress, cellular component organization, DNA replication, DNA metabolic process, maintenance of fidelity during DNA-dependent DNA replication, biosynthetic process, response to stimulus, cellular metabolic process, metabolic process, cellular response to DNA damage stimulus, nucleobase, nucleoside, nucleotide and nucleic acid metabolic process, macromolecule metabolic process…
developmental process, regulation of growth rate, reproduction, regulation of biological process, regulation of growth, embryonic development ending in birth or egg hatching, positive regulation of growth rate, multicellular organismal development, embryonic development, cellular process, multicellular organismal process, positive regulation of biological process, biological_process, biological r…
[3] c372 - e920 NONE:
organic cation transport, transport, metabolic process, biopolymer metabolic process, cation transport, ammonium transport, ion transport, nitrogen compound metabolic process, macromolecule metabolic process, nitrogen utilization, localization, cellular process, biological_process, establishment of localization,
transport, localization, biological_process, establishment of localization,
[5] c117 - e49 NONE:
regulation of cellular process, regulation of macromolecule metabolic process, posttranscriptional regulation of gene expression, cellular protein metabolic process, biosynthetic process, cellular metabolic process, metabolic process, nucleobase, nucleoside, nucleotide and nucleic acid metabolic process, regulation of biosynthetic process, cellular catabolic process, protein metabolic process, ma…
reproduction, regulation of cellular process, regulation of growth, reproductive process, regulation of macromolecule metabolic process, molting cycle, regulation of nucleobase, nucleoside, nucleotide and nucleic acid metabolic process, cellular protein metabolic process, biosynthetic process, post-embryonic development, molting cycle, collagen and cuticulin-based cuticle, cellular metabolic proc…
[4] c493 - e801 NONE:
biological_process,
[5] c90 - f57 16 {modification-dependent macromolecule catabolic process, protein modification by small protein removal, biopolymer catabolic process, proteolysis involved in cellular protein catabolic process, cellular macromolecule catabolic process, cellular protein catabolic process, modification-dependent protein catabolic process, cellular protein metabolic process, ubiquitin-dependent prot…
[8] c70 - f330 2 {protein folding, cytoskeleton organization, }
[7] c139 - f31 8 {DNA replication, DNA metabolic process, macromolecular complex subunit organization, protein-DNA complex assembly, DNA replication initiation, macromolecular complex assembly, pre-replicative complex assembly, DNA-dependent DNA replication, }
[28] c2 - f3 25 {regulation of cellular process, post-translational protein modification, phosphorylation, biopolymer metabolic process, cellular biopolymer metabolic process, protein kinase cascade, cellular protein metabolic process, primary metabolic process, cellular metabolic process, intracellular signaling cascade, phosphate metabolic process, MAPKKK cascade, signal transduction, regulatio…
[17] c1 - f28 1 {biological_process, }
[3] c1 - f893 11 {rRNA metabolic process, ncRNA processing, RNA processing, ribonucleoprotein complex biogenesis, ribosome biogenesis, RNA modification, methylation, biopolymer methylation, rRNA processing, RNA methylation, ncRNA metabolic process, }
[3] c88 - f149 31 {ATP metabolic process, phosphorylation, purine ribonucleoside triphosphate biosynthetic process, transmembrane ion transport, nucleotide biosynthetic process, ribonucleotide metabolic process, nucleoside triphosphate biosynthetic process, nucleotide metabolic process, ATP biosynthetic process, oxidative phosphorylation, purine ribonucleoside triphosphate metabolic process, ener…
[7] c18 - f7 12 {small GTPase mediated signal transduction, intracellular signaling cascade, protein transport, establishment of localization, establishment of protein localization, transport, signal transduction, cell communication, protein localization, macromolecule localization, localization, biological_process, }
[3] c366 - f20 NONE:
cofactor biosynthetic process, pigment biosynthetic process, intracellular transport, pigment metabolic process, mitochondrial transport, heme biosynthetic process, porphyrin biosynthetic process, biosynthetic process, heme metabolic process, cellular respiration, cellular metabolic process, cellular biosynthetic process, cellular localization, establishment of localization, cofactor metabolic pr…
developmental process, intracellular transport, cofactor transport, mitochondrial transport, carboxylic acid transport, multicellular organismal process, organic acid transport, hydrogen transport, proton transport, establishment of localization, alpha-ketoglutarate transport, cellular localization, transport, transmembrane transport, establishment of localization in cell, cation transport, malat…
[3] c72 - f321 1 {translational elongation, }
[4] c16 - f383 1 {biological_process, }
[3] c55 - f166 4 {microtubule-based process, cytoskeleton-dependent intracellular transport, microtubule-based movement, protein polymerization, }
[3] c84 - f58 4 {protein amino acid dephosphorylation, dephosphorylation, phosphate metabolic process, phosphorus metabolic process, }
[4] c25 - f540 12 {nitrogen compound metabolic process, tRNA aminoacylation, cellular amino acid and derivative metabolic process, amino acid metabolic process, tRNA metabolic process, carboxylic acid metabolic process, amino acid activation, cellular nitrogen compound metabolic process, tRNA aminoacylation for protein translation, translation, organic acid metabolic process, cellular amine metab…
[4] c134 - f279 2 {dephosphorylation, biological_process, }
[4] c61 - f192 1 {oxidation reduction, }
[10] c14 - f20 7 {mitochondrial transport, cofactor transport, establishment of localization, transport, dicarboxylic acid transport, localization, biological_process, }
[3] c20 - f101 1 {biological_process, }
[4] c112 - f243 2 {chromosome segregation, sister chromatid cohesion, }
[3] c232 - f110 NONE:
cellular response to stress, cellular response to stimulus, biopolymer catabolic process, cellular macromolecule catabolic process, DNA catabolic process, response to stress, biopolymer metabolic process, cellular biopolymer metabolic process, DNA metabolic process, biosynthetic process, response to stimulus, primary metabolic process, cellular metabolic process, response to DNA damage stimulus, …
cellular response to stimulus, cellular response to stress, cellular component organization, biopolymer metabolic process, response to stress, cellular biopolymer metabolic process, DNA metabolic process, primary metabolic process, response to stimulus, cellular metabolic process, response to DNA damage stimulus, DNA repair, cellular response to DNA damage stimulus, metabolic process, nucleobase,…
[7] c104 - f35 8 {post-translational protein modification, protein ubiquitination, cellular protein metabolic process, protein modification by small protein conjugation or removal, protein modification by small protein conjugation, regulation of protein metabolic process, protein modification process, biopolymer modification, }
[3] c492 - f189 NONE:
modification-dependent macromolecule catabolic process, biopolymer catabolic process, cellular macromolecule catabolic process, proteolysis involved in cellular protein catabolic process, cellular protein catabolic process, biopolymer metabolic process, cellular biopolymer metabolic process, modification-dependent protein catabolic process, cellular protein metabolic process, cellular biopolymer …
cofactor biosynthetic process, biopolymer metabolic process, cellular biopolymer metabolic process, cellular protein metabolic process, coenzyme metabolic process, biosynthetic process, primary metabolic process, cellular metabolic process, cellular biosynthetic process, cofactor metabolic process, metabolic process, cellular macromolecule metabolic process, protein modification process, coenzyme…
[3] c328 - f858 NONE:
biopolymer metabolic process, cellular biopolymer metabolic process, RNA biosynthetic process, biosynthetic process, primary metabolic process, cellular metabolic process, cellular biosynthetic process, RNA metabolic process, metabolic process, cellular macromolecule biosynthetic process, nucleobase, nucleoside, nucleotide and nucleic acid metabolic process, transcription, DNA-dependent, cellular…
biopolymer metabolic process, cellular biopolymer metabolic process, RNA biosynthetic process, biosynthetic process, primary metabolic process, cellular metabolic process, cellular biosynthetic process, RNA metabolic process, metabolic process, cellular macromolecule biosynthetic process, nucleobase, nucleoside, nucleotide and nucleic acid metabolic process, transcription, DNA-dependent, cellular…
[6] c22 - f47 6 {monosaccharide transport, establishment of localization, transport, transmembrane transport, carbohydrate transport, localization, }
[3] c46 - f28 NONE:
cellular component biogenesis, RNA transport, regulation of biological quality, ribonucleoprotein complex biogenesis, posttranscriptional regulation of gene expression, mitosis, nucleotide-excision repair, biosynthetic process, nuclear export, nuclear transport, RNA elongation, cellular metabolic process, establishment of localization, metabolic process, sister chromatid segregation, establishmen…
cellular component biogenesis, ribonucleoprotein complex biogenesis, regulation of alternative nuclear mRNA splicing, via spliceosome, ribonucleoprotein complex assembly, reproductive process, posttranscriptional regulation of gene expression, cellular developmental process, biosynthetic process, cellular metabolic process, metabolic process, cellular component assembly, macromolecular complex as…
[4] c106 - f51 3 {establishment of localization, transport, localization, }
[6] c23 - f229 3 {ubiquitin-dependent protein catabolic process, proteolysis, biological_process, }
[3] c96 - f271 NONE:
reproduction, cellular component biogenesis, cellular component organization, proteasome assembly, ascospore formation, proteolysis involved in cellular protein catabolic process, cellular protein catabolic process, reproductive process, cellular developmental process, cellular protein metabolic process, response to stimulus, cellular metabolic process, anatomical structure formation, reproductiv…
cellular response to stimulus, cellular response to stress, biopolymer catabolic process, proteolysis involved in cellular protein catabolic process, cellular macromolecule catabolic process, cellular protein catabolic process, biopolymer metabolic process, response to stress, cellular biopolymer metabolic process, cellular protein metabolic process, cellular biopolymer catabolic process, primary…
[3] c126 - f727 NONE:
rRNA metabolic process, cellular component biogenesis, ribonucleoprotein complex biogenesis, biopolymer metabolic process, cellular biopolymer metabolic process, ribosome biogenesis, primary metabolic process, cellular metabolic process, protein transport, establishment of localization, RNA metabolic process, establishment of protein localization, transport, metabolic process, nucleobase, nucleos…
[3] c6 - f109 NONE:
cellular component biogenesis, RNA transport, regulation of biological quality, ribonucleoprotein complex biogenesis, sulfur amino acid biosynthetic process, glycolysis, posttranscriptional regulation of gene expression, cellular alcohol metabolic process, nuclear transport, cellular lipid metabolic process, autophagy, RNA modification, cellular metabolic process, protein transport, sulfur compou…
cellular response to stimulus, cellular response to stress, cellular component organization, biopolymer metabolic process, response to stress, cellular biopolymer metabolic process, response to abiotic stimulus, cellular protein metabolic process, polytene chromosome puffing, primary metabolic process, heat shock-mediated polytene chromosome puffing, response to stimulus, multicellular organismal…
[4] c210 - f19 4 {microtubule-based process, cytoskeleton-dependent intracellular transport, microtubule cytoskeleton organization, microtubule-based movement, }
[7] c36 - f93 4 {chromatin remodeling, chromatin modification, chromosome organization, establishment or maintenance of chromatin architecture, }
[3] c3 - f757 NONE:
cellular component biogenesis, regulation of biological quality, ribonucleoprotein complex biogenesis, transcription from RNA polymerase I promoter, reproductive process, posttranscriptional regulation of gene expression, cellular component morphogenesis, nuclear transport, maturation of 5.8S rRNA, RNA modification, cellular metabolic process, protein transport, ncRNA 3'-end processing, maturatio…
[19] c9 - f22 1 {biological_process, }
[4] c12 - f89 2 {protein folding, biological_process, }
[5] c58 - f25 2 {protein folding, biological_process, }
[4] c38 - f125 NONE:
cellular component biogenesis, regulation of cellular process, cellular component organization, intracellular transport, ribonucleoprotein complex biogenesis, Golgi vesicle transport, biosynthetic process, intracellular signaling cascade, cellular metabolic process, protein transport, establishment of localization, metabolic process, signal transduction, establishment of localization in cell, cel…
post-translational protein modification, regulation of cellular process, regulation of neurotransmitter levels, cellular component organization, intracellular transport, regulation of biological quality, cellular protein metabolic process, membrane invagination, neurotransmitter secretion, generation of a signal involved in cell-cell signaling, intracellular signaling cascade, cellular metabolic …
[4] c81 - f416 1 {biological_process, }
[14] c4 - f8 1 {biological_process, }
[4] c4 - f191 1 {biological_process, }
[4] c216 - f563 NONE:
cellular response to stress, cellular component organization, DNA replication, DNA metabolic process, maintenance of fidelity during DNA-dependent DNA replication, biosynthetic process, response to stimulus, cellular metabolic process, metabolic process, cellular response to DNA damage stimulus, nucleobase, nucleoside, nucleotide and nucleic acid metabolic process, macromolecule metabolic process…
DNA replication, biopolymer metabolic process, cellular biopolymer metabolic process, DNA metabolic process, biosynthetic process, primary metabolic process, cellular metabolic process, cellular biosynthetic process, metabolic process, cellular macromolecule biosynthetic process, nucleobase, nucleoside, nucleotide and nucleic acid metabolic process, cellular biopolymer biosynthetic process, cellu…
[3] c117 - f300 NONE:
regulation of cellular process, regulation of macromolecule metabolic process, posttranscriptional regulation of gene expression, cellular protein metabolic process, biosynthetic process, cellular metabolic process, metabolic process, nucleobase, nucleoside, nucleotide and nucleic acid metabolic process, regulation of biosynthetic process, cellular catabolic process, protein metabolic process, ma…
biopolymer metabolic process, translational elongation, cellular biopolymer metabolic process, cellular protein metabolic process, biosynthetic process, primary metabolic process, cellular metabolic process, cellular biosynthetic process, metabolic process, cellular macromolecule biosynthetic process, cellular biopolymer biosynthetic process, cellular macromolecule metabolic process, biopolymer b…
[3] c293 - f310 NONE:
biopolymer metabolic process, cellular biopolymer metabolic process, biosynthetic process, primary metabolic process, cellular metabolic process, cellular biosynthetic process, RNA metabolic process, metabolic process, cellular macromolecule biosynthetic process, nucleobase, nucleoside, nucleotide and nucleic acid metabolic process, cellular biopolymer biosynthetic process, cellular macromolecule…
biopolymer catabolic process, cellular macromolecule catabolic process, biopolymer metabolic process, cellular biopolymer metabolic process, primary metabolic process, cellular metabolic process, RNA metabolic process, RNA catabolic process, metabolic process, nuclear-transcribed mRNA catabolic process, nonsense-mediated decay, nucleobase, nucleoside, nucleotide and nucleic acid metabolic process…
[3] c247 - f158 NONE:
rRNA metabolic process, cellular component biogenesis, ncRNA processing, RNA processing, ribonucleoprotein complex biogenesis, biopolymer metabolic process, cellular biopolymer metabolic process, ribosome biogenesis, primary metabolic process, cellular metabolic process, RNA metabolic process, maturation of SSU-rRNA from tricistronic rRNA transcript (SSU-rRNA, 5.8S rRNA, LSU-rRNA), metabolic proc…
reproduction, regulation of cellular process, cellular component organization, reproductive process, regulation of macromolecule metabolic process, cellular developmental process, cellular metabolic process, cell development, nuclear mRNA splicing, via spliceosome, cell differentiation, metabolic process, RNA splicing, via transesterification reactions with bulged adenosine as nucleophile, nucleo…
[8] p63 - e449 3 {cellular protein metabolic process, protein folding, protein metabolic process, }
[4] p21 - e89 NONE:
cellular component biogenesis, regulation of cellular process, cellular component organization, ribonucleoprotein complex biogenesis, ribonucleoprotein complex assembly, cellular protein metabolic process, biosynthetic process, response to stimulus, cellular metabolic process, anatomical structure formation, metabolic process, nuclear mRNA splicing, via spliceosome, RNA splicing, via transesterif…
reproduction, morphogenesis of an epithelium, regulation of growth, reproductive process, post-embryonic development, positive regulation of growth, regulation of growth rate, anatomical structure morphogenesis, metabolic process, tissue morphogenesis, positive regulation of growth rate, sex differentiation, multicellular organismal development, genitalia development, embryonic development, biolo…
[12] p21 - e62 NONE:
cellular component biogenesis, regulation of cellular process, cellular component organization, ribonucleoprotein complex biogenesis, ribonucleoprotein complex assembly, cellular protein metabolic process, biosynthetic process, response to stimulus, cellular metabolic process, anatomical structure formation, metabolic process, nuclear mRNA splicing, via spliceosome, RNA splicing, via transesterif…
reproduction, morphogenesis of an epithelium, regulation of growth, reproductive process, cellular developmental process, post-embryonic development, cell development, positive regulation of growth, regulation of growth rate, anatomical structure morphogenesis, tissue morphogenesis, cell differentiation, germ cell development, sex differentiation, positive regulation of growth rate, multicellular…
[3] p118 - e795 NONE:
post-translational protein modification, cellular component organization, chromatin remodeling, biopolymer metabolic process, cellular biopolymer metabolic process, histone modification, cellular protein metabolic process, primary metabolic process, cellular metabolic process, cellular localization, chromatin modification, metabolic process, chromosome organization, organelle organization, cellul…
developmental process, reproduction, reproductive developmental process, reproductive process, system development, embryonic development ending in birth or egg hatching, hermaphrodite genitalia development, multicellular organismal process, anatomical structure morphogenesis, organ development, sex differentiation, multicellular organismal development, genitalia development, embryonic development…
[4] p102 - e665 NONE:
cellular response to stress, cellular component organization, regulation of biological quality, DNA replication, DNA metabolic process, biosynthetic process, response to stimulus, cellular metabolic process, anatomical structure homeostasis, homeostatic process, metabolic process, cellular response to DNA damage stimulus, nucleobase, nucleoside, nucleotide and nucleic acid metabolic process, cell…
developmental process, metabolic process, biopolymer metabolic process, macromolecule metabolic process, multicellular organismal development, embryonic development, primary metabolic process, multicellular organismal process, biological_process,
[4] p200 - e862 NONE:
biopolymer catabolic process, cellular macromolecule catabolic process, biopolymer metabolic process, cellular biopolymer metabolic process, cellular carbohydrate catabolic process, cellular polysaccharide catabolic process, cellular biopolymer catabolic process, primary metabolic process, polysaccharide catabolic process, carbohydrate metabolic process, cellular metabolic process, cellular polys…
metabolic process, primary metabolic process, carbohydrate metabolic process, biological_process,
[6] p99 - e49 2 {translational elongation, translation, }
[9] p18 - e151 NONE:
regulation of cellular process, cellular response to stress, cellular component organization, intracellular transport, regulation of mitotic cell cycle, regulation of macromolecule metabolic process, regulation of nucleobase, nucleoside, nucleotide and nucleic acid metabolic process, cellular protein metabolic process, biosynthetic process, response to stimulus, cellular metabolic process, establ…
developmental process, metabolic process, biopolymer metabolic process, cellular biopolymer metabolic process, cellular protein metabolic process, cellular macromolecule metabolic process, protein metabolic process, macromolecule metabolic process, multicellular organismal development, primary metabolic process, cellular process, multicellular organismal process, cellular metabolic process, biolo…
[3] p72 - e194 NONE:
regulation of cellular process, nitrogen compound metabolic process, biosynthetic process, regulation of Ras protein signal transduction, primary metabolic process, cellular metabolic process, cellular biosynthetic process, cellular amino acid and derivative metabolic process, regulation of Ras GTPase activity, regulation of Rho GTPase activity, metabolic process, regulation of biological process…
regulation of cellular process, signal transduction, regulation of biological process, cell communication, cellular process, biological_process, biological regulation,
[4] p255 - e235 1 {chromosome organization, }
[3] p55 - e324 NONE:
transport, transmembrane transport, metabolic process, cation transport, ion transport, biosynthetic process, primary metabolic process, localization, cellular process, cellular metabolic process, cellular biosynthetic process, biological_process, establishment of localization,
reproduction, nucleotide biosynthetic process, ribonucleotide metabolic process, nucleotide metabolic process, nucleoside triphosphate biosynthetic process, cellular metabolic process, establishment of localization, metabolic process, nucleobase, nucleoside, nucleotide and nucleic acid metabolic process, cation transport, nucleoside phosphate metabolic process, nucleobase, nucleoside and nucleoti…
[4] p190 - e91 NONE:
cellular component biogenesis, actomyosin structure organization, cellular component organization, cytokinetic process, formation of actomyosin apparatus involved in cytokinesis, anatomical structure formation, cytokinesis, contractile ring formation, actin cytoskeleton organization, cytokinesis, cellular component assembly, organelle organization, actin filament-based process, cell division, cel…
reproduction, regulation of cellular process, reproductive process, cellular developmental process, post-embryonic development, cell development, anatomical structure morphogenesis, metabolic process, cell differentiation, protein metabolic process, macromolecule metabolic process, multicellular organismal development, embryonic development, cellular process, biological_process, developmental pro…
[3] p298 - e982 NONE:
cellular component organization, cellular process, membrane organization, organelle organization, biological_process, membrane fusion,
developmental process, reproduction, cellular component organization, regulation of growth, embryonic development ending in birth or egg hatching, post-embryonic development, multicellular organismal process, positive regulation of biological process, larval development, positive regulation of growth, regulation of growth rate, regulation of biological process, positive regulation of growth rate,…
[6] p194 - e374 NONE:
cellular component biogenesis, RNA processing, biopolymer catabolic process, cellular macromolecule catabolic process, ribonucleoprotein complex biogenesis, biopolymer metabolic process, cellular biopolymer metabolic process, primary metabolic process, cellular metabolic process, RNA catabolic process, RNA metabolic process, metabolic process, nucleobase, nucleoside, nucleotide and nucleic acid m…
developmental process, reproduction, metabolic process, embryonic development ending in birth or egg hatching, post-embryonic development, multicellular organismal development, locomotion, embryonic development, cellular process, multicellular organismal process, growth, cellular metabolic process, larval development, biological_process, nematode larval development,
[3] p230 - e209 NONE:
protein folding, metabolic process, biopolymer metabolic process, cellular biopolymer metabolic process, cellular protein metabolic process, cellular macromolecule metabolic process, protein metabolic process, macromolecule metabolic process, primary metabolic process, cellular process, cellular metabolic process, biological_process,
developmental process, biopolymer metabolic process, cellular biopolymer metabolic process, embryonic development ending in birth or egg hatching, cellular protein metabolic process, primary metabolic process, multicellular organismal process, cellular metabolic process, protein folding, anatomical structure morphogenesis, metabolic process, regulation of biological process, cellular macromolecul…
[5] p220 - e419 NONE:
biopolymer metabolic process, translational elongation, cellular biopolymer metabolic process, cellular protein metabolic process, biosynthetic process, primary metabolic process, cellular metabolic process, cellular biosynthetic process, metabolic process, cellular macromolecule biosynthetic process, cellular biopolymer biosynthetic process, cellular macromolecule metabolic process, biopolymer b…
developmental process, reproduction, embryonic development ending in birth or egg hatching, post-embryonic development, multicellular organismal development, embryonic development, growth, multicellular organismal process, larval development, biological_process, nematode larval development,
[3] p115 - e638 NONE:
cellular component biogenesis, cellular component organization, regulation of biological quality, ribonucleoprotein complex biogenesis, biopolymer metabolic process, cellular biopolymer metabolic process, DNA metabolic process, ribosome biogenesis, primary metabolic process, cellular metabolic process, anatomical structure homeostasis, homeostatic process, metabolic process, chromosome organizati…
metabolic process, biopolymer metabolic process, cellular biopolymer metabolic process, nucleobase, nucleoside, nucleotide and nucleic acid metabolic process, DNA metabolic process, cellular macromolecule metabolic process, macromolecule metabolic process, primary metabolic process, cellular process, cellular metabolic process, DNA recombination, biological_process,
[4] p115 - e62 NONE:
cellular component biogenesis, cellular component organization, regulation of biological quality, ribonucleoprotein complex biogenesis, biopolymer metabolic process, cellular biopolymer metabolic process, DNA metabolic process, ribosome biogenesis, primary metabolic process, cellular metabolic process, anatomical structure homeostasis, homeostatic process, metabolic process, chromosome organizati…
reproduction, morphogenesis of an epithelium, regulation of growth, reproductive process, cellular developmental process, post-embryonic development, cell development, positive regulation of growth, regulation of growth rate, anatomical structure morphogenesis, tissue morphogenesis, cell differentiation, germ cell development, sex differentiation, positive regulation of growth rate, multicellular…
[3] p103 - e442 NONE:
cellular component organization, chromatin remodeling, biopolymer metabolic process, cellular biopolymer metabolic process, primary metabolic process, cellular metabolic process, chromatin modification, metabolic process, chromosome organization, nucleobase, nucleoside, nucleotide and nucleic acid metabolic process, organelle organization, cellular macromolecule metabolic process, macromolecule m…
developmental process, multicellular organismal development, embryonic development, multicellular organismal process, biological_process, embryonic development ending in birth or egg hatching,
[5] p148 - e124 1 {protein folding, }
[3] p113 - e25 NONE:
cellular component biogenesis, RNA processing, ribonucleoprotein complex biogenesis, biopolymer metabolic process, cellular biopolymer metabolic process, biosynthetic process, primary metabolic process, cellular metabolic process, cellular biosynthetic process, RNA metabolic process, metabolic process, nucleobase, nucleoside, nucleotide and nucleic acid metabolic process, cellular macromolecule m…
cellular component biogenesis, ribonucleoprotein complex biogenesis, reproductive process, biosynthetic process, cellular metabolic process, positive regulation of growth, regulation of growth rate, behavior, metabolic process, positive regulation of multicellular organismal process, rRNA processing, positive regulation of growth rate, protein metabolic process, macromolecule metabolic process, t…
[3] p11 - e25 1 {gene expression, }
[4] p11 - e49 6 {cellular macromolecule biosynthetic process, cellular biopolymer biosynthetic process, gene expression, biopolymer biosynthetic process, macromolecule biosynthetic process, translation, }
[6] p11 - e26 17 {biopolymer metabolic process, cellular biopolymer metabolic process, cellular protein metabolic process, biosynthetic process, primary metabolic process, cellular metabolic process, cellular biosynthetic process, metabolic process, cellular macromolecule biosynthetic process, cellular biopolymer biosynthetic process, cellular macromolecule metabolic process, gene expression, bio…
[3] p207 - e324 2 {lipid transport, phospholipid transport, }
[3] p91 - e555 NONE:
glutamine family amino acid metabolic process, metabolic process, amino acid metabolic process, carboxylic acid metabolic process, nitrogen compound metabolic process, cellular catabolic process, cellular nitrogen compound metabolic process, organic acid metabolic process, primary metabolic process, cellular process, catabolic process, cellular metabolic process, biological_process, cellular amin…
biological_process,
[7] p107 - e256 12 {modification-dependent macromolecule catabolic process, biopolymer catabolic process, proteolysis involved in cellular protein catabolic process, cellular macromolecule catabolic process, cellular protein catabolic process, modification-dependent protein catabolic process, ubiquitin-dependent protein catabolic process, cellular biopolymer catabolic process, protein catabolic p…
[9] p87 - e27 NONE:
post-translational protein modification, regulation of cellular process, cellular component organization, regulation of biological quality, regulation of mitotic cell cycle, biopolymer metabolic process, cellular biopolymer metabolic process, cellular protein metabolic process, primary metabolic process, protein amino acid dephosphorylation, dephosphorylation, cellular metabolic process, phosphat…
developmental process, reproduction, cell cycle phase, reproductive process, reproductive behavior in a multicellular organism, embryonic development ending in birth or egg hatching, reproductive behavior, M phase, post-embryonic development, meiotic cell cycle, response to stimulus, multicellular organismal process, positive regulation of biological process, larval development, multicellular org…
[4] p174 - e518 NONE:
post-translational protein modification, cellular component biogenesis, ribonucleoprotein complex biogenesis, protein ubiquitination, biopolymer metabolic process, cellular biopolymer metabolic process, cellular protein metabolic process, ribosome biogenesis, protein modification by small protein conjugation or removal, primary metabolic process, cellular metabolic process, metabolic process, pro…
developmental process, reproduction, biopolymer metabolic process, cellular biopolymer metabolic process, embryonic development ending in birth or egg hatching, cellular protein metabolic process, post-embryonic development, primary metabolic process, multicellular organismal process, cellular metabolic process, larval development, metabolic process, cellular macromolecule metabolic process, prot…
[3] p214 - e723 NONE:
biosynthetic process, metabolic process, primary metabolic process, cellular process, cellular metabolic process, biological_process, cellular biosynthetic process,
biosynthetic process, metabolic process, biological_process,
[4] p65 - e519 NONE:
cellular response to stress, cellular response to stimulus, DNA replication, response to stress, biopolymer metabolic process, cellular biopolymer metabolic process, DNA metabolic process, biosynthetic process, response to stimulus, primary metabolic process, cellular metabolic process, response to DNA damage stimulus, cellular biosynthetic process, DNA repair, cellular response to DNA damage sti…
developmental process, regulation of growth rate, reproduction, regulation of biological process, regulation of growth, embryonic development ending in birth or egg hatching, positive regulation of growth rate, multicellular organismal development, embryonic development, cellular process, multicellular organismal process, positive regulation of biological process, biological_process, biological r…
[4] p203 - e393 11 {regulation of Ras protein signal transduction, regulation of ARF GTPase activity, regulation of Ras GTPase activity, regulation of cell communication, regulation of hydrolase activity, regulation of catalytic activity, regulation of GTPase activity, regulation of molecular function, regulation of ARF protein signal transduction, regulation of signal transduction, regulation of…
[13] p50 - e103 5 {post-translational protein modification, cellular protein metabolic process, protein modification process, protein metabolic process, biopolymer modification, }
[3] p64 - e210 NONE:
biosynthetic process, negative regulation of RNA metabolic process, cellular metabolic process, methylation, protein amino acid alkylation, metabolic process, chromatin silencing at telomere, protein metabolic process, macromolecule metabolic process, negative regulation of macromolecule biosynthetic process, protein localization, macromolecule localization, biological_process, cell cycle phase, …
reproduction, regulation of cellular process, cellular component organization, regulation of growth, reproductive process, regulation of macromolecule metabolic process, regulation of nucleobase, nucleoside, nucleotide and nucleic acid metabolic process, negative regulation of biological process, regulation of multicellular organismal process, positive regulation of growth, regulation of growth r…
[4] p199 - e530 13 {modification-dependent macromolecule catabolic process, biopolymer catabolic process, proteolysis involved in cellular protein catabolic process, cellular macromolecule catabolic process, cellular protein catabolic process, modification-dependent protein catabolic process, ubiquitin-dependent protein catabolic process, cellular biopolymer catabolic process, protein catabolic p…
[4] p41 - e467 NONE:
cellular response to stress, cellular component organization, cellular response to stimulus, cellular macromolecule catabolic process, response to stress, biopolymer metabolic process, cellular biopolymer metabolic process, cellular protein metabolic process, biosynthetic process, response to stimulus, primary metabolic process, cellular metabolic process, cellular biosynthetic process, protein f…
developmental process, regulation of biological process, multicellular organismal development, multicellular organismal process, biological_process, biological regulation,
[4] p41 - e675 NONE:
cellular response to stress, cellular component organization, cellular response to stimulus, cellular macromolecule catabolic process, response to stress, biopolymer metabolic process, cellular biopolymer metabolic process, cellular protein metabolic process, biosynthetic process, response to stimulus, primary metabolic process, cellular metabolic process, cellular biosynthetic process, protein f…
developmental process, reproduction, regulation of cellular process, cellular response to stress, response to unfolded protein, cellular response to stimulus, response to endoplasmic reticulum stress, response to stress, cellular response to unfolded protein, embryonic development ending in birth or egg hatching, post-embryonic development, response to stimulus, ER-nuclear signaling pathway, mult…
[7] p58 - e310 NONE:
glutamine family amino acid metabolic process, cellular response to stress, cellular response to stimulus, response to stress, nitrogen compound metabolic process, biosynthetic process, response to stimulus, primary metabolic process, cellular metabolic process, cellular biosynthetic process, cellular amino acid and derivative metabolic process, nitrogen compound catabolic process, metabolic proc…
metabolic process, cellular process, cellular metabolic process, biological_process,
[3] p15 - e26 1 {translation, }
[4] p81 - e386 NONE:
cellular macromolecule catabolic process, cellular carbohydrate catabolic process, oxidation reduction, cellular alcohol metabolic process, alcohol catabolic process, primary metabolic process, carbohydrate metabolic process, cellular metabolic process, carbohydrate catabolic process, metabolic process, generation of precursor metabolites and energy, cellular carbohydrate metabolic process, macro…
metabolic process, biological_process,
[9] p56 - e202 NONE:
cellular component biogenesis, RNA processing, cellular component organization, ribonucleoprotein complex biogenesis, biopolymer metabolic process, cellular biopolymer metabolic process, ribosome biogenesis, primary metabolic process, cellular metabolic process, macromolecular complex subunit organization, mRNA processing, RNA metabolic process, nuclear mRNA splicing, via spliceosome, metabolic p…
reproduction, hermaphrodite germ-line sex determination, regulation of growth, reproductive process, cellular developmental process, post-embryonic development, cell development, positive regulation of growth, regulation of growth rate, feminization of hermaphroditic germ-line, anatomical structure morphogenesis, cell differentiation, sex determination, germ cell development, positive regulation …
[3] p284 - e266 1 {cell redox homeostasis, }
[4] p260 - e858 NONE:
post-translational protein modification, biopolymer metabolic process, cellular biopolymer metabolic process, cellular protein metabolic process, protein modification by small protein conjugation or removal, primary metabolic process, cellular metabolic process, metabolic process, protein modification by small protein conjugation, cellular macromolecule metabolic process, protein modification pro…
developmental process, reproduction, biopolymer metabolic process, cellular biopolymer metabolic process, reproductive process, embryonic development ending in birth or egg hatching, cellular protein metabolic process, primary metabolic process, multicellular organismal process, cellular metabolic process, metabolic process, cellular macromolecule metabolic process, protein modification process, …
[18] p19 - e16 7 {regulation of cellular process, small GTPase mediated signal transduction, intracellular signaling cascade, signal transduction, regulation of biological process, cell communication, biological regulation, }
[3] p293 - e10 2 {protein amino acid dephosphorylation, dephosphorylation, }
[5] p62 - e128 NONE:
cellular response to stress, cellular response to stimulus, metabolic process, response to stress, primary metabolic process, response to stimulus, cellular process, cellular metabolic process, biological_process,
cofactor biosynthetic process, peptide metabolic process, cellular aromatic compound metabolic process, enterobactin metabolic process, peptide biosynthetic process, cellular alcohol metabolic process, enterobactin biosynthetic process, biosynthetic process, catechol metabolic process, cellular metabolic process, cellular biosynthetic process, cofactor metabolic process, siderophore biosynthetic …
[4] p247 - e50 18 {ATP metabolic process, purine ribonucleoside triphosphate biosynthetic process, transmembrane ion transport, ribonucleotide metabolic process, nucleoside triphosphate biosynthetic process, ATP biosynthetic process, purine ribonucleoside triphosphate metabolic process, nucleoside triphosphate metabolic process, energy coupled proton transport, down electrochemical gradient, ribo…
[3] p54 - e124 1 {protein folding, }
[3] p237 - e267 3 {anion transport, sulfate transport, inorganic anion transport, }
[6] p67 - e186 6 {DNA replication, DNA metabolic process, DNA replication initiation, cellular biopolymer biosynthetic process, biopolymer biosynthetic process, DNA-dependent DNA replication, }
[4] p165 - e583 NONE:
regulation of protein kinase activity, regulation of cellular process, cell cycle phase, mitotic cell cycle, regulation of mitotic cell cycle, interphase of mitotic cell cycle, regulation of biological process, regulation of catalytic activity, regulation of transferase activity, interphase, regulation of molecular function, cell cycle process, cellular process, regulation of cell cycle, regulati…
oocyte development, reproduction, developmental maturation, regulation of growth, reproductive process, female gamete generation, cellular developmental process, post-embryonic development, cell development, regulation of multicellular organismal process, cell differentiation, cytokinesis, oocyte maturation, cell maturation, germ cell development, sex differentiation, multicellular organismal dev…
[5] p139 - e237 NONE:
biopolymer catabolic process, cellular macromolecule catabolic process, biopolymer metabolic process, cellular biopolymer metabolic process, primary metabolic process, cellular metabolic process, RNA metabolic process, RNA catabolic process, metabolic process, nuclear-transcribed mRNA catabolic process, deadenylation-dependent decay, nucleobase, nucleoside, nucleotide and nucleic acid metabolic p…
reproduction, regulation of cellular process, hermaphrodite germ-line sex determination, reproductive process, regulation of macromolecule metabolic process, posttranscriptional regulation of gene expression, negative regulation of cellular process, negative regulation of biological process, feminization of hermaphroditic germ-line, cytokinesis, sex determination, regulation of biosynthetic proce…
[5] p2 - e8 16 {post-translational protein modification, phosphorylation, biopolymer metabolic process, cellular biopolymer metabolic process, cellular protein metabolic process, primary metabolic process, cellular metabolic process, phosphate metabolic process, metabolic process, protein amino acid phosphorylation, phosphorus metabolic process, cellular macromolecule metabolic process, protein m…
[85] p2 - e1 17 {post-translational protein modification, phosphorylation, biopolymer metabolic process, cellular biopolymer metabolic process, protein kinase cascade, cellular protein metabolic process, primary metabolic process, cellular metabolic process, phosphate metabolic process, metabolic process, protein amino acid phosphorylation, phosphorus metabolic process, cellular macromolecule met…
[19] p17 - e59 NONE:
nucleotide-excision repair, positive regulation of biosynthetic process, biosynthetic process, reciprocal meiotic recombination, negative regulation of RNA metabolic process, cellular metabolic process, metabolic process, positive regulation of transcription, positive regulation of metabolic process, regulation of specific transcription from RNA polymerase II promoter, protein metabolic process, …
reproduction, regulation of cellular process, cellular component organization, morphogenesis of an epithelium, regulation of growth, reproductive process, regulation of macromolecule metabolic process, regulation of nucleobase, nucleoside, nucleotide and nucleic acid metabolic process, post-embryonic development, positive regulation of growth, regulation of growth rate, anatomical structure morph…
[4] p1 - e25 4 {RNA processing, ribonucleoprotein complex biogenesis, ribosome biogenesis, gene expression, }
[8] p1 - e36 NONE:
cellular component biogenesis, RNA transport, reproductive process, posttranscriptional regulation of gene expression, cellular lipid metabolic process, RNA modification, cellular metabolic process, ribosomal large subunit biogenesis, lipid biosynthetic process, ncRNA 3'-end processing, metabolic process, macromolecular complex assembly, coenzyme biosynthetic process, biological_process, reproduc…
reproduction, regulation of cellular process, regulation of growth, reproductive process, regulation of macromolecule metabolic process, regulation of nucleobase, nucleoside, nucleotide and nucleic acid metabolic process, nucleotide metabolic process, post-embryonic development, response to stimulus, cellular metabolic process, regulation of multicellular organismal process, positive regulation o…
[6] p1 - e89 NONE:
cellular component biogenesis, RNA transport, reproductive process, posttranscriptional regulation of gene expression, cellular lipid metabolic process, RNA modification, cellular metabolic process, ribosomal large subunit biogenesis, lipid biosynthetic process, ncRNA 3'-end processing, metabolic process, macromolecular complex assembly, coenzyme biosynthetic process, biological_process, reproduc…
reproduction, morphogenesis of an epithelium, regulation of growth, reproductive process, post-embryonic development, positive regulation of growth, regulation of growth rate, anatomical structure morphogenesis, metabolic process, tissue morphogenesis, positive regulation of growth rate, sex differentiation, multicellular organismal development, genitalia development, embryonic development, biolo…
[3] p300 - e832 NONE:
RNA metabolic process, RNA processing, metabolic process, biopolymer metabolic process, cellular biopolymer metabolic process, nucleobase, nucleoside, nucleotide and nucleic acid metabolic process, cellular macromolecule metabolic process, gene expression, macromolecule metabolic process, primary metabolic process, cellular process, cellular metabolic process, biological_process,
[5] p82 - e704 1 {transmembrane transport, }
[7] p110 - e86 NONE:
post-translational protein modification, protein ubiquitination, biopolymer metabolic process, cellular biopolymer metabolic process, cellular protein metabolic process, protein modification by small protein conjugation or removal, primary metabolic process, cellular metabolic process, metabolic process, protein modification by small protein conjugation, cellular macromolecule metabolic process, …
reproduction, reproductive process, cellular protein metabolic process, post-embryonic development, cellular metabolic process, anatomical structure morphogenesis, metabolic process, sex differentiation, protein metabolic process, macromolecule metabolic process, multicellular organismal development, genitalia development, embryonic development, cellular process, biological_process, developmental…
[3] p25 - e25 3 {RNA processing, ribonucleoprotein complex biogenesis, ribosome biogenesis, }
[3] p25 - e482 NONE:
cellular component biogenesis, cellular response to stress, cellular component organization, ribonucleoprotein complex biogenesis, cellular protein metabolic process, biosynthetic process, response to stimulus, cellular metabolic process, anatomical structure formation, metabolic process, cellular component assembly, nucleobase, nucleoside, nucleotide and nucleic acid metabolic process, rRNA proc…
regulation of biological process, biological_process, biological regulation,
[19] p28 - e67 1 {protein catabolic process, }
[3] p283 - e157 NONE:
cellular component biogenesis, cellular component organization, cellular component assembly, organelle organization, actin filament-based process, cell cycle process, cell division, cytoskeleton organization, cellular process, anatomical structure formation, biological_process, cell cycle,
developmental process, reproduction, regulation of growth, reproductive process, embryonic development ending in birth or egg hatching, post-embryonic development, multicellular organismal process, positive regulation of biological process, larval development, positive regulation of growth, regulation of growth rate, regulation of biological process, positive regulation of growth rate, locomotion…
[8] p75 - e41 NONE:
transport, transmembrane transport, intracellular transport, response to chemical stimulus, establishment of localization in cell, response to stimulus, localization, cellular process, biological_process, cellular localization, establishment of localization,
developmental process, transport, multicellular organismal development, localization, response to stimulus, cellular process, multicellular organismal process, biological_process, establishment of localization,
[3] p268 - e130 6 {chromatin assembly or disassembly, nucleosome organization, protein-DNA complex assembly, DNA packaging, nucleosome assembly, chromatin assembly, }
[4] p184 - e938 NONE:
cellular response to nitrogen levels, regulation of cellular process, cellular response to stress, cellular response to stimulus, cellular response to starvation, regulation of conjugation with cellular fusion, response to stress, regulation of multi-organism process, response to stimulus, intracellular signaling cascade, cellular response to nutrient levels, cellular response to extracellular st…
developmental process, multicellular organismal development, multicellular organismal process, biological_process,
[4] p254 - e747 4 {DNA replication, maintenance of fidelity during DNA-dependent DNA replication, mismatch repair, DNA-dependent DNA replication, }
[3] p187 - e26 NONE:
biopolymer metabolic process, cellular biopolymer metabolic process, cellular protein metabolic process, biosynthetic process, primary metabolic process, cellular metabolic process, cellular biosynthetic process, metabolic process, cellular macromolecule biosynthetic process, cellular biopolymer biosynthetic process, cellular macromolecule metabolic process, biopolymer biosynthetic process, gene …
reproductive process, nucleotide metabolic process, biosynthetic process, molting cycle, collagen and cuticulin-based cuticle, cellular metabolic process, establishment of localization, positive regulation of growth, regulation of growth rate, metabolic process, nucleoside phosphate metabolic process, positive regulation of growth rate, protein metabolic process, macromolecule metabolic process, …
[3] p53 - e232 NONE:
protein palmitoylation, cellular component organization, biopolymer metabolic process, cellular biopolymer metabolic process, cellular protein metabolic process, biosynthetic process, primary metabolic process, cellular metabolic process, lipoprotein metabolic process, cellular biosynthetic process, metabolic process, cellular macromolecule biosynthetic process, protein amino acid acylation, cell…
[4] p181 - e335 11 {regulation of Ras protein signal transduction, regulation of Ras GTPase activity, regulation of Rab protein signal transduction, regulation of cell communication, regulation of hydrolase activity, regulation of catalytic activity, regulation of Rab GTPase activity, regulation of GTPase activity, regulation of molecular function, regulation of signal transduction, regulation of…
[4] p217 - e195 NONE:
regulation of cellular process, regulation of macromolecule metabolic process, regulation of nucleobase, nucleoside, nucleotide and nucleic acid metabolic process, biosynthetic process, cellular metabolic process, metabolic process, nucleobase, nucleoside, nucleotide and nucleic acid metabolic process, regulation of biosynthetic process, macromolecule metabolic process, transcription, macromolecu…
reproduction, regulation of cellular process, regulation of growth, reproductive process, regulation of macromolecule metabolic process, regulation of nucleobase, nucleoside, nucleotide and nucleic acid metabolic process, post-embryonic development, regulation of multicellular organismal process, positive regulation of growth, regulation of growth rate, anatomical structure morphogenesis, positiv…
[4] p307 - e223 NONE:
regulation of cellular process, intracellular transport, vesicle-mediated transport, Golgi vesicle transport, small GTPase mediated signal transduction, intracellular signaling cascade, protein transport, cellular localization, establishment of localization, establishment of protein localization, transport, signal transduction, regulation of biological process, establishment of localization in ce…
reproduction, regulation of cellular process, intracellular transport, regulation of growth, reproductive process, intracellular signaling cascade, protein transport, establishment of localization, positive regulation of growth, regulation of growth rate, anatomical structure morphogenesis, signal transduction, establishment of localization in cell, cell communication, intracellular protein trans…
[4] p262 - e110 8 {chromatin assembly or disassembly, nucleosome organization, protein-DNA complex assembly, DNA packaging, chromosome organization, nucleosome assembly, establishment or maintenance of chromatin architecture, chromatin assembly, }
[3] p121 - e325 NONE:
biopolymer metabolic process, cellular biopolymer metabolic process, RNA biosynthetic process, biosynthetic process, primary metabolic process, cellular metabolic process, cellular biosynthetic process, RNA metabolic process, metabolic process, cellular macromolecule biosynthetic process, nucleobase, nucleoside, nucleotide and nucleic acid metabolic process, transcription, DNA-dependent, cellular…
reproduction, regulation of cellular process, morphogenesis of an epithelium, regulation of growth, reproductive process, regulation of macromolecule metabolic process, regulation of nucleobase, nucleoside, nucleotide and nucleic acid metabolic process, biosynthetic process, post-embryonic development, cellular metabolic process, positive regulation of growth, regulation of growth rate, anatomica…
[6] p205 - e525 NONE:
regulation of cellular process, cellular component organization, phosphoinositide metabolic process, membrane lipid metabolic process, membrane invagination, cellular lipid metabolic process, intracellular signaling cascade, cellular metabolic process, phosphate metabolic process, establishment of localization, inositol lipid-mediated signaling, metabolic process, signal transduction, cell commun…
regulation of biological process, multicellular organismal process, biological_process, biological regulation,
[6] p23 - e317 1 {oxidation reduction, }
[9] p3 - e240 NONE:
cellular component biogenesis, regulation of biological quality, ascospore formation, reproductive process, cellular alcohol metabolic process, positive regulation of biosynthetic process, cellular component morphogenesis, cellular lipid metabolic process, cellular metabolic process, protein transport, actin cytoskeleton organization, metabolic process, positive regulation of transcription, macro…
reproduction, cellular component organization, regulation of growth, reproductive process, post-embryonic development, positive regulation of growth, regulation of growth rate, anatomical structure morphogenesis, actin cytoskeleton organization, cytokinesis, positive regulation of growth rate, sex differentiation, multicellular organismal development, cytoskeleton organization, genitalia developm…
[4] p248 - e1022 2 {tRNA metabolic process, tRNA processing, }
[4] p213 - e121 11 {cellular macromolecular complex assembly, cytoskeleton-dependent intracellular transport, macromolecular complex subunit organization, microtubule cytoskeleton organization, microtubule-based movement, macromolecular complex assembly, protein polymerization, cellular macromolecular complex subunit organization, protein complex biogenesis, protein complex assembly, cellular pro…
[8] p9 - e104 NONE:
cellular component biogenesis, ribonucleoprotein complex biogenesis, cellular metabolic process, response to external stimulus, metabolic process, rRNA processing, macromolecular complex assembly, protein metabolic process, macromolecule metabolic process, negative regulation of macromolecule biosynthetic process, biological_process, cell cycle phase, RNA processing, mitotic cell cycle, cellular …
reproduction, cellular component biogenesis, regulation of cellular process, cellular component organization, regulation of growth, reproductive process, regulation of macromolecule metabolic process, post-embryonic development, negative regulation of biological process, response to stimulus, anatomical structure formation, positive regulation of growth, regulation of growth rate, behavior, anato…
[10] p9 - e134 NONE:
cellular component biogenesis, ribonucleoprotein complex biogenesis, cellular metabolic process, response to external stimulus, metabolic process, rRNA processing, macromolecular complex assembly, protein metabolic process, macromolecule metabolic process, negative regulation of macromolecule biosynthetic process, biological_process, cell cycle phase, RNA processing, mitotic cell cycle, cellular …
reproduction, regulation of growth, reproductive process, post-embryonic development, response to stimulus, cellular metabolic process, positive regulation of growth, regulation of growth rate, behavior, anatomical structure morphogenesis, metabolic process, positive regulation of growth rate, sex differentiation, multicellular organismal development, genitalia development, embryonic development,…
[4] p9 - e162 NONE:
cellular component biogenesis, ribonucleoprotein complex biogenesis, cellular metabolic process, response to external stimulus, metabolic process, rRNA processing, macromolecular complex assembly, protein metabolic process, macromolecule metabolic process, negative regulation of macromolecule biosynthetic process, biological_process, cell cycle phase, RNA processing, mitotic cell cycle, cellular …
reproduction, intracellular transport, regulation of growth, reproductive process, negative regulation of multicellular organismal process, post-embryonic development, negative regulation of biological process, negative regulation of multicellular organism growth, protein transport, regulation of multicellular organismal process, establishment of localization, positive regulation of growth, regul…
[9] p111 - e76 9 {intracellular transport, microtubule-based process, cytoskeleton-dependent intracellular transport, establishment of localization, cellular localization, transport, microtubule-based movement, establishment of localization in cell, localization, }
[4] p8 - e160 1 {regulation of ARF protein signal transduction, }
[4] p38 - e646 NONE:
amino acid biosynthetic process, nitrogen compound metabolic process, coenzyme metabolic process, biosynthetic process, primary metabolic process, cellular metabolic process, cellular biosynthetic process, cofactor metabolic process, cellular amino acid and derivative metabolic process, metabolic process, amino acid metabolic process, cofactor catabolic process, generation of precursor metabolite…
developmental process, reproduction, reproductive developmental process, acetyl-CoA catabolic process, reproductive process, system development, embryonic development ending in birth or egg hatching, tricarboxylic acid cycle, coenzyme metabolic process, acetyl-CoA metabolic process, hermaphrodite genitalia development, cellular respiration, multicellular organismal process, cellular metabolic pro…
[3] p357 - e554 5 {phosphoinositide phosphorylation, second-messenger-mediated signaling, lipid phosphorylation, lipid modification, phosphoinositide-mediated signaling, }
[9] p37 - e94 3 {establishment of localization, transport, localization, }
[4] p37 - e550 1 {transport, }
[5] p164 - e217 4 {metal ion transport, cation transport, calcium ion transport, ion transport, }
[4] p43 - e861 11 {nitrogen compound metabolic process, tRNA aminoacylation, cellular amino acid and derivative metabolic process, amino acid metabolic process, tRNA metabolic process, carboxylic acid metabolic process, amino acid activation, cellular nitrogen compound metabolic process, tRNA aminoacylation for protein translation, organic acid metabolic process, cellular amine metabolic process,…
[3] p117 - e36 NONE:
organelle localization, cellular component biogenesis, cellular component organization, intracellular transport, ribonucleoprotein complex biogenesis, ribosome localization, biopolymer metabolic process, cellular biopolymer metabolic process, establishment of ribosome localization, ribosome biogenesis, nuclear export, nuclear transport, primary metabolic process, establishment of organelle locali…
reproduction, regulation of cellular process, regulation of growth, reproductive process, regulation of macromolecule metabolic process, regulation of nucleobase, nucleoside, nucleotide and nucleic acid metabolic process, nucleotide metabolic process, post-embryonic development, response to stimulus, cellular metabolic process, regulation of multicellular organismal process, positive regulation o…
[7] p67 - f31 7 {DNA replication, DNA metabolic process, DNA replication initiation, nucleobase, nucleoside, nucleotide and nucleic acid metabolic process, cellular biopolymer biosynthetic process, biopolymer biosynthetic process, DNA-dependent DNA replication, }
[8] p63 - f330 4 {cellular protein metabolic process, protein folding, organelle organization, cytoskeleton organization, }
[16] p21 - f28 NONE:
cellular component biogenesis, regulation of cellular process, cellular component organization, ribonucleoprotein complex biogenesis, ribonucleoprotein complex assembly, cellular protein metabolic process, biosynthetic process, response to stimulus, cellular metabolic process, anatomical structure formation, metabolic process, nuclear mRNA splicing, via spliceosome, RNA splicing, via transesterif…
cellular component biogenesis, ribonucleoprotein complex biogenesis, regulation of alternative nuclear mRNA splicing, via spliceosome, ribonucleoprotein complex assembly, reproductive process, posttranscriptional regulation of gene expression, cellular developmental process, biosynthetic process, cellular metabolic process, metabolic process, cellular component assembly, macromolecular complex as…
[3] p102 - f310 1 {RNA catabolic process, }
[6] p17 - f93 4 {chromatin remodeling, chromatin modification, chromosome organization, establishment or maintenance of chromatin architecture, }
[35] p2 - f3 26 {developmental process, regulation of cellular process, post-translational protein modification, phosphorylation, biopolymer metabolic process, cellular biopolymer metabolic process, protein kinase cascade, cellular protein metabolic process, primary metabolic process, cellular metabolic process, intracellular signaling cascade, phosphate metabolic process, MAPKKK cascade, signal …
[3] p99 - f300 2 {translational elongation, translation, }
[4] p1 - f6 NONE:
cellular component biogenesis, RNA transport, reproductive process, posttranscriptional regulation of gene expression, cellular lipid metabolic process, RNA modification, cellular metabolic process, ribosomal large subunit biogenesis, lipid biosynthetic process, ncRNA 3'-end processing, metabolic process, macromolecular complex assembly, coenzyme biosynthetic process, biological_process, reproduc…
cellular component biogenesis, ribonucleoprotein complex biogenesis, cellular developmental process, biosynthetic process, cellular metabolic process, establishment of localization, phagocytosis, metabolic process, establishment of localization in cell, cellular component assembly, macromolecular complex assembly, macromolecule metabolic process, macromolecule localization, biological_process, de…
[5] p1 - f11 NONE:
cellular component biogenesis, RNA transport, reproductive process, posttranscriptional regulation of gene expression, cellular lipid metabolic process, RNA modification, cellular metabolic process, ribosomal large subunit biogenesis, lipid biosynthetic process, ncRNA 3'-end processing, metabolic process, macromolecular complex assembly, coenzyme biosynthetic process, biological_process, reproduc…
imaginal disc development, cellular component biogenesis, ribonucleoprotein complex biogenesis, regulation of alternative nuclear mRNA splicing, via spliceosome, ribonucleoprotein complex assembly, reproductive process, biosynthetic process, cellular metabolic process, establishment of localization, dorsal/ventral pattern formation, metabolic process, cell communication, cellular component assemb…
[3] p1 - f190 NONE:
cellular component biogenesis, RNA transport, reproductive process, posttranscriptional regulation of gene expression, cellular lipid metabolic process, RNA modification, cellular metabolic process, ribosomal large subunit biogenesis, lipid biosynthetic process, ncRNA 3'-end processing, metabolic process, macromolecular complex assembly, coenzyme biosynthetic process, biological_process, reproduc…
RNA processing, mRNA processing, RNA metabolic process, metabolic process, nuclear mRNA splicing, via spliceosome, RNA splicing, via transesterification reactions with bulged adenosine as nucleophile, biopolymer metabolic process, cellular biopolymer metabolic process, nucleobase, nucleoside, nucleotide and nucleic acid metabolic process, RNA splicing, via transesterification reactions, cellular …
[4] p1 - f46 NONE:
cellular component biogenesis, RNA transport, reproductive process, posttranscriptional regulation of gene expression, cellular lipid metabolic process, RNA modification, cellular metabolic process, ribosomal large subunit biogenesis, lipid biosynthetic process, ncRNA 3'-end processing, metabolic process, macromolecular complex assembly, coenzyme biosynthetic process, biological_process, reproduc…
RNA processing, developmental process, regulation of cellular process, cellular component organization, intracellular transport, biopolymer metabolic process, cellular biopolymer metabolic process, system development, biosynthetic process, primary metabolic process, multicellular organismal process, cellular metabolic process, cellular biosynthetic process, establishment of localization, cellular…
[3] p1 - f247 NONE:
cellular component biogenesis, RNA transport, reproductive process, posttranscriptional regulation of gene expression, cellular lipid metabolic process, RNA modification, cellular metabolic process, ribosomal large subunit biogenesis, lipid biosynthetic process, ncRNA 3'-end processing, metabolic process, macromolecular complex assembly, coenzyme biosynthetic process, biological_process, reproduc…
metabolic process, primary metabolic process, cellular process, cellular metabolic process, biological_process,
[3] p1 - f504 NONE:
cellular component biogenesis, RNA transport, reproductive process, posttranscriptional regulation of gene expression, cellular lipid metabolic process, RNA modification, cellular metabolic process, ribosomal large subunit biogenesis, lipid biosynthetic process, ncRNA 3'-end processing, metabolic process, macromolecular complex assembly, coenzyme biosynthetic process, biological_process, reproduc…
RNA processing, RNA metabolic process, mRNA processing, metabolic process, biopolymer metabolic process, cellular biopolymer metabolic process, nucleobase, nucleoside, nucleotide and nucleic acid metabolic process, cellular macromolecule metabolic process, gene expression, macromolecule metabolic process, primary metabolic process, cellular process, cellular metabolic process, mRNA metabolic proc…
[9] p18 - f89 1 {protein folding, }
[3] p366 - f302 2 {protein amino acid dephosphorylation, dephosphorylation, }
[3] p141 - f833 NONE:
intracellular transport, vesicle-mediated transport, Golgi vesicle transport, protein transport, cellular localization, establishment of localization, transport, establishment of protein localization, establishment of localization in cell, intracellular protein transport, cellular protein localization, localization, macromolecule localization, protein localization, cellular process, biological_pr…
cellular component organization, intracellular transport, vesicle-mediated transport, vesicle organization, multicellular organismal process, protein transport, establishment of localization, cellular localization, establishment of protein localization, transport, establishment of localization in cell, organelle organization, intracellular protein transport, cellular protein localization, macromo…
[3] p30 - f44 1 {transmembrane transport, }
[4] p255 - f243 1 {chromosome segregation, }
[5] p110 - f101 2 {protein ubiquitination, protein modification by small protein conjugation, }
[3] p25 - f38 NONE:
cellular component biogenesis, cellular response to stress, cellular component organization, ribonucleoprotein complex biogenesis, cellular protein metabolic process, biosynthetic process, response to stimulus, cellular metabolic process, anatomical structure formation, metabolic process, cellular component assembly, nucleobase, nucleoside, nucleotide and nucleic acid metabolic process, rRNA proc…
regulation of alternative nuclear mRNA splicing, via spliceosome, localization of cell, reproductive process, posttranscriptional regulation of gene expression, cellular developmental process, cellular component morphogenesis, cellular metabolic process, establishment of localization, metabolic process, macromolecule metabolic process, negative regulation of macromolecule biosynthetic process, ma…
[17] p28 - f22 NONE:
cellular component biogenesis, regulation of cellular process, cellular component organization, intracellular transport, proteolysis involved in cellular protein catabolic process, cellular protein catabolic process, cellular protein metabolic process, cellular metabolic process, protein transport, proteasomal protein catabolic process, establishment of localization, protein targeting, metabolic …
cellular component biogenesis, regulation of cellular process, cellular response to stress, cellular component organization, intracellular transport, cellular developmental process, cellular protein metabolic process, response to stimulus, cellular metabolic process, anatomical structure formation, neurological system process, establishment of localization, cellular response to DNA damage stimulu…
[4] p194 - f416 NONE:
cellular component biogenesis, RNA processing, biopolymer catabolic process, cellular macromolecule catabolic process, ribonucleoprotein complex biogenesis, biopolymer metabolic process, cellular biopolymer metabolic process, primary metabolic process, cellular metabolic process, RNA catabolic process, RNA metabolic process, metabolic process, nucleobase, nucleoside, nucleotide and nucleic acid m…
regulation of cellular process, regulation of gene expression, biopolymer metabolic process, cellular biopolymer metabolic process, regulation of primary metabolic process, regulation of macromolecule metabolic process, primary metabolic process, regulation of cellular metabolic process, cellular metabolic process, metabolic process, regulation of biological process, nucleobase, nucleoside, nucle…
[5] p75 - f51 1 {transmembrane transport, }
[3] p368 - f110 NONE:
cellular response to stress, cellular response to stimulus, biopolymer catabolic process, cellular macromolecule catabolic process, response to stress, biopolymer metabolic process, cellular biopolymer metabolic process, DNA metabolic process, response to stimulus, primary metabolic process, cellular metabolic process, response to DNA damage stimulus, cellular response to DNA damage stimulus, met…
cellular response to stimulus, cellular response to stress, cellular component organization, biopolymer metabolic process, response to stress, cellular biopolymer metabolic process, DNA metabolic process, primary metabolic process, response to stimulus, cellular metabolic process, response to DNA damage stimulus, DNA repair, cellular response to DNA damage stimulus, metabolic process, nucleobase,…
[3] p220 - f321 1 {translational elongation, }
[3] p115 - f28 NONE:
cellular component biogenesis, cellular component organization, regulation of biological quality, ribonucleoprotein complex biogenesis, biopolymer metabolic process, cellular biopolymer metabolic process, DNA metabolic process, ribosome biogenesis, primary metabolic process, cellular metabolic process, anatomical structure homeostasis, homeostatic process, metabolic process, chromosome organizati…
cellular component biogenesis, ribonucleoprotein complex biogenesis, regulation of alternative nuclear mRNA splicing, via spliceosome, ribonucleoprotein complex assembly, reproductive process, posttranscriptional regulation of gene expression, cellular developmental process, biosynthetic process, cellular metabolic process, metabolic process, cellular component assembly, macromolecular complex as…
[3] p184 - f638 NONE:
cellular response to nitrogen levels, regulation of cellular process, cellular response to stress, cellular response to stimulus, cellular response to starvation, regulation of conjugation with cellular fusion, response to stress, regulation of multi-organism process, response to stimulus, intracellular signaling cascade, cellular response to nutrient levels, cellular response to extracellular st…
regulation of cellular process, cellular response to stimulus, cellular response to stress, phosphorylation, regulation of biological quality, biopolymer metabolic process, response to stress, cellular biopolymer metabolic process, DNA metabolic process, primary metabolic process, response to stimulus, cellular metabolic process, response to DNA damage stimulus, phosphate metabolic process, cellu…
[3] p89 - f400 NONE:
cellular component biogenesis, RNA processing, ribonucleoprotein complex biogenesis, biopolymer metabolic process, cellular biopolymer metabolic process, primary metabolic process, cellular metabolic process, mRNA processing, RNA metabolic process, nuclear mRNA splicing, via spliceosome, metabolic process, RNA splicing, via transesterification reactions with bulged adenosine as nucleophile, nucle…
regulation of cellular process, regulation of gene expression, regulation of alternative nuclear mRNA splicing, via spliceosome, regulation of primary metabolic process, regulation of macromolecule metabolic process, regulation of nucleobase, nucleoside, nucleotide and nucleic acid metabolic process, regulation of mRNA processing, regulation of cellular metabolic process, regulation of RNA metabo…
[3] p224 - f271 NONE:
modification-dependent macromolecule catabolic process, regulation of cellular process, mitotic cell cycle, biopolymer catabolic process, cellular macromolecule catabolic process, proteolysis involved in cellular protein catabolic process, cellular protein catabolic process, biopolymer metabolic process, cellular biopolymer metabolic process, modification-dependent protein catabolic process, cell…
cellular response to stimulus, cellular response to stress, biopolymer catabolic process, proteolysis involved in cellular protein catabolic process, cellular macromolecule catabolic process, cellular protein catabolic process, biopolymer metabolic process, response to stress, cellular biopolymer metabolic process, cellular protein metabolic process, cellular biopolymer catabolic process, primary…
[4] p148 - f25 1 {protein folding, }
[3] p113 - f757 NONE:
cellular component biogenesis, RNA processing, ribonucleoprotein complex biogenesis, biopolymer metabolic process, cellular biopolymer metabolic process, biosynthetic process, primary metabolic process, cellular metabolic process, cellular biosynthetic process, RNA metabolic process, metabolic process, nucleobase, nucleoside, nucleotide and nucleic acid metabolic process, cellular macromolecule m…
[3] p271 - f2 NONE:
regulation of cellular process, cellular response to stress, regulation of macromolecule metabolic process, regulation of nucleobase, nucleoside, nucleotide and nucleic acid metabolic process, biosynthetic process, response to stimulus, cellular metabolic process, metabolic process, nucleobase, nucleoside, nucleotide and nucleic acid metabolic process, regulation of biosynthetic process, transcri…
regulation of biological quality, gland development, imaginal disc-derived appendage morphogenesis, cell surface receptor linked signal transduction, reproductive process, segmentation, positive regulation of biosynthetic process, cellular component morphogenesis, germ-band shortening, cellular metabolic process, behavior, dorsal/ventral pattern formation, positive regulation of transcription, me…
[3] p124 - f496 NONE:
regulation of cellular process, biopolymer metabolic process, cellular biopolymer metabolic process, biosynthetic process, primary metabolic process, cellular metabolic process, cellular biosynthetic process, metabolic process, regulation of biological process, cellular macromolecule biosynthetic process, cellular biopolymer biosynthetic process, cellular macromolecule metabolic process, biopolym…
[4] p307 - f125 NONE:
regulation of cellular process, intracellular transport, vesicle-mediated transport, Golgi vesicle transport, small GTPase mediated signal transduction, intracellular signaling cascade, protein transport, cellular localization, establishment of localization, establishment of protein localization, transport, signal transduction, regulation of biological process, establishment of localization in ce…
post-translational protein modification, regulation of cellular process, regulation of neurotransmitter levels, cellular component organization, intracellular transport, regulation of biological quality, cellular protein metabolic process, membrane invagination, neurotransmitter secretion, generation of a signal involved in cell-cell signaling, intracellular signaling cascade, cellular metabolic …
[4] p91 - f645 NONE:
glutamine family amino acid metabolic process, metabolic process, amino acid metabolic process, carboxylic acid metabolic process, nitrogen compound metabolic process, cellular catabolic process, cellular nitrogen compound metabolic process, organic acid metabolic process, primary metabolic process, cellular process, catabolic process, cellular metabolic process, biological_process, cellular amin…
metabolic process, amino acid metabolic process, carboxylic acid metabolic process, nitrogen compound metabolic process, cellular nitrogen compound metabolic process, organic acid metabolic process, primary metabolic process, cellular metabolic process, cellular process, biological_process, cellular amine metabolic process, cellular amino acid and derivative metabolic process,
[3] p121 - f858 NONE:
biopolymer metabolic process, cellular biopolymer metabolic process, RNA biosynthetic process, biosynthetic process, primary metabolic process, cellular metabolic process, cellular biosynthetic process, RNA metabolic process, metabolic process, cellular macromolecule biosynthetic process, nucleobase, nucleoside, nucleotide and nucleic acid metabolic process, transcription, DNA-dependent, cellular…
biopolymer metabolic process, cellular biopolymer metabolic process, RNA biosynthetic process, biosynthetic process, primary metabolic process, cellular metabolic process, cellular biosynthetic process, RNA metabolic process, metabolic process, cellular macromolecule biosynthetic process, nucleobase, nucleoside, nucleotide and nucleic acid metabolic process, transcription, DNA-dependent, cellular…
[5] p107 - f229 11 {modification-dependent macromolecule catabolic process, biopolymer catabolic process, proteolysis involved in cellular protein catabolic process, cellular macromolecule catabolic process, cellular protein catabolic process, modification-dependent protein catabolic process, ubiquitin-dependent protein catabolic process, cellular biopolymer catabolic process, protein catabolic p…
[4] p205 - f279 1 {dephosphorylation, }
[6] p87 - f58 7 {post-translational protein modification, protein amino acid dephosphorylation, dephosphorylation, phosphate metabolic process, phosphorus metabolic process, protein modification process, biopolymer modification, }
[4] p174 - f233 NONE:
post-translational protein modification, cellular component biogenesis, ribonucleoprotein complex biogenesis, protein ubiquitination, biopolymer metabolic process, cellular biopolymer metabolic process, cellular protein metabolic process, ribosome biogenesis, protein modification by small protein conjugation or removal, primary metabolic process, cellular metabolic process, metabolic process, pro…
cellular component biogenesis, regulation of cellular process, cellular component organization, proteolysis involved in cellular protein catabolic process, ribonucleoprotein complex biogenesis, cellular protein catabolic process, regulation of macromolecule metabolic process, regulation of nucleobase, nucleoside, nucleotide and nucleic acid metabolic process, cellular protein metabolic process, r…
[3] p219 - f297 NONE:
metabolic process, cellular process, cellular metabolic process, biological_process,
metabolic process, biological_process, oxidation reduction,
[3] p235 - f480 NONE:
biopolymer metabolic process, cellular biopolymer metabolic process, cellular protein metabolic process, biosynthetic process, primary metabolic process, cellular metabolic process, cellular biosynthetic process, metabolic process, cellular macromolecule biosynthetic process, cellular biopolymer biosynthetic process, cellular macromolecule metabolic process, translational initiation, biopolymer b…
biopolymer metabolic process, cellular biopolymer metabolic process, cellular protein metabolic process, biosynthetic process, primary metabolic process, cellular metabolic process, cellular biosynthetic process, metabolic process, cellular macromolecule biosynthetic process, cellular biopolymer biosynthetic process, cellular macromolecule metabolic process, translational initiation, biopolymer b…
[4] p65 - f563 NONE:
cellular response to stress, cellular response to stimulus, DNA replication, response to stress, biopolymer metabolic process, cellular biopolymer metabolic process, DNA metabolic process, biosynthetic process, response to stimulus, primary metabolic process, cellular metabolic process, response to DNA damage stimulus, cellular biosynthetic process, DNA repair, cellular response to DNA damage sti…
DNA replication, biopolymer metabolic process, cellular biopolymer metabolic process, DNA metabolic process, biosynthetic process, primary metabolic process, cellular metabolic process, cellular biosynthetic process, metabolic process, cellular macromolecule biosynthetic process, nucleobase, nucleoside, nucleotide and nucleic acid metabolic process, cellular biopolymer biosynthetic process, cellu…
[4] p203 - f251 11 {regulation of Ras protein signal transduction, regulation of ARF GTPase activity, regulation of Ras GTPase activity, regulation of cell communication, regulation of hydrolase activity, regulation of catalytic activity, regulation of GTPase activity, regulation of molecular function, regulation of ARF protein signal transduction, regulation of signal transduction, regulation of…
[10] p50 - f35 8 {post-translational protein modification, protein ubiquitination, cellular protein metabolic process, protein modification by small protein conjugation or removal, protein modification by small protein conjugation, protein modification process, protein metabolic process, biopolymer modification, }
[6] p3 - f81 NONE:
cellular component biogenesis, regulation of biological quality, ascospore formation, reproductive process, cellular alcohol metabolic process, positive regulation of biosynthetic process, cellular component morphogenesis, cellular lipid metabolic process, cellular metabolic process, protein transport, actin cytoskeleton organization, metabolic process, positive regulation of transcription, macro…
reproduction, regulation of cellular process, cellular component organization, regulation of biological quality, reproductive process, regulation of macromolecule metabolic process, cellular developmental process, cellular protein metabolic process, membrane invagination, cellular component morphogenesis, cellular metabolic process, anatomical structure formation, cell development, establishment …
[4] p248 - f649 2 {tRNA metabolic process, tRNA processing, }
[3] p213 - f166 10 {cellular macromolecular complex assembly, cytoskeleton-dependent intracellular transport, macromolecular complex subunit organization, microtubule-based movement, macromolecular complex assembly, protein polymerization, cellular macromolecular complex subunit organization, protein complex biogenesis, protein complex assembly, cellular protein complex assembly, }
[3] p199 - f57 13 {modification-dependent macromolecule catabolic process, biopolymer catabolic process, proteolysis involved in cellular protein catabolic process, cellular macromolecule catabolic process, cellular protein catabolic process, modification-dependent protein catabolic process, ubiquitin-dependent protein catabolic process, cellular biopolymer catabolic process, protein catabolic pr…
[16] p9 - f8 NONE:
cellular component biogenesis, ribonucleoprotein complex biogenesis, cellular metabolic process, response to external stimulus, metabolic process, rRNA processing, macromolecular complex assembly, protein metabolic process, macromolecule metabolic process, negative regulation of macromolecule biosynthetic process, biological_process, cell cycle phase, RNA processing, mitotic cell cycle, cellular …
imaginal disc development, cellular component biogenesis, ribonucleoprotein complex biogenesis, reproductive process, cell surface receptor linked signal transduction, neuron development, cellular developmental process, cellular component morphogenesis, neurogenesis, biosynthetic process, cellular metabolic process, protein transport, neurological system process, establishment of localization, ph…
[5] p9 - f191 NONE:
cellular component biogenesis, ribonucleoprotein complex biogenesis, cellular metabolic process, response to external stimulus, metabolic process, rRNA processing, macromolecular complex assembly, protein metabolic process, macromolecule metabolic process, negative regulation of macromolecule biosynthetic process, biological_process, cell cycle phase, RNA processing, mitotic cell cycle, cellular …
RNA processing, RNA metabolic process, regulation of cellular process, metabolic process, regulation of biological process, biopolymer metabolic process, cellular biopolymer metabolic process, nucleobase, nucleoside, nucleotide and nucleic acid metabolic process, cellular macromolecule metabolic process, gene expression, macromolecule metabolic process, primary metabolic process, cellular process…
[5] p111 - f19 10 {intracellular transport, microtubule-based process, cytoskeleton-dependent intracellular transport, establishment of localization, cellular localization, transport, microtubule cytoskeleton organization, microtubule-based movement, establishment of localization in cell, localization, }
[3] p58 - f192 NONE:
glutamine family amino acid metabolic process, cellular response to stress, cellular response to stimulus, response to stress, nitrogen compound metabolic process, biosynthetic process, response to stimulus, primary metabolic process, cellular metabolic process, cellular biosynthetic process, cellular amino acid and derivative metabolic process, nitrogen compound catabolic process, metabolic proc…
glutamine family amino acid metabolic process, cellular aromatic compound metabolic process, oxidation reduction, nitrogen compound metabolic process, biosynthetic process, primary metabolic process, cellular metabolic process, cellular amino acid and derivative metabolic process, metabolic process, amino acid metabolic process, proline metabolic process, carboxylic acid metabolic process, cellul…
[4] p41 - f109 4 {cellular response to stimulus, cellular response to stress, response to stress, protein folding, }
[4] p56 - f158 NONE:
cellular component biogenesis, RNA processing, cellular component organization, ribonucleoprotein complex biogenesis, biopolymer metabolic process, cellular biopolymer metabolic process, ribosome biogenesis, primary metabolic process, cellular metabolic process, macromolecular complex subunit organization, mRNA processing, RNA metabolic process, nuclear mRNA splicing, via spliceosome, metabolic p…
reproduction, regulation of cellular process, cellular component organization, reproductive process, regulation of macromolecule metabolic process, cellular developmental process, cellular metabolic process, cell development, nuclear mRNA splicing, via spliceosome, cell differentiation, metabolic process, RNA splicing, via transesterification reactions with bulged adenosine as nucleophile, nucleo…
[11] p37 - f20 7 {intracellular transport, mitochondrial transport, cofactor transport, establishment of localization, transport, transmembrane transport, localization, }
[3] p284 - f159 1 {cell redox homeostasis, }
[4] p260 - f189 NONE:
post-translational protein modification, biopolymer metabolic process, cellular biopolymer metabolic process, cellular protein metabolic process, protein modification by small protein conjugation or removal, primary metabolic process, cellular metabolic process, metabolic process, protein modification by small protein conjugation, cellular macromolecule metabolic process, protein modification pro…
cofactor biosynthetic process, biopolymer metabolic process, cellular biopolymer metabolic process, cellular protein metabolic process, coenzyme metabolic process, biosynthetic process, primary metabolic process, cellular metabolic process, cellular biosynthetic process, cofactor metabolic process, metabolic process, cellular macromolecule metabolic process, protein modification process, coenzyme…
[3] p117 - f727 NONE:
organelle localization, cellular component biogenesis, cellular component organization, intracellular transport, ribonucleoprotein complex biogenesis, ribosome localization, biopolymer metabolic process, cellular biopolymer metabolic process, establishment of ribosome localization, ribosome biogenesis, nuclear export, nuclear transport, primary metabolic process, establishment of organelle locali…
[4] p43 - f540 11 {nitrogen compound metabolic process, tRNA aminoacylation, cellular amino acid and derivative metabolic process, amino acid metabolic process, tRNA metabolic process, carboxylic acid metabolic process, amino acid activation, cellular nitrogen compound metabolic process, tRNA aminoacylation for protein translation, organic acid metabolic process, cellular amine metabolic process,…
[12] p19 - f7 7 {regulation of cellular process, small GTPase mediated signal transduction, intracellular signaling cascade, signal transduction, regulation of biological process, cell communication, biological regulation, }
[3] p62 - f42 NONE:
cellular response to stress, cellular response to stimulus, metabolic process, response to stress, primary metabolic process, response to stimulus, cellular process, cellular metabolic process, biological_process,
metabolic process, cellular process, biological_process, oxidation reduction,
[4] p247 - f149 24 {ATP metabolic process, purine ribonucleoside triphosphate biosynthetic process, transmembrane ion transport, ribonucleotide metabolic process, nucleoside triphosphate biosynthetic process, nucleotide metabolic process, ATP biosynthetic process, purine ribonucleoside triphosphate metabolic process, nucleoside triphosphate metabolic process, energy coupled proton transport, down…
[4] p54 - f25 1 {protein folding, }
[4] e127 - f119 7 {regulation of cellular process, cell surface receptor linked signal transduction, G-protein coupled receptor protein signaling pathway, signal transduction, regulation of biological process, cell communication, biological regulation, }
[6] e127 - f39 5 {regulation of cellular process, cell surface receptor linked signal transduction, G-protein coupled receptor protein signaling pathway, signal transduction, cell communication, }
[25] e32 - f2 1 {biological_process, }
[4] e118 - f375 4 {cell surface receptor linked signal transduction, G-protein coupled receptor protein signaling pathway, signal transduction, cell communication, }
[4] e71 - f69 5 {response to stress, response to abiotic stimulus, response to heat, response to temperature stimulus, biological_process, }
[3] e358 - f224 1 {biological_process, }
[5] e331 - f470 NONE:
developmental process, reproduction, regulation of multicellular organism growth, regulation of growth, embryonic development ending in birth or egg hatching, post-embryonic development, primary metabolic process, multicellular organismal process, positive regulation of biological process, cellular metabolic process, larval development, regulation of multicellular organismal process, positive reg…
metabolic process, nucleobase, nucleoside, nucleotide and nucleic acid metabolic process, nucleoside phosphate metabolic process, ribonucleotide metabolic process, nucleotide metabolic process, purine ribonucleotide metabolic process, primary metabolic process, nucleobase, nucleoside and nucleotide metabolic process, cellular metabolic process, cellular process, purine nucleotide metabolic proces…
[4] e1026 - f394 NONE:
developmental process, reproduction, negative regulation of developmental process, regulation of vulval development, embryonic development ending in birth or egg hatching, post-embryonic development, negative regulation of biological process, multicellular organismal process, larval development, regulation of multicellular organismal process, regulation of biological process, regulation of post-e…
RNA processing, mRNA processing, RNA metabolic process, cellular component organization, metabolic process, nuclear mRNA splicing, via spliceosome, RNA splicing, via transesterification reactions with bulged adenosine as nucleophile, biopolymer metabolic process, cellular biopolymer metabolic process, nucleobase, nucleoside, nucleotide and nucleic acid metabolic process, RNA splicing, via transes…
[3] e376 - f56 8 {biopolymer catabolic process, biopolymer metabolic process, protein catabolic process, macromolecule catabolic process, proteolysis, macromolecule metabolic process, protein metabolic process, catabolic process, }
[28] e16 - f7 15 {regulation of cellular process, small GTPase mediated signal transduction, intracellular signaling cascade, protein transport, establishment of localization, transport, establishment of protein localization, signal transduction, regulation of biological process, cell communication, localization, macromolecule localization, protein localization, biological_process, biological reg…
[5] e525 - f279 1 {biological_process, }
[4] e84 - f345 NONE:
developmental process, regulation of growth, embryonic development ending in birth or egg hatching, nitrogen compound metabolic process, biosynthetic process, post-embryonic development, primary metabolic process, multicellular organismal process, positive regulation of biological process, cellular metabolic process, larval development, cellular biosynthetic process, positive regulation of growth…
metabolic process, oxidation reduction, carboxylic acid metabolic process, cellular catabolic process, primary metabolic process, organic acid metabolic process, cellular metabolic process, catabolic process, cellular process, biological_process,
[6] e27 - f58 1 {biological_process, }
[3] e1013 - f18 1 {biological_process, }
[4] e437 - f371 NONE:
regulation of cellular process, regulation of gene expression, regulation of transcription, DNA-dependent, regulation of cellular biosynthetic process, regulation of primary metabolic process, regulation of macromolecule metabolic process, metal ion transport, regulation of nucleobase, nucleoside, nucleotide and nucleic acid metabolic process, regulation of macromolecule biosynthetic process, res…
regulation of cellular process, transport, potassium ion transport, transmembrane transport, signal transduction, regulation of biological process, cell communication, cation transport, ion transport, metal ion transport, localization, monovalent inorganic cation transport, cellular process, biological_process, establishment of localization, biological regulation,
[4] e194 - f193 2 {signal transduction, biological_process, }
[3] e451 - f201 NONE:
reproduction, regulation of cellular process, regulation of growth, reproductive process, response to abiotic stimulus, regulation of macromolecule metabolic process, regulation of nucleobase, nucleoside, nucleotide and nucleic acid metabolic process, neuron development, cellular developmental process, neurogenesis, post-embryonic development, response to stimulus, cell development, positive regu…
imaginal disc development, regulation of cellular process, cellular component organization, regulation of macromolecule metabolic process, neuron development, regulation of nucleobase, nucleoside, nucleotide and nucleic acid metabolic process, cellular developmental process, cellular component morphogenesis, neurogenesis, cell development, cell morphogenesis involved in differentiation, anatomica…
[4] e601 - f124 2 {one-carbon compound metabolic process, biological_process, }
[5] e316 - f272 1 {biological_process, }
[5] e20 - f5 1 {biological_process, }
[3] e529 - f538 NONE:
transport, establishment of localization in cell, vesicle docking during exocytosis, secretion by cell, vesicle-mediated transport, localization, vesicle docking, cellular process, membrane docking, multicellular organismal process, biological_process, cellular localization, establishment of localization, exocytosis, secretion,
[10] e151 - f89 1 {biological_process, }
[4] e89 - f28 1 {biological_process, }
[3] e665 - f310 NONE:
developmental process, metabolic process, biopolymer metabolic process, macromolecule metabolic process, multicellular organismal development, embryonic development, primary metabolic process, multicellular organismal process, biological_process,
biopolymer catabolic process, cellular macromolecule catabolic process, biopolymer metabolic process, cellular biopolymer metabolic process, primary metabolic process, cellular metabolic process, RNA metabolic process, RNA catabolic process, metabolic process, nuclear-transcribed mRNA catabolic process, nonsense-mediated decay, nucleobase, nucleoside, nucleotide and nucleic acid metabolic process…
[3] e157 - f14 1 {biological_process, }
[3] e325 - f858 NONE:
reproduction, regulation of cellular process, morphogenesis of an epithelium, regulation of growth, reproductive process, regulation of macromolecule metabolic process, regulation of nucleobase, nucleoside, nucleotide and nucleic acid metabolic process, biosynthetic process, post-embryonic development, cellular metabolic process, positive regulation of growth, regulation of growth rate, anatomica…
biopolymer metabolic process, cellular biopolymer metabolic process, RNA biosynthetic process, biosynthetic process, primary metabolic process, cellular metabolic process, cellular biosynthetic process, RNA metabolic process, metabolic process, cellular macromolecule biosynthetic process, nucleobase, nucleoside, nucleotide and nucleic acid metabolic process, transcription, DNA-dependent, cellular…
[4] e675 - f109 NONE:
developmental process, reproduction, regulation of cellular process, cellular response to stress, response to unfolded protein, cellular response to stimulus, response to endoplasmic reticulum stress, response to stress, cellular response to unfolded protein, embryonic development ending in birth or egg hatching, post-embryonic development, response to stimulus, ER-nuclear signaling pathway, mult…
cellular response to stimulus, cellular response to stress, cellular component organization, biopolymer metabolic process, response to stress, cellular biopolymer metabolic process, response to abiotic stimulus, cellular protein metabolic process, polytene chromosome puffing, primary metabolic process, heat shock-mediated polytene chromosome puffing, response to stimulus, multicellular organismal…
[5] e374 - f416 1 {biological_process, }
[4] e114 - f12 1 {biological_process, }
[4] e429 - f610 3 {di-, tri-valent inorganic cation transport, calcium ion transport, biological_process, }
[3] e861 - f540 14 {nitrogen compound metabolic process, tRNA aminoacylation, cellular amino acid and derivative metabolic process, RNA metabolic process, tRNA metabolic process, amino acid metabolic process, amino acid activation, carboxylic acid metabolic process, cellular nitrogen compound metabolic process, tRNA aminoacylation for protein translation, organic acid metabolic process, translati…
[10] e76 - f19 15 {cell cycle phase, intracellular transport, chromosome segregation, M phase, microtubule-based process, cytoskeleton-dependent intracellular transport, establishment of localization, cellular localization, transport, microtubule-based movement, establishment of localization in cell, cell cycle process, localization, biological_process, cell cycle, }
[7] e86 - f101 1 {biological_process, }
[15] e62 - f28 1 {biological_process, }
[4] e519 - f563 NONE:
developmental process, regulation of growth rate, reproduction, regulation of biological process, regulation of growth, embryonic development ending in birth or egg hatching, positive regulation of growth rate, multicellular organismal development, embryonic development, cellular process, multicellular organismal process, positive regulation of biological process, biological_process, biological r…
DNA replication, biopolymer metabolic process, cellular biopolymer metabolic process, DNA metabolic process, biosynthetic process, primary metabolic process, cellular metabolic process, cellular biosynthetic process, metabolic process, cellular macromolecule biosynthetic process, nucleobase, nucleoside, nucleotide and nucleic acid metabolic process, cellular biopolymer biosynthetic process, cellu…
[18] e67 - f22 1 {biological_process, }
[3] e204 - f79 10 {biopolymer catabolic process, biopolymer metabolic process, primary metabolic process, protein catabolic process, macromolecule catabolic process, proteolysis, protein metabolic process, macromolecule metabolic process, catabolic process, biological_process, }
[3] e165 - f325 12 {regulation of gene expression, regulation of transcription, DNA-dependent, regulation of cellular biosynthetic process, regulation of primary metabolic process, regulation of macromolecule metabolic process, regulation of nucleobase, nucleoside, nucleotide and nucleic acid metabolic process, regulation of macromolecule biosynthetic process, regulation of cellular metabolic pro…
[3] e771 - f621 4 {protein transport, establishment of protein localization, intracellular protein transport, cellular protein localization, }
[6] e186 - f31 9 {DNA replication, DNA metabolic process, cellular macromolecule biosynthetic process, DNA replication initiation, cellular biopolymer biosynthetic process, biopolymer biosynthetic process, DNA-dependent DNA replication, macromolecule biosynthetic process, biological_process, }
[3] e708 - f367 NONE:
developmental process, regulation of biological process, post-embryonic development, multicellular organismal development, positive regulation of biological process, multicellular organismal process, larval development, biological_process, nematode larval development, biological regulation,
developmental process, regulation of cellular process, cellular component organization, regionalization, cell surface receptor linked signal transduction, system development, cellular developmental process, transforming growth factor beta receptor signaling pathway, pattern specification process, cellular component morphogenesis, multicellular organismal process, cell development, cell morphogene…
[7] e82 - f29 1 {biological_process, }
[3] e273 - f200 1 {biological_process, }
[3] e856 - f76 NONE:
biosynthetic process, metabolic process, biological_process,
carbohydrate biosynthetic process, biopolymer metabolic process, cellular biopolymer metabolic process, cellular alcohol metabolic process, biosynthetic process, primary metabolic process, carbohydrate metabolic process, cellular metabolic process, cellular biosynthetic process, metabolic process, generation of precursor metabolites and energy, cellular macromolecule biosynthetic process, cellula…
[7] e202 - f158 1 {biological_process, }
[9] e69 - f71 7 {regulation of cellular process, cell surface receptor linked signal transduction, G-protein coupled receptor protein signaling pathway, signal transduction, regulation of biological process, cell communication, biological regulation, }
[5] e49 - f300 8 {translational elongation, cellular macromolecule biosynthetic process, cellular biopolymer biosynthetic process, biopolymer biosynthetic process, gene expression, translation, macromolecule biosynthetic process, biological_process, }
[4] e858 - f189 NONE:
developmental process, reproduction, biopolymer metabolic process, cellular biopolymer metabolic process, reproductive process, embryonic development ending in birth or egg hatching, cellular protein metabolic process, primary metabolic process, multicellular organismal process, cellular metabolic process, metabolic process, cellular macromolecule metabolic process, protein modification process, …
cofactor biosynthetic process, biopolymer metabolic process, cellular biopolymer metabolic process, cellular protein metabolic process, coenzyme metabolic process, biosynthetic process, primary metabolic process, cellular metabolic process, cellular biosynthetic process, cofactor metabolic process, metabolic process, cellular macromolecule metabolic process, protein modification process, coenzyme…
[11] e223 - f125 4 {small GTPase mediated signal transduction, intracellular signaling cascade, signal transduction, cell communication, }
[12] e104 - f8 1 {biological_process, }
[3] e104 - f191 1 {biological_process, }
[12] e124 - f25 2 {protein folding, biological_process, }
[3] e646 - f354 6 {acetyl-CoA catabolic process, tricarboxylic acid cycle, acetyl-CoA metabolic process, cofactor catabolic process, aerobic respiration, coenzyme catabolic process, }
[3] e121 - f166 19 {cellular component biogenesis, cellular macromolecular complex assembly, intracellular transport, cellular component organization, microtubule-based process, cytoskeleton-dependent intracellular transport, anatomical structure formation, macromolecular complex subunit organization, cellular localization, microtubule-based movement, establishment of localization in cell, cellul…
[3] e702 - f164 NONE:
metabolic process, biopolymer metabolic process, cellular biopolymer metabolic process, cellular macromolecule metabolic process, cellular protein metabolic process, protein modification process, protein metabolic process, macromolecule metabolic process, primary metabolic process, biopolymer modification, cellular process, cellular metabolic process, biological_process,
post-translational protein modification, metabolic process, biopolymer metabolic process, cellular biopolymer metabolic process, cellular macromolecule metabolic process, cellular protein metabolic process, protein modification process, protein metabolic process, macromolecule metabolic process, primary metabolic process, biopolymer modification, cellular metabolic process, cellular process, biol…
[5] e352 - f107 4 {establishment of localization, transport, ion transport, biological_process, }
[4] e96 - f17 1 {biological_process, }
[3] e251 - f209 5 {response to stress, response to stimulus, response to chemical stimulus, response to oxidative stress, biological_process, }
[4] e160 - f264 4 {regulation of Ras protein signal transduction, regulation of ARF protein signal transduction, biological_process, regulation of small GTPase mediated signal transduction, }
[4] e555 - f645 1 {biological_process, }
[3] e8 - f280 11 {post-translational protein modification, phosphorylation, cellular biopolymer metabolic process, cellular protein metabolic process, phosphate metabolic process, protein amino acid phosphorylation, phosphorus metabolic process, cellular macromolecule metabolic process, protein modification process, protein metabolic process, biopolymer modification, }
[4] e209 - f253 1 {protein folding, }
[5] e335 - f242 11 {regulation of Ras protein signal transduction, regulation of Ras GTPase activity, regulation of Rab protein signal transduction, regulation of cell communication, regulation of hydrolase activity, regulation of catalytic activity, regulation of Rab GTPase activity, regulation of GTPase activity, regulation of molecular function, regulation of signal transduction, regulation of…
[5] e256 - f229 12 {modification-dependent macromolecule catabolic process, biopolymer catabolic process, proteolysis involved in cellular protein catabolic process, cellular macromolecule catabolic process, cellular protein catabolic process, modification-dependent protein catabolic process, ubiquitin-dependent protein catabolic process, cellular biopolymer catabolic process, protein catabolic p…
[5] e195 - f87 12 {regulation of gene expression, regulation of transcription, DNA-dependent, regulation of cellular biosynthetic process, regulation of primary metabolic process, regulation of macromolecule metabolic process, regulation of nucleobase, nucleoside, nucleotide and nucleic acid metabolic process, regulation of macromolecule biosynthetic process, regulation of cellular metabolic proc…
[4] e33 - f248 6 {metal ion transport, potassium ion transport, cation transport, ion transport, monovalent inorganic cation transport, biological_process, }
[4] e554 - f205 10 {phosphoinositide metabolic process, membrane lipid metabolic process, phosphoinositide phosphorylation, second-messenger-mediated signaling, lipid phosphorylation, lipid modification, glycerophospholipid metabolic process, phospholipid metabolic process, phosphoinositide-mediated signaling, biological_process, }
[3] e26 - f206 2 {translation, biological_process, }
[3] e193 - f74 5 {establishment of localization, transport, localization, neurotransmitter transport, biological_process, }
[6] e180 - f24 14 {regulation of cellular process, regulation of gene expression, regulation of transcription, DNA-dependent, regulation of cellular biosynthetic process, regulation of primary metabolic process, regulation of macromolecule metabolic process, regulation of nucleobase, nucleoside, nucleotide and nucleic acid metabolic process, regulation of macromolecule biosynthetic process, regul…
[5] e162 - f8 1 {biological_process, }
[6] e637 - f194 1 {dephosphorylation, }
[3] e500 - f430 NONE:
developmental process, reproduction, regulation of cellular process, regulation of gene expression, reproductive developmental process, regulation of transcription, DNA-dependent, regulation of cellular biosynthetic process, regulation of primary metabolic process, reproductive process, regulation of macromolecule metabolic process, regulation of nucleobase, nucleoside, nucleotide and nucleic aci…
developmental process, reproduction, regulation of cellular process, regulation of gene expression, reproductive developmental process, regulation of transcription, DNA-dependent, regulation of cellular biosynthetic process, reproductive process, regulation of primary metabolic process, regulation of macromolecule metabolic process, regulation of nucleobase, nucleoside, nucleotide and nucleic aci…
[7] e240 - f81 NONE:
reproduction, cellular component organization, regulation of growth, reproductive process, post-embryonic development, positive regulation of growth, regulation of growth rate, anatomical structure morphogenesis, actin cytoskeleton organization, cytokinesis, positive regulation of growth rate, sex differentiation, multicellular organismal development, cytoskeleton organization, genitalia developm…
reproduction, regulation of cellular process, cellular component organization, regulation of biological quality, reproductive process, regulation of macromolecule metabolic process, cellular developmental process, cellular protein metabolic process, membrane invagination, cellular component morphogenesis, cellular metabolic process, anatomical structure formation, cell development, establishment …
[3] e182 - f66 15 {regulation of cellular process, regulation of gene expression, regulation of transcription, DNA-dependent, regulation of cellular biosynthetic process, regulation of primary metabolic process, regulation of macromolecule metabolic process, regulation of nucleobase, nucleoside, nucleotide and nucleic acid metabolic process, regulation of macromolecule biosynthetic process, regul…
[4] e182 - f48 15 {regulation of cellular process, regulation of gene expression, regulation of transcription, DNA-dependent, regulation of cellular biosynthetic process, regulation of primary metabolic process, regulation of macromolecule metabolic process, regulation of nucleobase, nucleoside, nucleotide and nucleic acid metabolic process, regulation of macromolecule biosynthetic process, regul…
[12] e103 - f35 17 {post-translational protein modification, biopolymer metabolic process, regulation of primary metabolic process, cellular biopolymer metabolic process, regulation of macromolecule metabolic process, cellular protein metabolic process, primary metabolic process, cellular metabolic process, metabolic process, regulation of protein metabolic process, cellular macromolecule metabol…
[6] e232 - f97 NONE:
[4] e462 - f343 8 {modification-dependent macromolecule catabolic process, proteolysis involved in cellular protein catabolic process, cellular macromolecule catabolic process, cellular protein catabolic process, modification-dependent protein catabolic process, ubiquitin-dependent protein catabolic process, cellular biopolymer catabolic process, cellular catabolic process, }
[6] e10 - f133 9 {post-translational protein modification, cellular protein metabolic process, protein amino acid dephosphorylation, dephosphorylation, phosphate metabolic process, phosphorus metabolic process, protein modification process, biopolymer modification, biological_process, }
[3] e550 - f20 1 {transport, }
[5] e207 - f151 1 {biological_process, }
[6] e342 - f84 1 {biological_process, }
[5] e266 - f159 4 {regulation of biological quality, cell redox homeostasis, cellular homeostasis, homeostatic process, }
[3] e579 - f168 NONE:
reproduction, morphogenesis of an epithelium, cellular component organization, regulation of biological quality, reproductive process, female gamete generation, cellular developmental process, cellular component morphogenesis, post-embryonic development, cell development, anatomical structure morphogenesis, tissue morphogenesis, cell differentiation, metamorphosis, multicellular organismal develo…
[3] e670 - f444 NONE:
biological_process,
[4] e1022 - f649 4 {ncRNA processing, tRNA metabolic process, tRNA processing, ncRNA metabolic process, }
[6] e174 - f99 8 {metal ion transport, sodium ion transport, establishment of localization, transport, cation transport, ion transport, localization, monovalent inorganic cation transport, }
[4] e419 - f321 1 {biological_process, }
[3] e615 - f46 1 {biological_process, }
[4] e50 - f149 25 {ATP metabolic process, purine ribonucleoside triphosphate biosynthetic process, transmembrane ion transport, ribonucleotide metabolic process, nucleoside triphosphate biosynthetic process, oxidative phosphorylation, ATP biosynthetic process, purine ribonucleoside triphosphate metabolic process, nucleoside triphosphate metabolic process, energy coupled proton transport, down ele…
[4] e210 - f146 1 {chromatin modification, }
[3] e712 - f126 1 {biological_process, }
[5] e41 - f51 4 {establishment of localization, transport, localization, biological_process, }
[6] e12 - f23 1 {metabolic process, }
[5] e52 - f36 16 {regulation of cellular process, nucleotide biosynthetic process, nucleotide metabolic process, cellular metabolic process, intracellular signaling cascade, cyclic nucleotide metabolic process, signal transduction, regulation of biological process, cell communication, cyclic nucleotide biosynthetic process, nucleobase, nucleoside, nucleotide and nucleic acid metabolic process, nu…
[4] e482 - f38 1 {biological_process, }
[6] e393 - f251 11 {regulation of Ras protein signal transduction, regulation of ARF GTPase activity, regulation of Ras GTPase activity, regulation of cell communication, regulation of hydrolase activity, regulation of catalytic activity, regulation of GTPase activity, regulation of molecular function, regulation of ARF protein signal transduction, regulation of signal transduction, regulation of…
[3] e530 - f57 14 {modification-dependent macromolecule catabolic process, biopolymer catabolic process, proteolysis involved in cellular protein catabolic process, cellular macromolecule catabolic process, cellular protein catabolic process, modification-dependent protein catabolic process, cellular protein metabolic process, ubiquitin-dependent protein catabolic process, cellular biopolymer cat…
[7] e45 - f26 1 {biological_process, }
[4] e260 - f178 NONE:
biopolymer catabolic process, metabolic process, biopolymer metabolic process, protein catabolic process, macromolecule catabolic process, proteolysis, macromolecule metabolic process, protein metabolic process, primary metabolic process, catabolic process, biological_process,
[8] e449 - f330 2 {cellular protein metabolic process, protein folding, }
[4] e309 - f135 1 {biological_process, }
[3] e188 - f104 1 {biological_process, }
[64] e1 - f3 19 {post-translational protein modification, phosphorylation, biopolymer metabolic process, cellular biopolymer metabolic process, cellular protein metabolic process, protein kinase cascade, primary metabolic process, cellular metabolic process, phosphate metabolic process, metabolic process, protein amino acid phosphorylation, phosphorus metabolic process, cellular macromolecule met…
[3] e1 - f529 NONE:
cellular component biogenesis, developmental maturation, vulval development, reproductive process, positive regulation of biosynthetic process, cellular metabolic process, positive regulation of growth, metabolic process, positive regulation of transcription, asymmetric protein localization involved in cell fate determination, positive regulation of molecular function, positive regulation of grow…
cellular process, biological_process,
[12] e1 - f15 19 {post-translational protein modification, phosphorylation, biopolymer metabolic process, cellular biopolymer metabolic process, cellular protein metabolic process, protein kinase cascade, primary metabolic process, cellular metabolic process, phosphate metabolic process, metabolic process, protein amino acid phosphorylation, phosphorus metabolic process, cellular macromolecule me…
[6] e353 - f134 NONE:
metabolic process, carbohydrate biosynthetic process, biosynthetic process, oligosaccharide metabolic process, oligosaccharide biosynthetic process, carbohydrate metabolic process, primary metabolic process, biological_process,
[6] e116 - f61 1 {biological_process, }
[3] e893 - f671 NONE:
developmental process, metabolic process, multicellular organismal development, embryonic development, multicellular organismal process, biological_process, embryonic development ending in birth or egg hatching,
coenzyme metabolic process, metabolic process, acetyl-CoA metabolic process, cellular process, cellular metabolic process, biological_process, cofactor metabolic process,
[4] e222 - f564 5 {metal ion transport, potassium ion transport, cation transport, ion transport, monovalent inorganic cation transport, }
[3] e25 - f757 NONE:
cellular component biogenesis, ribonucleoprotein complex biogenesis, reproductive process, biosynthetic process, cellular metabolic process, positive regulation of growth, regulation of growth rate, behavior, metabolic process, positive regulation of multicellular organismal process, rRNA processing, positive regulation of growth rate, protein metabolic process, macromolecule metabolic process, t…
[3] e252 - f304 13 {biopolymer glycosylation, protein amino acid glycosylation, glycoprotein biosynthetic process, cellular protein metabolic process, glycoprotein metabolic process, biosynthetic process, carbohydrate metabolic process, cellular biosynthetic process, cellular macromolecule biosynthetic process, protein modification process, biopolymer modification, macromolecule biosynthetic proc…
[4] e120 - f13 1 {biological_process, }
[3] e28 - f44 NONE:
biological_process,
anion transport, transport, transmembrane transport, ion transport, phosphate transport, localization, cellular process, inorganic anion transport, biological_process, establishment of localization,
[9] e134 - f8 1 {biological_process, }
[3] e134 - f191 1 {biological_process, }
[3] e83 - f21 1 {biological_process, }
[3] e40 - f83 6 {biopolymer catabolic process, protein catabolic process, macromolecule catabolic process, proteolysis, catabolic process, biological_process, }
[6] e310 - f192 NONE:
metabolic process, cellular process, cellular metabolic process, biological_process,
glutamine family amino acid metabolic process, cellular aromatic compound metabolic process, oxidation reduction, nitrogen compound metabolic process, biosynthetic process, primary metabolic process, cellular metabolic process, cellular amino acid and derivative metabolic process, metabolic process, amino acid metabolic process, proline metabolic process, carboxylic acid metabolic process, cellul…
[3] e614 - f683 NONE:
regulation of cellular process, signal transduction, regulation of biological process, cell communication, cellular process, biological_process, biological regulation,
developmental process, regulation of cellular process, signal transduction, regulation of biological process, cell communication, system development, multicellular organismal development, anatomical structure development, cellular process, multicellular organismal process, biological_process, biological regulation,
[11] e59 - f93 1 {biological_process, }
[3] e501 - f752 NONE:
developmental process, metabolic process, biological_process,
metabolic process, carboxylic acid metabolic process, monocarboxylic acid metabolic process, cellular lipid metabolic process, fatty acid metabolic process, primary metabolic process, organic acid metabolic process, cellular metabolic process, cellular process, biological_process, lipid metabolic process,
[4] e155 - f67 1 {biological_process, }
[4] e217 - f324 23 {ATP metabolic process, purine ribonucleoside triphosphate biosynthetic process, nucleotide biosynthetic process, ribonucleotide metabolic process, nucleoside triphosphate biosynthetic process, nucleotide metabolic process, ATP biosynthetic process, purine ribonucleoside triphosphate metabolic process, nucleoside triphosphate metabolic process, ribonucleoside triphosphate metab…
[7] e281 - f62 5 {biological adhesion, cell-cell adhesion, cell adhesion, homophilic cell adhesion, biological_process, }
[4] e46 - f161 4 {establishment of localization, transport, ion transport, localization, }
[3] e105 - f132 1 {biological_process, }
[4] e235 - f243 1 {biological_process, }
[5] e301 - f18 1 {biological_process, }
[3] e473 - f128 2 {aromatic amino acid family metabolic process, biological_process, }
[4] e925 - f887 NONE:
developmental process, multicellular organismal development, embryonic development, multicellular organismal process, biological_process, embryonic development ending in birth or egg hatching,
RNA 3'-end processing, RNA processing, biopolymer metabolic process, RNA polyadenylation, mRNA 3'-end processing, cellular biopolymer metabolic process, mRNA polyadenylation, primary metabolic process, cellular metabolic process, RNA metabolic process, mRNA processing, metabolic process, nucleobase, nucleoside, nucleotide and nucleic acid metabolic process, cellular macromolecule metabolic proces…
[3] e36 - f727 NONE:
reproduction, regulation of cellular process, regulation of growth, reproductive process, regulation of macromolecule metabolic process, regulation of nucleobase, nucleoside, nucleotide and nucleic acid metabolic process, nucleotide metabolic process, post-embryonic development, response to stimulus, cellular metabolic process, regulation of multicellular organismal process, positive regulation o…
[15] e94 - f20 4 {establishment of localization, transport, localization, biological_process, }
[3] e390 - f263 1 {biological_process, }
[3] e518 - f233 1 {biological_process, }
[4] e9 - f275 4 {establishment of localization, transport, ion transport, localization, }
[7] e4 - f50 16 {regulation of cellular process, regulation of gene expression, regulation of transcription, DNA-dependent, regulation of cellular biosynthetic process, regulation of primary metabolic process, regulation of macromolecule metabolic process, regulation of nucleobase, nucleoside, nucleotide and nucleic acid metabolic process, regulation of macromolecule biosynthetic process, regulat…
[4] e439 - f302 3 {post-translational protein modification, protein amino acid dephosphorylation, dephosphorylation, }
[3] e745 - f408 3 {cell redox homeostasis, cellular homeostasis, homeostatic process, }
